# Supplementary material for: Loss of heterozygosity of CYP2D6 enhances the sensitivity of hepatocellular carcinomas to talazoparib
Source: eBioMedicine. 2024 Oct 4;109:105368. doi: 10.1016/j.ebiom.2024.105368 (PMC11490764; doi:10.1016/j.ebiom.2024.105368)
Supplement: Supplementary Table S3 [file mmc2.xlsx]

## Sheet: Sheet1
		Supplementary Table 3: Variant calling and phenotype prediction of human HCCOs
		Sample		Position in GRCh37	dbSNP	Amino Acid Change	Variant Allele	Function	Total Read Depth	Read Depth (specific position)	Variant Allele Frequency (FreeBayes)	Variant Allele Frequency (BCFtools)	Detected by BCFtools	Likely Allele	Likely Diplotype	Likely Phenotype	Sex	Age	Etiology	Cirrhosis	BCLC Stage	Edmondson Grade
	1	SN3	HCCO-C798	42524947C>T	rs3892097	Splicing Defect	CYP2D6*4	Loss of Function	2588 (2583)	84	0.678571	0.69	yes	Allele 1 (*4)	*4/*1	Intermediate metabolizer	M	73	MASLD	no	C	III
				42526694G>A	rs1065852	P34S	present in several alleles and suballeles (including *4)	Loss of Function		42	0.785714	0.77	yes
				42522613G>C	rs1135840	S486T	present in several alleles and suballeles (including *4)	Normal		77	0.350649	0.34	yes
				42523528C>T	rs1058172	R365H	present in several alleles and suballeles (including *4)	Normal		150	0.346667	0.27	yes
	2	SN5	HCCO-C948	42524947C>T	rs3892097	Splicing Defect	CYP2D6*4	Loss of Function	3987 (3978)	122	0.385246	0.37	yes	Allele 1 (*4)	*4/(*20 or *150)	20 gives no function, 150 gives normal function => (intermediate or poor metabolizer)	M	57	ALD; HCV	yes	C	III
				42522613G>C	rs1135840	S486T	present in several alleles and suballeles (including *4)	Normal		103	0.514563	0.51	yes
				42526694G>A	rs1065852	P34S	present in several alleles and suballeles (including *44)	Loss of Function		73	0.260274	0.3	yes
				42523528C>T	rs1058172	R365H	present in several alleles and suballeles (including *4)	Normal		230	0.204348	0.2	yes
				42525811T>C	rs28371704	H94R	present in several alleles and suballeles (including *4)	Normal		60	0.433333		no
				42524814A>G	rs199535154	L213P	Present in several alleles	Normal		60		0.22	yes, but not by FreeBayes	Allele 2 (*20 or *150)
				42524815G>A	rs150163869		Present in several alleles and suballeles	Normal		60		0.2	yes, but not by FreeBayes
	3	SN7	HCCO-C949	42524947C>T	rs3892097	Splicing Defect	CYP2D6*4	Loss of Function	3754 (3746)	109	0.440367	0.45	yes	Allele 1 (*4)	*4/*1	Intermediate metabolizer	M	57	ALD; HCV	yes	C	III
				42522613G>C	rs1135840	S486T	present in several alleles and suballeles (including *4)	Normal		71	0.535211	0.55	yes
				42526694G>A	rs1065852	P34S	present in several alleles and suballeles (including *4)	Loss of Function		55	0.618182	0.6	yes
				42525811T>C	rs28371704	H94R	present in several alleles and suballeles (including *4)	Normal		71	0.323944	0.32	no
				42523528C>T	rs1058172	R365H	present in several alleles and suballeles (including *4)	Normal		209	0.23445	0.2	yes
				42525821G>T	rs28371703	L91M	present in several alleles and suballeles (including *4)	Normal		63	0.333333	0.32	yes
	4	SN9	HCCO-C975						1561 (1553)							Normal metabolizer	M	59	ALD; HCV	yes	B	III
	5	SN10	HCCO-D046						2596 (2591)							Normal metabolizer	M	69	HCV	no	A	III
	6	SN11	HCCO-D045						989 (986)							Normal metabolizer	M	69	HCV	no	A	III
	7	SN15	HCCO-D324						5481 (5462)							Normal metabolizer	M	58	HCV	yes	D	III
	8	SN16	HCCO-D359	42524947C>T	rs3892097	Splicing Defect	CYP2D6*4	Loss of Function	18271 (18171)	305	0.206557	0.21	yes	Allele 1 (*4)	*4/*1	Intermediate metabolizer	M	86	MASLD	no	A	III
				42526694G>A	rs1065852	P34S	present in several alleles and suballeles (including *4)	Loss of Function		807	0.312268	0.32	yes
				42523528C>T	rs1058172	R365H	present in several alleles and suballeles (including *4)	Normal		1113	0.219227		no
				42523943A>G	rs16947	R296C	present in several alleles and suballeles (including *4)	Normal		853	0.185229		no
	9	SN17	HCCO-D386	42523943A>G	rs16947	R296C	present in several alleles (including *33) and suballeles	Normal	10737 (10672)	462	0.987013		no			Normal metabolizer	M	76	ALD; MASLD	no	A	IV
	10	SN18	HCCO-D415	42522613G>C	rs1135840	S486T	present in several alleles and suballeles (including *4)	Normal	10790 (10734)	214	0.369159	0.37	yes	Allele 1(*1)	*1/*1	Normal metabolizer	M	76	ALD; MASLD	no	A	III
				42523943A>G	rs16947	R296C	present in several alleles and suballeles (including *4)	Normal		496	0.477823	0.46	yes
	11	SN19	HCCO-D455	42523943A>G	rs16947	R296C	present in several alleles and suballeles (including *4)	Normal	9610 (9548)	443	0.995485		no			Normal metabolizer	M	73	ALD	yes	A	III
																			ALD: alcohol-related liver disease
																			HCV: Hepatitis C virus
																			MASLD: metabolic dysfunction-associated steatotic liver disease
