# Supplementary material for: Loss of heterozygosity of CYP2D6 enhances the sensitivity of hepatocellular carcinomas to talazoparib
Source: eBioMedicine. 2024 Oct 4;109:105368. doi: 10.1016/j.ebiom.2024.105368 (PMC11490764; doi:10.1016/j.ebiom.2024.105368)
Supplement: Supplementary Table S4 [file mmc3.xlsx]

## Sheet: SNVs, stop codons
Gene symbol	Gene name	Gene ID	SNV	CCDS affected	Genome coordinates (hg19)	NT change	Average allele frequency	Allele frequency (ASN)	Allele frequency (AMR)	Allele frequency (AFR)	Allele frequency (EUR)
CASP12	Caspase 12 (gene/pseudogene)	100506742	rs497116	CCDS55785.1_exon3	chr11:104763116	G/A	0.96	1	0.98	0.84	1
USP29	Ubiquitin specific peptidase 29	57663	rs9973206	CCDS33124.1_exon1	chr19:57642781	C/A	0.93	1	0.93	0.99	0.85
ZNF117	Zinc finger protein 117	51351	rs1404453	CCDS43593.1_exon2	chr7:64438666	G/A	0.89	0.88	0.94	0.73	0.96
OR2L8	Olfactory receptor, family 2, subfamily l, member 8	391190	rs10888281	CCDS31101.1_exon1	chr1:248113025	T/A	0.76	0.83	0.93	0.29	0.94
OR4X1	Olfactory receptor, family 4, subfamily x, member 1	390113	rs10838851	CCDS31487.1_exon1	chr11:48286230	T/A	0.66	0.6	0.74	0.53	0.75
VPS13B	Vacuolar protein sorting 13 homolog b (yeast)	157680	rs7460625	CCDS47903.1_exon7	chr8:100133705	T/G	0.66	0.53	0.64	0.67	0.77
OR5AR1	Olfactory receptor, family 5, subfamily ar, member 1	219493	rs11228710	CCDS31535.1_exon1	chr11:56431215	C/T	0.62	0.8	0.75	0.24	0.68
UBE2NL	Ubiquitin-conjugating enzyme e2n-like	389898	rs237520	CCDS35420.1_exon1	chrX:142967467	T/G	0.62	0.63	0.59	0.6	0.65
MOB3C	Mob kinase activator 3c	148932	rs6671527	CCDS539.1_exon1	chr1:47080678	G/A	0.62	0.93	0.53	0.55	0.46
DCANP1	Dendritic cell-associated nuclear protein	140947	rs12520799	CCDS4186.1_exon1	chr5:134782449	T/A	0.61	0.55	0.51	0.92	0.5
MAGEB16	Melanoma antigen family b, 16	139604	rs4829392	CCDS43927.1_exon1	chrX:35821126	C/T	0.61	0.74	0.58	0.6	0.54
SLC35G6	Solute carrier family 35, member g6	643664	rs7214088	CCDS45603.1_exon2	chr17:7386279	G/A	0.59	0.7	0.7	0.41	0.56
ANKDD1B	Ankyrin repeat and death domain containing 1b	728780	rs34358	CCDS64180.1_exon13	chr5:74965121	G/A	0.54	0.37	0.63	0.53	0.62
ANKDD1B	Ankyrin repeat and death domain containing 1b	728780	rs77253171	CCDS64180.1_exon12	chr5:74962812	G/A	0.01	0.03	N/A	N/A	N/A
OR10X1	Olfactory receptor, family 10, subfamily x, member 1	128367	rs863362	CCDS30900.1_exon1	chr1:158549491	C/T	0.53	0.62	0.42	0.59	0.49
PDE4DIP	Phosphodiesterase 4d interacting protein	9659	rs1778111	CCDS30824.1_exon14 CCDS55628.1_exon17 CCDS55627.1_exon14 CCDS30826.1_exon10 CCDS30825.1_exon14	chr1:144915560	G/A	0.5	0.5	0.5	0.5	0.5
PDE4DIP	Phosphodiesterase 4d interacting protein	9659	rs2762779	CCDS30827.1_exon1	chr1:145075682	C/T	0.5	0.5	0.51	0.49	0.5
PDE4DIP	Phosphodiesterase 4d interacting protein	9659	rs1698683	CCDS30824.1_exon13 CCDS30826.1_exon9 CCDS55627.1_exon13 CCDS30825.1_exon13 CCDS55628.1_exon16	chr1:144916675	C/T	0.27	0.04	0.26	0.4	0.35
PDE4DIP	Phosphodiesterase 4d interacting protein	9659	rs141783558	CCDS30826.1_exon1	chr1:144930789	G/A	0.01	N/A	0.0028	0.04	N/A
MAP2K3	Mitogen-activated protein kinase kinase 3	5606	rs55796947	CCDS11217.1_exon5	chr17:21204209	C/T	0.5	0.5	0.5	0.5	0.5
OR4C3	Olfactory receptor, family 4, subfamily c, member 3	256144	rs72473368	CCDS31489.1_exon1	chr11:48347013	G/A	0.5	0.5	0.5	0.5	0.5
SLC22A10	Solute carrier family 22, member 10	387775	rs1790218	CCDS41661.1_exon1	chr11:63057924	G/A	0.47	0.42	0.59	0.28	0.57
CLDN5	Claudin 5	7122	rs885985	CCDS13763.2_exon1	chr22:19511924	G/A	0.47	0.5	0.55	0.22	0.56
CCHCR1	Coiled-coil alpha-helical rod protein 1	54535	rs115419545	CCDS47397.1_exon2 CCDS43445.1_exon2	chr6:31124848	C/T	0.46	0.35	0.52	0.5	0.47
CCHCR1	Coiled-coil alpha-helical rod protein 1	54535	rs114470046	CCDS47397.1_exon1 CCDS43445.1_exon1	chr6:31125256	C/A	0.09	0.04	0.15	0.06	0.12
MS4A12	Membrane-spanning 4-domains, subfamily a, member 12	54860	rs2298553	CCDS7988.1_exon1 CCDS53638.1_exon1	chr11:60265001	C/T	0.45	0.42	0.46	0.5	0.45
OR51Q1	Olfactory receptor, family 51, subfamily q, member 1	390061	rs2647574	CCDS31381.1_exon1	chr11:5444135	C/T	0.44	0.69	0.41	0.28	0.37
DNAH11	Dynein, axonemal, heavy chain 11	8701	rs2285943	CCDS64602.1_exon1	chr7:21582962	G/T	0.38	0.26	0.38	0.41	0.44
PKD1L2	Polycystic kidney disease 1-like 2	114780	rs12925771	CCDS61998.1_exon8	chr16:81199543	G/A	0.37	0.64	0.36	0.2	0.28
PKD1L2	Polycystic kidney disease 1-like 2	114780	rs59980974	CCDS61998.1_exon17	chr16:81183324	T/A	0.14	0.23	0.17	0.11	0.08
PKD1L2	Polycystic kidney disease 1-like 2	114780	rs147079883	CCDS61998.1_exon11	chr16:81194436	C/T	0.01	N/A	0.0028	0.02	N/A
GAB4	Grb2-associated binding protein family, member 4	128954	rs28502153	CCDS42976.1_exon3	chr22:17469048	C/A	0.34	0.4	0.39	0.19	0.36
SLC6A18	Solute carrier family 6 (neutral amino acid transporter), member 18	348932	rs7447815	CCDS3860.1_exon7	chr5:1240756	C/G	0.34	0.24	0.37	0.38	0.37
IFNA10	Interferon, alpha 10	3446	rs10119910	CCDS6499.1_exon1	chr9:21207036	A/T	0.33	0.52	0.28	0.36	0.2
OR1B1	Olfactory receptor, family 1, subfamily b, member 1	347169	rs1476860	CCDS35126.1_exon1	chr9:125391240	G/A	0.33	0.57	0.41	0.08	0.28
H2BFM	H2b histone family, member m	286436	rs2301384	CCDS55468.1_exon1	chrX:103294759	C/T	0.33	0.43	0.32	0.05	0.44
FUT2	Fucosyltransferase 2 (secretor status included)	2524	rs601338	CCDS33069.1_exon1	chr19:49206673	G/A	0.32	0.01	0.38	0.49	0.43
C2orf83	Chromosome 2 open reading frame 83	56918	rs2176186	CCDS33388.1_exon3	chr2:228476139	C/T	0.31	0.42	0.32	0.23	0.27
KRTAP13-2	Keratin associated protein 13-2	337959	rs877346	CCDS13589.1_exon1	chr21:31744126	A/T	0.31	0.23	0.35	0.16	0.45
FLG2	Filaggrin family member 2	388698	rs12568784	CCDS30861.1_exon2	chr1:152323131	G/T	0.3	0.49	0.34	0.29	0.14
MAGEE2	Melanoma antigen family e, 2	139599	rs1343879	CCDS14431.1_exon1	chrX:75004528	C/A	0.3	0.91	0.24	0.05	0.03
HLA-A	Major histocompatibility complex, class i, a	3105	rs111578681	CCDS34373.1_exon3	chr6:29911239	T/A	0.28	0.49	0.27	0.12	0.22
OR4C16	Olfactory receptor, family 4, subfamily c, member 16	219428	rs1459101	CCDS31502.1_exon1	chr11:55339651	C/T	0.28	0.37	0.35	0.1	0.29
FAM187B	Family with sequence similarity 187, member b	148109	rs541169	CCDS12448.1_exon1	chr19:35719019	C/T	0.28	0.16	0.36	0.3	0.31
FAM187B	Family with sequence similarity 187, member b	148109	rs35001809	CCDS12448.1_exon1	chr19:35718890	C/T	0.02	0.0017	0.01	0.002	0.04
CDC27	Cell division cycle 27	996	rs73319503	CCDS11509.1_exon4 CCDS45720.1_exon4	chr17:45247361	G/A	0.28	0.23	0.27	0.34	0.29
CENPM	Centromere protein m	79019	rs5758511	CCDS46719.1_exon1	chr22:42336171	G/A	0.27	0.51	0.2	0.03	0.27
CPN2	Carboxypeptidase n, polypeptide 2	1370	rs4974539	CCDS33920.1_exon1	chr3:194061906	G/A	0.26	0.28	0.21	0.22	0.3
OR6C74	Olfactory receptor, family 6, subfamily c, member 74	254783	rs4522268	CCDS31816.1_exon1	chr12:55641254	C/T	0.23	0.13	0.27	0.15	0.33
ZACN	Zinc activated ligand-gated ion channel	353174	rs1043149	CCDS11740.2_exon7	chr17:74077796	C/T	0.22	0.33	0.31	0.06	0.19
KRTAP10-6	Keratin associated protein 10-6	386674	rs233303	CCDS42959.1_exon1	chr21:46011582	G/T	0.22	0.29	0.22	0.14	0.22
TAS2R46	Taste receptor, type 2, member 46	259292	rs2708381	CCDS53748.1_exon1	chr12:11214144	C/T	0.22	0.22	0.2	0.21	0.22
GPSM1	G-protein signaling modulator 1	26086	rs59873903	CCDS6996.2_exon9	chr9:139235525	C/A	0.22	0.27	0.15	0.33	0.15
C17orf107	Chromosome 17 open reading frame 107	100130311	rs35400274	CCDS45591.1_exon3	chr17:4803710	G/A	0.21	0.09	0.23	0.45	0.13
OR52N4	Olfactory receptor, family 52, subfamily n, member 4	390072	rs4910844	CCDS44528.1_exon1	chr11:5776483	A/T	0.21	0.19	0.21	0.16	0.27
C17orf77	Chromosome 17 open reading frame 77	146723	rs545652	CCDS32721.1_exon1	chr17:72588805	C/A	0.21	0.04	0.19	0.52	0.14
C17orf77	Chromosome 17 open reading frame 77	146723	rs79556281	CCDS32721.1_exon1	chr17:72588437	G/T	0.01	N/A	0.01	N/A	0.02
HLA-DPB1	Major histocompatibility complex, class ii, dp beta 1	3115	rs142425820	CCDS4765.1_exon2	chr6:33048465	G/T	0.2	0.2	0.21	0.21	0.2
KRTAP1N/A	Keratin associated protein 1N/A	81851	rs3213755	CCDS42324.1_exon1	chr17:39197498	G/A	0.2	0.26	0.23	0.18	0.14
LCN10	Lipocalin 10	414332	rs9886752	CCDS35182.2_exon5	chr9:139634494	G/A	0.2	0.26	0.21	0.2	0.15
SIGLEC12	Sialic acid binding ig-like lectin 12 (gene/pseudogene)	89858	rs16982743	CCDS12833.1_exon1	chr19:52004902	G/A	0.19	0.05	0.15	0.36	0.19
ZNF80	Zinc finger protein 80	7634	rs3732781	CCDS2979.1_exon1	chr3:113955186	A/C	0.19	0.17	0.2	0.04	0.29
ZNF80	Zinc finger protein 80	7634	rs79892855	CCDS2979.1_exon1	chr3:113955725	G/A	0.01	N/A	0.01	0.05	N/A
OR4P4	Olfactory receptor, family 4, subfamily p, member 4	81300	rs76160133	CCDS31504.1_exon1	chr11:55406021	C/G	0.19	0.37	0.21	0.07	0.12
LIMS3	Lim and senescent cell antigen-like domains 3	96626	rs200907235	CCDS2084.1_exon3	chr2:110663459	C/T	0.18	0.13	0.18	0.16	0.23
DBI	Diazepam binding inhibitor (gaba receptor modulator, acyl-coa binding protein)	1622	rs3731608	CCDS54391.1_exon1 CCDS54390.1_exon2	chr2:120125052	C/G	0.18	0.23	0.15	0.13	0.19
HLA-DQB1	Major histocompatibility complex, class ii, dq beta 1	3119	rs1130385	CCDS59006.1_exon2 CCDS43451.1_exon2	chr6:32632637	C/A	0.17	0.13	0.18	0.19	0.18
GSTT2	Glutathione s-transferase theta 2	2953	rs201176441	CCDS13821.1_exon5	chr22:24325647	C/T	0.17	0.3	0.16	0.02	0.18
OPRM1	Opioid receptor, mu 1	4988	rs677830	CCDS47507.1_exon4	chr6:154428665	C/T	0.17	0.08	0.18	0.17	0.22
OPRM1	Opioid receptor, mu 1	4988	rs17174638	CCDS47503.1_exon2	chr6:154360568	C/T	0.03	N/A	0.0028	0.13	0.0013
OPRM1	Opioid receptor, mu 1	4988	rs34427887	CCDS43517.1_exon4	chr6:154567862	C/T	0.03	N/A	0.06	0.01	0.05
OR4X2	Olfactory receptor, family 4, subfamily x, member 2	119764	rs7120775	CCDS31486.1_exon1	chr11:48266735	C/G	0.17	0.16	0.13	0.26	0.13
NPSR1	Neuropeptide s receptor 1	387129	rs7809642	CCDS5443.1_exon9	chr7:34917739	C/T	0.17	0.15	0.14	0.09	0.24
KRT37	Keratin 37	8688	rs78158550	CCDS32653.1_exon3	chr17:39579058	G/A	0.17	0.31	0.13	0.04	0.18
VWDE	Von willebrand factor d and egf domains	221806	rs17165936	CCDS47544.1_exon8	chr7:12414724	G/A	0.16	0.24	0.09	0.2	0.11
DYX1C1	Dyslexia susceptibility 1 candidate 1	161582	rs57809907	CCDS10154.1_exon9	chr15:55722881	C/A	0.16	0.01	0.07	0.49	0.09
PVRIG	Poliovirus receptor related immunoglobulin domain containing	79037	rs7786505	CCDS5690.1_exon1	chr7:99817584	G/T	0.16	0.06	0.1	0.2	0.23
MROH2B	Maestro heat-like repeat family member 2b	133558	rs1023840	CCDS47202.1_exon6	chr5:41061714	C/T	0.15	0.25	0.27	0.02	0.12
GSTT2B	Glutathione s-transferase theta 2b (gene/pseudogene)	653689	rs200376763	CCDS33617.1_exon5	chr22:24300058	G/A	0.14	0.24	0.15	0.03	0.13
RFPL1	Ret finger protein-like 1	5988	rs12484086	CCDS13857.2_exon2	chr22:29837883	C/T	0.13	0.03	0.11	0.2	0.17
RFPL1	Ret finger protein-like 1	5988	rs16987628	CCDS13857.2_exon2	chr22:29837598	C/T	0.01	N/A	0.01	0.06	N/A
SOX13	Sry (sex determining region y)-box 13	9580	rs186216030	CCDS44299.1_exon13	chr1:204095195	C/G	0.13	0.1	0.09	0.18	0.15
ARMS2	Age-related maculopathy susceptibility 2	387715	rs2736911	CCDS53585.1_exon1	chr10:124214354	C/T	0.13	0.18	0.09	0.07	0.16
OR5K2	Olfactory receptor, family 5, subfamily k, member 2	402135	rs55639376	CCDS33804.1_exon1	chr3:98217177	T/A	0.13	0.07	0.17	0.13	0.15
NACA2	Nascent polypeptide-associated complex alpha subunit 2	342538	rs17610181	CCDS11630.1_exon1	chr17:59667952	G/A	0.12	0.13	0.11	0.05	0.15
ZC3H3	Zinc finger ccch-type containing 3	23144	rs2272754	CCDS6402.1_exon11	chr8:144522386	G/T	0.12	0.21	0.12	0.05	0.11
SKA3	Spindle and kinetochore associated complex subunit 3	221150	rs61950356	CCDS31946.1_exon1 CCDS53856.1_exon1	chr13:21750537	G/A	0.12	0.2	0.14	0.03	0.12
DHRS4L2	Dehydrogenase/reductase (sdr family) member 4 like 2	317749	rs1811890	CCDS9606.2_exon4	chr14:24470137	C/T	0.12	0.23	0.11	0.06	0.07
OR52J3	Olfactory receptor, family 52, subfamily j, member 3	119679	rs57026471	CCDS31370.1_exon1	chr11:5068661	C/T	0.11	0.1	0.19	0.05	0.12
SLC5A9	Solute carrier family 5 (sodium/sugar cotransporter), member 9	200010	rs850763	CCDS30709.2_exon13 CCDS44136.1_exon14	chr1:48708227	G/T	0.11	0.01	0.11	0.13	0.16
SLC5A9	Solute carrier family 5 (sodium/sugar cotransporter), member 9	200010	rs850763			G/T	0.11	0.01	0.11	0.13	0.16
CC2D2A	Coiled-coil and c2 domain containing 2a	57545	rs1861050	CCDS47026.1_exon3 CCDS47027.2_exon4 CCDS54744.1_exon3	chr4:15482359	C/T	0.11	0.17	0.18	0.11	0.04
LGALS8	Lectin, galactoside-binding, soluble, 8	3964	rs2273865	CCDS1611.1_exon7	chr1:236706299	T/A	0.11	0.17	0.1	0.2	0.03
IL17RB	Interleukin 17 receptor b	55540	rs1043261	CCDS2874.1_exon11	chr3:53899275	C/T	0.11	0.18	0.08	0.14	0.07
TANC2	Tetratricopeptide repeat, ankyrin repeat and coiled-coil containing 2	26115	rs113065000	CCDS45754.1_exon16	chr17:61473211	C/T	0.11	0.08	0.07	0.16	0.12
TTC22	Tetratricopeptide repeat domain 22	55001	rs2270002	CCDS598.1_exon6	chr1:55251313	G/A	0.11	0.24	0.11	0.03	0.06
SLFN13	Schlafen family member 13	146857	rs8072510	CCDS32620.1_exon1	chr17:33772657	G/T	0.11	0.16	0.05	0.12	0.09
OR51I1	Olfactory receptor, family 51, subfamily i, member 1	390063	rs16930998	CCDS31382.1_exon1	chr11:5462701	G/A	0.11	0.33	0.09	0.01	0.03
ERV3N/A	Endogenous retrovirus group 3, member 1	2086	rs67047829	CCDS47595.1_exon1	chr7:64452737	G/A	0.11	0.2	0.11	0.03	0.09
ABCC2	Atp-binding cassette, sub-family c (cftr/mrp), member 2	1244	rs66898362	CCDS7484.1_exon28	chr10:101604162	C/T	0.1	0.07	0.07	0.13	0.1
PSG1	Pregnancy specific betaN/A-glycoprotein 1	5669	rs12986075	CCDS12612.1_exon4 CCDS54275.1_exon4 CCDS59392.1_exon4	chr19:43373033	G/A	0.1	0.02	0.12	0.01	0.2
PRB4	Proline-rich protein bstni subfamily 4	5545	rs12829245	CCDS58208.1_exon3 CCDS8641.1_exon3	chr12:11461801	G/A	0.1	0.0035	0.18	0.02	0.19
	Proline-rich protein bstni subfamily 4	5545	rs77514395	CCDS8641.1_exon3 CCDS58208.1_exon4	chr12:11461222	G/A	0.01	0.04	N/A	N/A	N/A
UNC93A	Unc-93 homolog a (c. elegans)	54346	rs2235197	CCDS5300.1_exon3 CCDS47515.1_exon3	chr6:167709701	G/A	0.1	0.15	0.07	0.04	0.13
ABCA10	Atp-binding cassette, sub-family a (abc1), member 10	10349	rs10491178	CCDS11684.1_exon30	chr17:67149972	G/A	0.1	0.12	0.16	0.09	0.06
ABCA10	Atp-binding cassette, sub-family a (abc1), member 10	10349	rs75656517	CCDS11684.1_exon13	chr17:67189301	G/A	0.01	N/A	0.01	0.04	N/A
SPATA8	Spermatogenesis associated 8	145946	rs3812907	CCDS10376.1_exon2	chr15:97327392	C/T	0.1	0.12	0.18	0.02	0.11
LPL	Lipoprotein lipase	4023	rs328	CCDS6012.1_exon9	chr8:19819723	C/G	0.1	0.11	0.08	0.05	0.12
CDRT15	Cmt1a duplicated region transcript 15	146822	rs11651890	CCDS32569.1_exon1	chr17:14140080	G/A	0.1	0.13	0.09	0.05	0.1
ASCC1	Activating signal cointegrator 1 complex subunit 1	51008	rs11000217	CCDS55713.1_exon3	chr10:73964242	G/C	0.1	0.13	0.03	0.27	0.01
CMA1	Chymase 1, mast cell	1215	rs142904150	CCDS9630.1_exon2	chr14:24976627	G/C	0.09	0.06	0.07	0.14	0.1
CSAG1	Chondrosarcoma associated gene 1	158511	rs1894360	CCDS14711.1_exon2	chrX:151908844	C/G	0.09	0.02	0.07	0.06	0.16
CDH15	Cadherin 15, type 1, m-cadherin (myotubule)	1013	rs2270416	CCDS10976.1_exon14	chr16:89261481	C/A	0.09	0.2	0.04	0.03	0.06
EFCAB13	Ef-hand calcium binding domain 13	124989	rs71377306	CCDS11512.1_exon6	chr17:45425286	C/T	0.09	0.2	0.03	N/A	0.09
EFCAB13	Ef-hand calcium binding domain 13	124989	rs118004742	CCDS56034.1_exon10 CCDS11512.1_exon12	chr17:45468857	T/G	0.03	N/A	0.08	0.0041	0.04
EFCAB13	Ef-hand calcium binding domain 13	124989	rs74969489	CCDS11512.1_exon9 CCDS56034.1_exon7	chr17:45452256	A/T	0.01	N/A	0.01	0.002	0.01
AKR1E2	Aldo-keto reductase family 1, member e2	83592	rs12240276	CCDS31134.1_exon9 CCDS59209.1_exon7 CCDS59210.1_exon6	chr10:4889402	C/T	0.08	N/A	0.09	0.09	0.12
OR10J1	Olfactory receptor, family 10, subfamily j, member 1	26476	rs12409540	CCDS1185.1_exon1	chr1:159410339	T/A	0.08	0.02	0.15	0.02	0.13
TTC28	Tetratricopeptide repeat domain 28	23331	rs180764192	CCDS46678.1_exon1	chr22:29075650	G/A	0.08	0.06	0.09	0.11	0.08
EBF4	Early b-cell factor 4	57593	rs183266304	CCDS46573.1_exon15	chr20:2733075	C/A	0.08	0.08	0.08	0.09	0.08
URB1	Urb1 ribosome biogenesis 1 homolog (s. cerevisiae)	9875	rs189942230	CCDS46645.1_exon12	chr21:33734294	C/T	0.08	0.06	0.06	0.13	0.07
AP3M1	Adaptor-related protein complex 3, mu 1 subunit	26985	rs190136804	CCDS7342.1_exon5	chr10:75888896	G/A	0.08	0.06	0.06	0.11	0.08
ARMC3	Armadillo repeat containing 3	219681	rs190663005	CCDS7142.1_exon15 CCDS60499.1_exon15 CCDS60500.1_exon15	chr10:23297796	C/A	0.08	0.05	0.07	0.13	0.09
EIF3CL	Eukaryotic translation initiation factor 3, subunit c-like	728689	rs201261076	CCDS42136.1_exon14	chr16:28399450	C/T	0.08	0.12	0.03	0.18	0.01
SYNE2	Spectrin repeat containing, nuclear envelope 2	23224	rs2781377	CCDS41963.1_exon60 CCDS9761.2_exon60	chr14:64560091	G/A	0.08	0.09	0.07	0.11	0.07
OBSCN	Obscurin, cytoskeletal calmodulin and titin-interacting rhogef	84033	rs3795786	CCDS58065.1_exon30 CCDS59204.1_exon35 CCDS1570.2_exon30	chr1:228469902	A/T	0.08	0.26	0.01	0.01	0.01
ZNF860	Zinc finger protein 860	344787	rs4639011	CCDS46784.1_exon1	chr3:32030997	C/T	0.08	N/A	0.03	0.29	0.02
FCRL6	Fc receptor-like 6	343413	rs61823162	CCDS30912.1_exon10	chr1:159785412	C/T	0.08	0.01	0.12	0.01	0.14
PRAMEF2	Prame family member 2	65122	rs75411676	CCDS149.1_exon2	chr1:12919890	G/T	0.08	0.22	0.03	0.01	0.04
			rs145172813	CCDS149.1_exon1	chr1:12919040	G/A	0.02	0.04	0.01	N/A	0.02
OR4D10	Olfactory receptor, family 4, subfamily d, member 10	390197	rs75898556	CCDS53636.1_exon1	chr11:59245592	G/T	0.08	0.05	0.12	0.17	0.01
MTCH2	Mitochondrial carrier 2	23788	rs76185606	CCDS7943.1_exon1	chr11:47663962	G/A	0.08	0.06	0.06	0.15	0.07
CALML4	Calmodulin-like 4	91860	rs11071990	CCDS42052.1_exon1 CCDS10226.2_exon1	chr15:68497596	G/A	0.07	0.05	0.01	0.23	0.01
SDR42E1	Short chain dehydrogenase/reductase family 42e, member 1	93517	rs11542462	CCDS42205.1_exon2	chr16:82033809	G/A	0.07	0.0017	0.08	0.01	0.16
KHDC1	Kh homology domain containing 1	80759	rs16883571	CCDS59027.1_exon1	chr6:74019337	G/A	0.07	0.01	0.06	0.12	0.08
HPSE	Heparanase	10855	rs185407718	CCDS56337.1_exon3 CCDS3602.1_exon3 CCDS54774.1_exon3	chr4:84240608	A/C	0.07	0.04	0.06	0.11	0.07
POMT1	Protein-o-mannosyltransferase 1	10585	rs3887873	CCDS6943.1_exon7	chr9:134385434	C/T	0.07	0.0017	0.08	0.07	0.11
RNF212	Ring finger protein 212	285498	rs60035268	CCDS54704.1_exon4	chr4:1087486	G/A	0.07	0.01	0.07	0.01	0.15
GPRC6A	G protein-coupled receptor, class c, group 6, member a	222545	rs6907580	CCDS5112.1_exon1 CCDS69184.1_exon1 CCDS69185.1_exon1	chr6:117150007	G/A	0.07	0.01	0.13	0.08	0.08
OR4C11	Olfactory receptor, family 4, subfamily c, member 11	219429	rs75423534	CCDS31503.1_exon1	chr11:55371380	G/A	0.07	0.01	0.11	0.002	0.15
OR4M2	Olfactory receptor, family 4, subfamily m, member 2	390538	rs78256866	CCDS32172.1_exon1	chr15:22368956	C/T	0.07	0.17	0.03	0.03	0.03
SPERT	Spermatid associated	220082	rs79707842	CCDS9399.1_exon3 CCDS66540.1_exon2	chr13:46288016	C/A	0.07	0.12	0.06	0.01	0.08
SPERT	Spermatid associated	220082	rs80072371	CCDS66540.1_exon2 CCDS9399.1_exon3	chr13:46287372	C/A	0.06	N/A	0.05	0.14	0.05
DHDH	Dihydrodiol dehydrogenase (dimeric)	27294	rs10423255	CCDS12741.1_exon5	chr19:49445773	C/T	0.06	0.06	0.06	0.06	0.06
ZNHIT3	Zinc finger, hit-type containing 3	9326	rs140610432	CCDS62156.1_exon5	chr17:34853568	C/T	0.06	0.01	0.05	0.16	0.04
IFNE	Interferon, epsilon	338376	rs2039381	CCDS34997.1_exon1	chr9:21481482	G/A	0.06	0.15	0.05	0.08	0.0026
HAP1	Huntingtin-associated protein 1	9001	rs34381648	CCDS42339.1_exon10 CCDS42338.1_exon10 CCDS11406.1_exon11	chr17:39880965	G/T	0.06	N/A	0.01	0.24	0.0026
NDUFV3	Nadh dehydrogenase (ubiquinone) flavoprotein 3, 10kda	4731	rs4148974	CCDS33572.1_exon3	chr21:44323719	C/T	0.06	0.08	0.07	0.0041	0.08
IL34	Interleukin 34	146433	rs4985556	CCDS10895.1_exon6	chr16:70693999	C/A	0.06	0.05	0.04	0.0041	0.11
ACSM2A	Acyl-coa synthetase medium-chain family member 2a	123876	rs59261767	CCDS32401.1_exon2	chr16:20477003	C/T	0.06	0.2	0.03	0.0041	0.0013
CYP2A7	Cytochrome p450, family 2, subfamily a, polypeptide 7	1549	rs71358943	CCDS12569.1_exon9	chr19:41381682	G/T	0.06	0.0035	0.08	0.1	0.06
PKD2L1	Polycystic kidney disease 2-like 1	9033	rs7904983	CCDS7492.1_exon7	chr10:102056015	G/A	0.06	N/A	0.03	0.23	0.0013
APOL3	Apolipoprotein l, 3	80833	rs11089781	CCDS13922.1_exon1	chr22:36556767	G/A	0.05	N/A	0.01	0.23	N/A
PRODH	Proline dehydrogenase (oxidase) 1	5625	rs11913840	CCDS13754.1_exon4 CCDS56223.1_exon3	chr22:18912676	C/T	0.05	0.02	0.04	0.1	0.03
COL9A2	Collagen, type ix, alpha 2	1298	rs12077871	CCDS450.1_exon19	chr1:40773149	G/A	0.05	0.09	0.02	0.1	0.0026
AMPD1	Adenosine monophosphate deaminase 1	270	rs17602729	CCDS876.2_exon2	chr1:115236056	G/A	0.05	N/A	0.08	0.01	0.11
SCN8A	Sodium channel, voltage gated, type viii, alpha subunit	6334	rs180727641	CCDS44891.1_exon11 CCDS53794.1_exon11	chr12:52115553	C/A	0.05	0.07	0.04	0.05	0.03
TRIM73	Tripartite motif containing 73	375593	rs199982097	CCDS34665.1_exon2	chr7:75033014	C/T	0.05	0.0017	0.05	0.13	0.04
KRTAP8N/A	Keratin associated protein 8N/A	337879	rs200613884	CCDS13607.1_exon1	chr21:32185400	G/T	0.05	0.03	0.08	0.05	0.05
GBGT1	Globoside alphaN/A,3-n-acetylgalactosaminyltransferase 1	26301	rs35898523	CCDS65175.1_exon5 CCDS6960.1_exon6	chr9:136029644	G/T	0.05	0.0035	0.04	0.05	0.09
TRPM1	Transient receptor potential cation channel, subfamily m, member 1	4308	rs3784589	CCDS58346.1_exon27 CCDS10024.2_exon26 CCDS58347.1_exon27	chr15:31294713	C/A	0.05	0.02	0.07	0.07	0.05
OR10V1	Olfactory receptor, family 10, subfamily v, member 1	390201	rs499037	CCDS31565.1_exon1	chr11:59480951	G/A	0.05	0.03	0.1	0.1	0.01
NT5C1B	5'-nucleotidase, cytosolic ib	93034	rs61742596	CCDS33150.1_exon5 CCDS56111.1_exon5 CCDS33149.1_exon4	chr2:18766155	G/T	0.05	0.07	0.08	0.01	0.05
ACSM4	Acyl-coa synthetase medium-chain family member 4	341392	rs7485773	CCDS44825.1_exon7	chr12:7475080	C/T	0.05	0.01	0.05	0.09	0.05
TAAR2	Trace amine associated receptor 2	9287	rs8192646	CCDS34541.1_exon2 CCDS5157.1_exon1	chr6:132938841	C/T	0.05	0.16	0.01	0.02	0.01
FCGR2A	Fc fragment of igg, low affinity iia, receptor (cd32)	2212	rs9427397	CCDS30922.1_exon3 CCDS44264.1_exon3	chr1:161476203	C/T	0.05	0.0017	0.07	0.02	0.11
IDI2	Isopentenyl-diphosphate delta isomerase 2	91734	rs1044261	CCDS7055.1_exon4	chr10:1065709	C/T	0.04	N/A	0.05	0.04	0.07
NUDT16	Nudix (nucleoside diphosphate linked moiety x)-type motif 16	131870	rs16836559	CCDS54640.1_exon2	chr3:131101337	G/A	0.04	N/A	0.01	0.15	N/A
HTN3	Histatin 3	3347	rs17147990	CCDS33999.1_exon4	chr4:70898921	T/A	0.04	N/A	0.02	0.15	N/A
OR5M11	Olfactory receptor, family 5, subfamily m, member 11	219487	rs17547284	CCDS53629.1_exon1	chr11:56310355	A/T	0.04	N/A	0.04	0.01	0.09
COL3A1	Collagen, type iii, alpha 1	1281	rs187945651	CCDS2297.1_exon20	chr2:189859512	G/T	0.04	0.02	0.04	0.05	0.04
PCDHA10	Protocadherin alpha 10	56139	rs189067845	CCDS54921.1_exon1	chr5:140237275	T/A	0.04	0.03	0.02	0.07	0.04
TRIM74	Tripartite motif containing 74	378108	rs199887265	CCDS5545.1_exon2	chr7:72431888	G/A	0.04	0.01	0.03	0.1	0.04
MOK	Mok protein kinase	5891	rs34931752	CCDS61552.1_exon3 CCDS9971.1_exon4	chr14:102729885	G/A	0.04	0.02	0.03	0.09	0.03
TLR5	Toll-like receptor 5	7100	rs5744168	CCDS31033.1_exon1	chr1:223285199	G/A	0.04	0.03	0.04	0.03	0.06
OR8I2	Olfactory receptor, family 8, subfamily i, member 2	120586	rs61887097	CCDS31517.1_exon1	chr11:55861649	C/G	0.04	N/A	0.04	0.01	0.09
FTHL17	Ferritin, heavy polypeptide-like 17	53940	rs7057057	CCDS14227.1_exon1	chrX:31089628	C/A	0.04	0.14	N/A	0.03	0.0017
ZSCAN9	Zinc finger and scan domain containing 9	7746	rs76542212	CCDS56407.1_exon3	chr6:28198121	C/T	0.04	0.01	0.04	0.01	0.07
MRGPRX3	Mas-related gpr, member x3	117195	rs78408237	CCDS7830.1_exon1	chr11:18159668	G/A	0.04	0.01	0.07	0.01	0.07
SIGLEC5	Sialic acid binding ig-like lectin 5	8778	rs8108078	CCDS33088.1_exon6	chr19:52130930	G/A	0.04	N/A	0.02	0.15	0.0013
C8orf44	Chromosome 8 open reading frame 44	56260	rs10096544	CCDS6193.1_exon1	chr8:67590150	C/T	0.03	0.0035	0.01	0.1	0.0013
GNLY	Granulysin	10578	rs10181739	CCDS1984.1_exon1	chr2:85921551	G/A	0.03	N/A	0.01	0.1	N/A
OR10C1	Olfactory receptor, family 10, subfamily c, member 1	442194	rs116162459	CCDS34364.1_exon1	chr6:29407954	C/T	0.03	N/A	0.0028	0.11	0.0026
PZP	Pregnancy-zone protein	5858	rs117889746	CCDS8600.1_exon15	chr12:9333625	G/A	0.03	0.09	N/A	0.002	N/A
NUDT8	Nudix (nucleoside diphosphate linked moiety x)-type motif 8	254552	rs118032721	CCDS58151.1_exon4	chr11:67395455	A/T	0.03	0.09	N/A	0.01	0.0026
CES5A	Carboxylesterase 5a	221223	rs13338754	CCDS10755.1_exon4 CCDS45490.1_exon4 CCDS54012.1_exon5	chr16:55903553	G/A	0.03	N/A	0.01	0.1	N/A
LILRA3	Leukocyte immunoglobulin-like receptor, subfamily a (without tm domain), member 3	11026	rs138741442	CCDS12887.1_exon3 CCDS54317.1_exon3	chr19:54803663	C/A	0.03	0.11	N/A	N/A	N/A
TCHHL1	Trichohyalin-like 1	126637	rs150014958	CCDS30857.1_exon2	chr1:152058191	G/A	0.03	0.06	0.1	0.002	N/A
CLEC7A	C-type lectin domain family 7, member a	64581	rs16910526	CCDS8614.1_exon4 CCDS8613.1_exon5 CCDS41753.1_exon6	chr12:10271086	A/C	0.03	N/A	0.04	0.01	0.07
FAM25A	Family with sequence similarity 25, member a	643161	rs183710110	CCDS44451.1_exon1	chr10:88780111	G/T	0.03	0.07	0.06	0.01	N/A
AGAP6	Arfgap with gtpase domain, ankyrin repeat and ph domain 6	414189	rs188468654	CCDS44397.1_exon8	chr10:51769745	G/T	0.03	N/A	0.01	0.11	0.0026
CD36	Cd36 molecule (thrombospondin receptor)	948	rs3211938	CCDS34673.1_exon8	chr7:80300448	T/G	0.03	N/A	N/A	0.15	N/A
ZNF77	Zinc finger protein 77	58492	rs35699176	CCDS12099.1_exon3	chr19:2936534	G/A	0.03	N/A	0.04	0.02	0.04
CYP2C18	Cytochrome p450, family 2, subfamily c, polypeptide 18	1562	rs41291550	CCDS44460.1_exon2 CCDS7435.1_exon2	chr10:96447561	T/A	0.03	0.05	0.0028	0.07	0.0026
LAIR2	Leukocyte-associated immunoglobulin-like receptor 2	3904	rs61737751	CCDS12898.1_exon3 CCDS12897.1_exon3	chr19:55019260	C/T	0.03	0.01	0.07	N/A	0.05
TMEM232	Transmembrane protein 232	642987	rs61743146	CCDS47253.2_exon13	chr5:109756435	G/A	0.03	0.05	0.06	0.01	0.01
OR7G3	Olfactory receptor, family 7, subfamily g, member 3	390883	rs61751875	CCDS32899.1_exon1	chr19:9236968	G/A	0.03	0.04	0.01	0.1	0.0013
OR7G3	Olfactory receptor, family 7, subfamily g, member 3	390883	rs17001893	CCDS32899.1_exon1	chr19:9237262	G/A	0.01	N/A	0.0028	0.05	N/A
ULBP3	Ul16 binding protein 3	79465	rs72501734	CCDS5225.1_exon1	chr6:150390148	G/C	0.03	0.02	0.1	0.01	0.01
ULBP3	Ul16 binding protein 3	79465	rs34672740	CCDS5225.1_exon2	chr6:150387058	C/A	0.01	N/A	0.0028	0.06	N/A
THEG	Theg spermatid protein	51298	rs73489977	CCDS12025.1_exon4 CCDS12026.1_exon3	chr19:373530	C/T	0.03	N/A	0.01	0.11	N/A
TPPP2	Tubulin polymerization-promoting protein family member 2	122664	rs76101114	CCDS9566.1_exon3	chr14:21500217	C/G	0.03	N/A	0.0028	0.13	0.0013
TRIM38	Tripartite motif containing 38	10475	rs76757832	CCDS4568.1_exon2	chr6:25969630	C/T	0.03	0.06	N/A	N/A	0.03
C11orf40	Chromosome 11 open reading frame 40	143501	rs79448530	CCDS31354.1_exon1	chr11:4598955	C/T	0.03	N/A	0.06	0.0041	0.05
CCDC125	Coiled-coil domain containing 125	202243	rs10471773	CCDS4000.1_exon1	chr5:68616078	G/A	0.02	N/A	0.02	N/A	0.04
UGT2A1	Udp glucuronosyltransferase 2 family, polypeptide a1, complex locus	10941	rs111696697	CCDS58902.1_exon1 CCDS3529.1_exon1 CCDS58901.1_exon1	chr4:70512786	A/T	0.02	0.0017	0.02	0.0041	0.04
SULT1C3	Sulfotransferase family, cytosolic, 1c, member 3	442038	rs112050262	CCDS33267.1_exon1	chr2:108863757	G/A	0.02	0.01	0.02	0.0041	0.03
NWD1	Nacht and wd repeat domain containing 1	284434	rs113728633	CCDS32945.2_exon3	chr19:16855432	G/T	0.02	N/A	0.01	0.09	N/A
UMODL1	Uromodulin-like 1	89766	rs114358105	CCDS56215.1_exon10 CCDS42935.1_exon11	chr21:43531324	C/T	0.02	N/A	0.02	0.04	0.01
TTLL3	Tubulin tyrosine ligase-like family, member 3	26140	rs115917139	CCDS43048.2_exon11	chr3:9874913	C/T	0.02	N/A	0.03	N/A	0.04
WDR33	Wd repeat domain 33	55339	rs117753184	CCDS46407.1_exon5	chr2:128522202	A/T	0.02	0.03	0.06	N/A	N/A
ZNF790	Zinc finger protein 790	388536	rs1227794	CCDS12496.1_exon4	chr19:37310350	G/A	0.02	N/A	0.01	0.08	N/A
SEMA4C	Sema domain, immunoglobulin domain (ig), transmembrane domain (tm) and short cytoplasmic domain, (semaphorin) 4c	54910	rs12471298	CCDS2029.1_exon14	chr2:97526787	C/A	0.02	0.0017	0.12	N/A	N/A
KRTAP4-8	Keratin associated protein 4-8	728224	rs137943557	CCDS45674.1_exon1	chr17:39254246	A/T	0.02	N/A	0.02	N/A	0.04
PRAMEF10	Prame family member 10	343071	rs138755724	CCDS41255.1_exon2	chr1:12954524	C/T	0.02	0.01	0.01	0.0041	0.04
FUT6	Fucosyltransferase 6 (alpha (1,3) fucosyltransferase)	2528	rs145035679	CCDS12152.1_exon1	chr19:5831633	G/T	0.02	0.04	0.01	0.01	0.0026
OR1D5	Olfactory receptor, family 1, subfamily d, member 5	8386	rs145201110	CCDS58499.1_exon1	chr17:2966387	G/A	0.02	0.02	0.02	0.01	0.02
LCE4A	Late cornified envelope 4a	199834	rs147765240	CCDS1022.1_exon1	chr1:152681559	C/A	0.02	N/A	0.01	0.07	N/A
OR4Q3	Olfactory receptor, family 4, subfamily q, member 3	441669	rs148505982	CCDS32020.1_exon1	chr14:20216063	C/T	0.02	N/A	N/A	0.07	N/A
STARD6	Star-related lipid transfer (start) domain containing 6	147323	rs17292725	CCDS11955.1_exon1	chr18:51880888	G/A	0.02	N/A	0.03	0.0041	0.03
STARD6	Star-related lipid transfer (start) domain containing 6	147323	rs73958758	CCDS11955.1_exon4	chr18:51858155	A/C	0.01	N/A	0.0028	0.02	N/A
ZNF83	Zinc finger protein 83	55769	rs17855778	CCDS12854.1_exon1	chr19:53116810	C/T	0.02	N/A	0.01	0.1	N/A
NOX5	Nadph oxidase, ef-hand calcium binding domain 5	79400	rs34406284	CCDS53953.1_exon6 CCDS32276.2_exon6 CCDS53954.1_exon6	chr15:69327736	G/A	0.02	N/A	N/A	0.08	N/A
C14orf105	Chromosome 14 open reading frame 105	55195	rs34960436	CCDS61459.1_exon5 CCDS9730.1_exon5 CCDS61458.1_exon5	chr14:57947420	G/A	0.02	N/A	0.03	0.0041	0.03
SEC14L4	Sec14-like 4 (s. cerevisiae)	284904	rs35032582	CCDS54517.1_exon5 CCDS13878.1_exon5	chr22:30891263	C/A	0.02	N/A	0.01	0.09	0.0013
MADD	Map-kinase activating death domain	8567	rs35233100	CCDS44586.1_exon12 CCDS7932.1_exon12 CCDS7930.1_exon12 CCDS7931.1_exon12 CCDS41642.1_exon12	chr11:47306629	C/T	0.02	N/A	0.03	0.0041	0.05
FAM81B	Family with sequence similarity 81, member b	153643	rs35391433	CCDS43341.1_exon4	chr5:94749786	C/T	0.02	N/A	0.03	0.002	0.04
CBR1	Carbonyl reductase 1	873	rs35710857	CCDS68202.1_exon3	chr21:37444119	C/A	0.02	N/A	0.01	0.09	N/A
CBR1	Carbonyl reductase 1	873	rs61759823	CCDS68202.1_exon3	chr21:37444217	T/G	0.01	N/A	0.01	N/A	0.02
ABCC12	Atp-binding cassette, sub-family c (cftr/mrp), member 12	94160	rs36102575	CCDS10730.1_exon22	chr16:48130780	C/T	0.02	0.0017	0.03	0.01	0.03
CLYBL	Citrate lyase beta like	171425	rs41281112	CCDS32002.1_exon6	chr13:100518633	C/T	0.02	0.04	0.01	N/A	0.03
RAD52	Rad52 homolog (s. cerevisiae)	5893	rs4987207	CCDS8507.2_exon10	chr12:1023217	G/T	0.02	0.03	0.01	0.01	0.02
RAD52	Rad52 homolog (s. cerevisiae)	5893	rs4987208	CCDS8507.2_exon11	chr12:1022568	A/C	0.02	N/A	0.08	0.002	0.01
SPTBN5	Spectrin, beta, non-erythrocytic 5	51332	rs61750839	CCDS61599.1_exon30	chr15:42162466	G/A	0.02	N/A	0.02	N/A	0.04
SPTBN5	Spectrin, beta, non-erythrocytic 5	51332	rs2271286	CCDS61599.1_exon1	chr15:42185481	G/A	0.01	0.04	N/A	N/A	N/A
VWA3B	Von willebrand factor a domain containing 3b	200403	rs62154921	CCDS42718.1_exon7	chr2:98779438	G/T	0.02	0.01	0.01	0.0041	0.04
VWA3B	Von willebrand factor a domain containing 3b	200403	rs145295911	CCDS42718.1_exon11	chr2:98810931	C/T	0.01	N/A	N/A	0.04	N/A
KRTAP4-5	Keratin associated protein 4-5	85289	rs71371463	CCDS32650.1_exon1	chr17:39305562	G/A	0.02	N/A	0.01	0.09	N/A
OR3A1	Olfactory receptor, family 3, subfamily a, member 1	4994	rs7218125	CCDS11023.1_exon1	chr17:3195602	T/A	0.02	N/A	0.01	0.06	0.0013
CYP2A13	Cytochrome p450, family 2, subfamily a, polypeptide 13	1553	rs72552266	CCDS12571.1_exon2	chr19:41594953	C/T	0.02	0.0017	0.02	0.05	0.02
OTOF	Otoferlin	9381	rs75624587	CCDS1726.1_exon2 CCDS46241.1_exon2 CCDS1724.1_exon2 CCDS1725.1_exon20	chr2:26700288	C/A	0.02	N/A	0.01	0.09	0.0013
NLRP14	Nlr family, pyrin domain containing 14	338323	rs76274604	CCDS7776.1_exon2	chr11:7060976	A/T	0.02	0.04	0.03	N/A	N/A
ATP6V1G3	Atpase, h+ transporting, lysosomal 13kda, v1 subunit g3	127124	rs76330087	CCDS1396.1_exon2	chr1:198505830	G/A	0.02	N/A	0.01	0.07	N/A
CCDC153	Coiled-coil domain containing 153	283152	rs76799613	CCDS44753.1_exon3	chr11:119064571	G/A	0.02	N/A	0.01	0.09	0.0013
C5orf49	Chromosome 5 open reading frame 49	134121	rs76872483	CCDS43300.1_exon2	chr5:7835544	G/A	0.02	0.06	N/A	0.002	0.0013
SERPINA9	Serpin peptidase inhibitor, clade a (alphaN/A antiproteinase, antitrypsin), member 9	327657	rs78283108	CCDS41982.1_exon2 CCDS61542.1_exon1 CCDS41983.1_exon3	chr14:94935627	G/A	0.02	N/A	0.02	0.05	0.0013
CPNE7	Copine vii	27132	rs78990556	CCDS10980.1_exon3	chr16:89645367	C/G	0.02	N/A	0.01	0.07	N/A
CD22	Cd22 molecule	933	rs79438722	CCDS54249.1_exon10 CCDS54247.1_exon11 CCDS62634.1_exon11 CCDS54248.1_exon11 CCDS12457.1_exon12	chr19:35837095	C/T	0.02	N/A	0.01	N/A	0.05
PRSS45	Protease, serine, 45	377047	rs79958632	CCDS46815.1_exon1	chr3:46786161	C/T	0.02	N/A	0.01	0.09	0.01
SPATA45	Spermatogenesis associated 45	149643	rs80161538	CCDS31020.1_exon1	chr1:213009382	G/A	0.02	0.09	N/A	N/A	N/A
TAS2R19	Taste receptor, type 2, member 19	259294	NT11174285chr12	CCDS8640.1_exon1	chr12:11174285	C/T	0.01	?	?	?	?
C4orf33	Chromosome 4 open reading frame 33	132321	rs10009430	CCDS3741.1_exon4	chr4:130030762	C/T	0.01	N/A	0.01	0.06	N/A
ZNF727P	Zinc finger protein 727, pseudogene	442319	rs10237332	CCDS55113.1_exon2	chr7:63529268	C/T	0.01	0.0017	0.01	0.04	N/A
DPRX	Divergent-paired related homeobox	503834	rs10409173	CCDS33103.1_exon3	chr19:54140167	G/T	0.01	N/A	0.01	0.04	N/A
SLAMF8	Slam family member 8	56833	rs10430458	CCDS1188.1_exon2	chr1:159799807	C/T	0.01	0.02	N/A	N/A	N/A
NLRP12	Nlr family, pyrin domain containing 12	91662	rs104895564	CCDS62784.1_exon3 CCDS12864.1_exon3 CCDS62785.1_exon3	chr19:54314062	G/A	0.01	N/A	N/A	0.03	N/A
NLRP12	Nlr family, pyrin domain containing 12	91662	rs200296032	CCDS62784.1_exon3 CCDS62785.1_exon3 CCDS12864.1_exon3	chr19:54313666	G/A	0.01	0.01	0.02	0.01	0.01
ZIM3	Zinc finger, imprinted 3	114026	rs111350153	CCDS33125.1_exon4	chr19:57646392	T/A	0.01	N/A	N/A	0.0041	0.02
PLEKHH1	Pleckstrin homology domain containing, family h (with myth4 domain) member 1	57475	rs111462449	CCDS45128.1_exon28	chr14:68053898	C/T	0.01	N/A	0.01	N/A	0.01
RFPL2	Ret finger protein-like 2	10739	rs111837388	CCDS43009.2_exon4 CCDS46694.1_exon2 CCDS54521.1_exon2	chr22:32586985	G/A	0.01	0.0017	0.01	0.03	0.01
COQ2	Coenzyme q2 4-hydroxybenzoate polyprenyltransferase	27235	rs112033303	CCDS47090.2_exon1	chr4:84206003	T/A	0.01	N/A	0.03	0.0041	0.02
GRIN3B	Glutamate receptor, ionotropic, n-methyl-d-aspartate 3b	116444	rs112116006	CCDS32861.1_exon3	chr19:1005223	G/A	0.01	N/A	0.04	N/A	N/A
ZNF491	Zinc finger protein 491	126069	rs112159359	CCDS12267.1_exon1	chr19:11917218	C/T	0.01	N/A	0.0028	0.02	0.0013
PHF19	Phd finger protein 19	26147	rs112858270	CCDS35117.1_exon4	chr9:123632049	G/A	0.01	N/A	N/A	0.05	N/A
ANKK1	Ankyrin repeat and kinase domain containing 1	255239	rs113005509	CCDS44734.1_exon8	chr11:113270449	G/T	0.01	N/A	0.0028	0.02	N/A
STEAP4	Steap family member 4	79689	rs113875441	CCDS43611.1_exon2	chr7:87912398	C/A	0.01	N/A	N/A	0.02	N/A
BPIFA3	Bpi fold containing family a, member 3	128861	rs113989803	CCDS13216.2_exon3	chr20:31812207	C/A	0.01	N/A	0.0028	0.03	N/A
HEATR4	Heat repeat containing 4	399671	rs114232158	CCDS9815.2_exon11	chr14:73965777	G/A	0.01	N/A	N/A	0.05	N/A
GPR151	G protein-coupled receptor 151	134391	rs114285050	CCDS34266.1_exon1	chr5:145895393	G/A	0.01	N/A	0.01	N/A	0.01
GJB4	Gap junction protein, beta 4, 30.3kda	127534	rs114429815	CCDS383.1_exon1	chr1:35227092	C/T	0.01	N/A	0.01	0.03	N/A
CMBL	Carboxymethylenebutenolidase homolog (pseudomonas)	134147	rs114442248	CCDS3878.1_exon5	chr5:10280728	G/A	0.01	N/A	N/A	0.03	N/A
ABHD14B	Abhydrolase domain containing 14b	84836	rs114730569	CCDS2842.1_exon1	chr3:52005637	G/A	0.01	N/A	N/A	0.05	N/A
C10orf90	Chromosome 10 open reading frame 90	118611	rs114882604	CCDS31310.1_exon4	chr10:128153384	G/A	0.01	N/A	0.02	0.04	N/A
EBLN1	Endogenous bornavirus-like nucleoprotein 1	340900	rs115097048	CCDS60498.1_exon1	chr10:22498119	C/A	0.01	N/A	0.0028	0.04	N/A
C9orf129	Chromosome 9 open reading frame 129	445577	rs115115786	CCDS43850.1_exon4	chr9:96080762	G/A	0.01	N/A	N/A	0.03	N/A
GPNMB	Glycoprotein (transmembrane) nmb	10457	rs11537976	CCDS5380.1_exon11 CCDS34610.1_exon11	chr7:23313822	G/T	0.01	N/A	0.0028	N/A	0.02
ALPK3	Alpha-kinase 3	57538	rs115479471	CCDS10333.1_exon1	chr15:85360268	C/A	0.01	0.02	N/A	N/A	N/A
LRRC29	Leucine rich repeat containing 29	26231	rs115503334	CCDS32465.1_exon1	chr16:67244074	C/T	0.01	0.01	0.02	0.01	0.01
XKR9	Xk, kell blood group complex subunit-related family, member 9	389668	rs115507207	CCDS34905.1_exon3	chr8:71646083	C/T	0.01	0.03	N/A	N/A	N/A
MUC22	Mucin 22	100507679	rs115563940	CCDS59003.1_exon4	chr6:31002489	C/A	0.01	N/A	N/A	0.05	N/A
METTL7B	Methyltransferase like 7b	196410	rs115687886	CCDS8887.2_exon2	chr12:56077767	C/T	0.01	N/A	0.01	0.04	N/A
PRG3	Proteoglycan 3	10394	rs115707133	CCDS7954.1_exon5	chr11:57144355	G/T	0.01	0.02	N/A	N/A	N/A
BRCA2	Breast cancer 2, early onset	675	rs11571833	CCDS9344.1_exon26	chr13:32972625	A/T	0.01	N/A	0.0028	0.01	0.01
C11orf71	Chromosome 11 open reading frame 71	54494	rs115808383	CCDS8369.2_exon1	chr11:114270996	G/C	0.01	N/A	N/A	0.04	N/A
TIAM2	T-cell lymphoma invasion and metastasis 2	26230	rs116268446	CCDS34559.1_exon12 CCDS34558.1_exon24	chr6:155577716	T/A	0.01	N/A	0.01	0.03	0.01
PSRC1	Proline/serine-rich coiled-coil 1	84722	rs116389032	CCDS797.1_exon5 CCDS30791.1_exon5	chr1:109823456	T/A	0.01	N/A	0.02	N/A	0.01
ZNF528	Zinc finger protein 528	84436	rs116544786	CCDS33091.1_exon4	chr19:52919163	C/G	0.01	N/A	N/A	0.03	N/A
ERCC1	Excision repair cross-complementation group 1	2067	rs116640350	CCDS12663.1_exon8	chr19:45916902	C/T	0.01	N/A	0.01	0.03	N/A
SCIN	Scinderin	85477	rs116907627	CCDS47545.1_exon1	chr7:12610577	C/T	0.01	0.03	N/A	N/A	0.0013
ANKRD30A	Ankyrin repeat domain 30a	91074	rs116939015	CCDS7193.1_exon3	chr10:37419291	G/T	0.01	N/A	0.01	N/A	0.02
ASB15	Ankyrin repeat and socs box containing 15	142685	rs116956332	CCDS34742.1_exon6	chr7:123267309	C/T	0.01	0.03	0.04	N/A	N/A
OR10R2	Olfactory receptor, family 10, subfamily r, member 2	343406	rs117155388	CCDS30898.1_exon1	chr1:158450141	C/T	0.01	0.02	0.06	N/A	0.0026
KIAA1731NL	Kiaa1731 n-terminal like	100653515	rs117232607	CCDS58603.1_exon2	chr17:76887657	G/A	0.01	0.04	N/A	N/A	N/A
OR8K3	Olfactory receptor, family 8, subfamily k, member 3	219473	rs117366703	CCDS31527.1_exon1	chr11:56086559	C/T	0.01	N/A	0.01	N/A	0.02
CCDC121	Coiled-coil domain containing 121	79635	rs117371277	CCDS46247.1_exon2 CCDS1759.1_exon1	chr2:27850458	G/A	0.01	0.02	N/A	N/A	0.0026
GRK4	G protein-coupled receptor kinase 4	2868	rs117478149	CCDS33947.1_exon6 CCDS47002.1_exon5 CCDS68656.1_exon5 CCDS33946.1_exon6	chr4:3009535	C/T	0.01	0.01	0.04	N/A	N/A
FAM154A	Family with sequence similarity 154, member a	158297	rs117748903	CCDS6487.1_exon4	chr9:18928507	G/A	0.01	0.02	N/A	N/A	N/A
PXDNL	Peroxidasin homolog (drosophila)-like	137902	rs117752382	CCDS47855.1_exon19	chr8:52284559	A/T	0.01	N/A	0.02	0.0041	0.02
IGSF5	Immunoglobulin superfamily, member 5	150084	rs117841904	CCDS33562.1_exon2	chr21:41118177	G/A	0.01	N/A	0.01	N/A	0.01
SPATA21	Spermatogenesis associated 21	374955	rs117944955	CCDS172.1_exon11	chr1:16725270	G/A	0.01	0.04	N/A	N/A	N/A
OR4A15	Olfactory receptor, family 4, subfamily a, member 15	81328	rs117954374	CCDS31500.1_exon1	chr11:55136124	C/T	0.01	0.05	N/A	N/A	N/A
NDUFA5	Nadh dehydrogenase (ubiquinone) 1 alpha subcomplex, 5	4698	rs118062590	CCDS64760.1_exon1	chr7:123197690	G/C	0.01	N/A	0.0028	N/A	0.02
A3GALT2	Alpha 1,3-galactosyltransferase 2	127550	rs11812052	CCDS60080.1_exon5	chr1:33772798	G/T	0.01	N/A	0.01	0.04	N/A
ADAMTS13	Adam metallopeptidase with thrombospondin type 1 motif, 13	11093	rs121908476	CCDS6971.1_exon12 CCDS6970.1_exon12 CCDS6970.1_exon12	chr9:136301984	C/T	0.01	0.01	N/A	0.0041	0.01
SULT1A2	Sulfotransferase family, cytosolic, 1a, phenol-preferring, member 2	6799	rs138147609	CCDS10636.1_exon6	chr16:28603709	C/A	0.01	0.02	N/A	N/A	N/A
ZNF100	Zinc finger protein 100	163227	rs138292237	CCDS42538.1_exon5	chr19:21910124	G/T	0.01	0.01	0.01	N/A	0.02
PSCA	Prostate stem cell antigen	8000	rs138377917	CCDS47925.2_exon3	chr8:143763530	G/A	0.01	N/A	0.02	0.0041	0.03
STK19	Serine/threonine kinase 19	8859	rs138379176	CCDS4733.1_exon1 CCDS34417.1_exon1	chr6:31939822	G/A	0.01	N/A	0.01	0.04	N/A
RHBDD3	Rhomboid domain containing 3	25807	rs138870856	CCDS13850.1_exon4	chr22:29656430	C/T	0.01	N/A	0.0028	N/A	0.01
COX6B2	Cytochrome c oxidase subunit vib polypeptide 2 (testis)	125965	rs138900187	CCDS42630.1_exon2	chr19:55865278	G/T	0.01	N/A	N/A	0.03	N/A
ANKRD35	Ankyrin repeat domain 35	148741	rs139177747	CCDS919.1_exon10	chr1:145561821	C/T	0.01	0.02	N/A	N/A	N/A
TGM4	Transglutaminase 4	7047	rs139860990	CCDS2723.1_exon7	chr3:44943163	G/A	0.01	N/A	0.01	N/A	0.01
CCT8L2	Chaperonin containing tcp1, subunit 8 (theta)-like 2	150160	rs139948519	CCDS13738.1_exon1	chr22:17072346	C/T	0.01	N/A	0.0028	0.05	0.0026
OR10G7	Olfactory receptor, family 10, subfamily g, member 7	390265	rs140026196	CCDS31705.1_exon1	chr11:123909133	G/T	0.01	N/A	0.01	0.06	N/A
VIT	Vitrin	5212	rs140104536	CCDS33180.1_exon7 CCDS54349.1_exon7 CCDS54348.1_exon7 CCDS54347.1_exon7	chr2:37000955	C/G	0.01	N/A	0.0028	N/A	0.02
OR5H1	Olfactory receptor, family 5, subfamily h, member 1	26341	rs140171913	CCDS33797.1_exon1	chr3:97851761	C/A	0.01	N/A	0.0028	0.05	N/A
LRRC75A	Leucine rich repeat containing 75a	388341	rs140374173	CCDS11178.2_exon3 CCDS45620.1_exon4	chr17:16347192	G/A	0.01	0.02	N/A	N/A	N/A
ARGFX	Arginine-fifty homeobox	503582	rs140537962	CCDS33834.1_exon2	chr3:121295728	C/T	0.01	N/A	0.02	0.002	0.01
PACRGL	Park2 co-regulated-like	133015	rs140666081	CCDS47034.1_exon4 CCDS58895.1_exon8 CCDS3427.1_exon7 CCDS58896.1_exon6	chr4:20728909	G/T	0.01	N/A	0.0028	0.002	0.01
TULP3	Tubby like protein 3	7289	rs141095225	CCDS53737.1_exon12	chr12:3049796	G/T	0.01	0.0017	0.01	0.03	0.0026
C2orf40	Chromosome 2 open reading frame 40	84417	rs141624732	CCDS2072.1_exon3	chr2:106690469	C/T	0.01	N/A	N/A	N/A	0.02
RHD	Rh blood group, d antigen	6007	rs141833592	CCDS262.1_exon6 CCDS60028.1_exon6 CCDS60031.1_exon6 CCDS53285.1_exon6 CCDS60030.1_exon6 CCDS60027.1_exon6 CCDS60029.1_exon6	chr1:25629817	T/G	0.01	N/A	0.01	0.05	N/A
SDCBP2	Syndecan binding protein (syntenin) 2	27111	rs141976631	CCDS42848.1_exon4 CCDS13013.1_exon1	chr20:1294072	G/A	0.01	0.01	0.01	0.01	0.0026
CCDC37	Coiled-coil domain containing 37	348807	rs142615985	CCDS3037.1_exon4	chr3:126135331	G/A	0.01	N/A	N/A	N/A	0.02
MST1	Macrophage stimulating 1 (hepatocyte growth factor-like)	4485	rs142690032	CCDS33757.2_exon17	chr3:49721811	G/A	0.01	N/A	0.01	0.002	0.01
ZNF812	Zinc finger protein 812	729648	rs142939425	CCDS54215.1_exon3	chr19:9804445	C/T	0.01	N/A	N/A	0.04	N/A
THAP11	Thap domain containing 11	57215	rs143101373	CCDS10847.1_exon1	chr16:67876808	C/T	0.01	0.01	0.0028	N/A	0.01
CFHR5	Complement factor h-related 5	81494	rs143140599	CCDS1387.1_exon10	chr1:196977806	T/A	0.01	N/A	0.0028	0.02	N/A
EXD3	Exonuclease 3'-5' domain containing 3	54932	rs143164347	CCDS48066.1_exon21	chr9:140201475	G/A	0.01	N/A	N/A	0.03	N/A
ZCCHC5	Zinc finger, cchc domain containing 5	203430	rs143898170	CCDS14440.1_exon1	chrX:77913760	G/A	0.01	0.01	N/A	0.0027	0.01
HHLA3	Herv-h ltr-associating 3	11147	rs143899788	CCDS30752.1_exon3	chr1:70833399	C/T	0.01	N/A	0.01	0.03	N/A
NAA38	N(alpha)-acetyltransferase 38, natc auxiliary subunit	84316	rs144163075	CCDS11122.1_exon1	chr17:7760573	C/T	0.01	N/A	0.0028	N/A	0.01
AXDND1	Axonemal dynein light chain domain containing 1	126859	rs144482791	CCDS30948.1_exon24	chr1:179504069	G/T	0.01	N/A	0.06	N/A	N/A
TCP10L2	T-complex 10-like 2	401285	rs146018563	CCDS47514.1_exon7	chr6:167595299	C/T	0.01	N/A	0.01	N/A	0.02
FLG	Filaggrin	2312	rs146466242	CCDS30860.1_exon2	chr1:152275297	T/A	0.01	0.02	N/A	N/A	N/A
FLG	Filaggrin	2312	rs61816761	CCDS30860.1_exon2	chr1:152285860	G/A	0.01	N/A	0.01	N/A	0.01
KRT83	Keratin 83	3889	rs146753414	CCDS8823.1_exon3	chr12:52711746	C/A	0.01	N/A	0.01	0.002	0.03
UPK3A	Uroplakin 3a	7380	rs147609981	CCDS14064.1_exon4	chr22:45684997	G/A	0.01	0.04	0.01	N/A	0.01
HRNR	Hornerin	388697	rs148459733	CCDS30859.1_exon2	chr1:152191805	G/A	0.01	0.0017	0.03	N/A	N/A
ZNF99	Zinc finger protein 99	7652	rs148884059	CCDS59369.1_exon4	chr19:22940731	C/T	0.01	0.02	N/A	N/A	N/A
SLFNL1	Schlafen-like 1	200172	rs148992629	CCDS460.1_exon1	chr1:41486082	C/A	0.01	N/A	0.0028	N/A	0.02
OR10Z1	Olfactory receptor, family 10, subfamily z, member 1	128368	rs148998855	CCDS30901.1_exon1	chr1:158576686	C/A	0.01	N/A	0.0028	0.05	N/A
LDLRAD1	Low density lipoprotein receptor class a domain containing 1	388633	rs149768061	CCDS60146.1_exon4 CCDS60145.1_exon3 CCDS60147.1_exon3 CCDS30725.1_exon5	chr1:54475966	C/A	0.01	N/A	N/A	0.02	N/A
TAS2R7	Taste receptor, type 2, member 7	50837	rs150192473	CCDS8631.1_exon1	chr12:10954529	G/A	0.01	N/A	0.03	0.002	N/A
ZNF543	Zinc finger protein 543	125919	rs150392165	CCDS33130.1_exon3	chr19:57838057	G/A	0.01	N/A	0.01	N/A	0.01
ELOVL5	Elovl fatty acid elongase 5	60481	rs150583340	CCDS56433.1_exon3	chr6:53152682	G/A	0.01	0.0017	0.01	0.002	0.01
TMC3	Transmembrane channel-like 3	342125	rs150843673	CCDS45324.1_exon22	chr15:81624928	G/T	0.01	N/A	0.02	0.01	0.02
OR10A6	Olfactory receptor, family 10, subfamily a, member 6	390093	rs151042558	CCDS31420.1_exon1	chr11:7949293	G/A	0.01	0.01	0.04	0.01	0.0013
SLC26A10	Solute carrier family 26, member 10	65012	rs151077423	CCDS8949.2_exon13	chr12:58019201	C/T	0.01	N/A	0.01	0.01	0.01
SATL1	Spermidine/spermine n1-acetyl transferase-like 1	340562	rs151117430	CCDS35343.2_exon1	chrX:84362649	C/T	0.01	N/A	0.01	0.03	N/A
MAGEC3	Melanoma antigen family c, 3	139081	rs151171939	CCDS14676.1_exon4	chrX:140969249	C/T	0.01	N/A	0.0036	0.03	0.0017
UTS2B	Urotensin 2b	257313	rs16866426	CCDS3300.1_exon4	chr3:190993043	G/A	0.01	N/A	N/A	0.03	N/A
UTS2B	Urotensin 2b	257313	rs77190635	CCDS3300.1_exon1	chr3:190999896	C/A	0.01	N/A	0.0028	0.02	N/A
OR2D2	Olfactory receptor, family 2, subfamily d, member 2	120776	rs16919417	CCDS31416.1_exon1	chr11:6913539	G/T	0.01	N/A	0.0028	0.04	N/A
COQ6	Coenzyme q6 monooxygenase	51004	rs17094161	CCDS9824.2_exon1	chr14:74416835	G/A	0.01	N/A	0.01	0.05	N/A
ACTR3C	Arp3 actin-related protein 3 homolog c (yeast)	653857	rs181975624	CCDS47744.1_exon4	chr7:149983565	G/A	0.01	0.01	0.01	0.0041	0.02
EVPLL	Envoplakin-like	645027	rs182498101	CCDS45626.1_exon6	chr17:18286453	G/A	0.01	N/A	N/A	0.03	N/A
NUDT7	Nudix (nucleoside diphosphate linked moiety x)-type motif 7	283927	rs182579196	CCDS58480.1_exon1 CCDS58479.1_exon1 CCDS42195.1_exon1	chr16:77756500	G/T	0.01	0.0035	0.04	0.002	0.0013
CD177	Cd177 molecule	57126	rs188387562	CCDS62700.1_exon9	chr19:43866411	G/A	0.01	0.03	N/A	N/A	N/A
ACOXL	Acyl-coa oxidase-like	55289	rs189429375	CCDS46389.1_exon17	chr2:111875378	G/T	0.01	N/A	0.01	0.0041	0.02
GYPB	Glycophorin b (mns blood group)	2994	rs189622883	CCDS54809.1_exon2	chr4:144922414	A/C	0.01	N/A	0.0028	0.06	N/A
DDX11	Dead/h (asp-glu-ala-asp/his) box helicase 11	1663	rs190343326	CCDS44856.1_exon26	chr12:31256906	C/A	0.01	N/A	N/A	0.04	N/A
ZNF286B	Zinc finger protein 286b	729288	rs191971748	CCDS58523.1_exon4	chr17:18565698	G/A	0.01	N/A	0.04	N/A	0.01
KRTAP4-7	Keratin associated protein 4-7	100132476	rs193005959	CCDS45673.1_exon1	chr17:39240562	C/A	0.01	N/A	0.0028	0.002	0.01
KRTAP13N/A	Keratin associated protein 13N/A	140258	rs1985418	CCDS13590.2_exon1	chr21:31768493	C/A	0.01	N/A	0.01	0.03	N/A
YME1L1	Yme1-like 1 atpase	10730	rs200312868	CCDS7152.1_exon3	chr10:27436462	C/T	0.01	N/A	N/A	0.03	N/A
POTEH	Pote ankyrin domain family, member h	23784	rs200375190	CCDS46658.1_exon1	chr22:16287783	C/T	0.01	N/A	0.0028	0.002	0.01
POTEC	Pote ankyrin domain family, member c	388468	rs200480085	CCDS45835.1_exon10	chr18:14513758	G/A	0.01	0.04	N/A	0.0041	N/A
FAM8A1	Family with sequence similarity 8, member a1	51439	rs200928441	CCDS4540.1_exon1	chr6:17601342	C/T	0.01	N/A	N/A	0.002	0.02
AQP12B	Aquaporin 12b	653437	rs201743129	CCDS46560.1_exon3	chr2:241616074	G/A	0.01	N/A	0.0028	0.05	0.0026
EBLN2	Endogenous bornavirus-like nucleoprotein 2	55096	rs2231925	CCDS54608.1_exon1	chr3:73111723	T/G	0.01	N/A	0.01	N/A	0.01
SMUG1	Single-strand-selective monofunctional uracil-dna glycosylase 1	23583	rs2233919	CCDS58239.1_exon1 CCDS8874.1_exon1	chr12:54577717	G/A	0.01	N/A	0.01	0.06	N/A
TREM2	Triggering receptor expressed on myeloid cells 2	54209	rs2234258	CCDS64422.1_exon4	chr6:41126428	C/T	0.01	N/A	0.01	0.03	N/A
LCE5A	Late cornified envelope 5a	254910	rs2282298	CCDS1011.1_exon1	chr1:152484244	C/T	0.01	0.02	N/A	N/A	N/A
SLC17A4	Solute carrier family 17, member 4	10050	rs2328894	CCDS4564.1_exon10	chr6:25778181	C/T	0.01	N/A	0.01	N/A	0.01
ODF3L1	Outer dense fiber of sperm tails 3-like 1	161753	rs28413581	CCDS10285.1_exon1	chr15:76016582	C/T	0.01	N/A	0.01	0.03	N/A
MICB	Mhc class i polypeptide-related sequence b	4277	rs3087326	CCDS43449.1_exon3	chr6:31474170	C/T	0.01	0.02	0.02	0.002	N/A
TMPRSS7	Transmembrane protease, serine 7	344805	rs340142	CCDS43129.2_exon8	chr3:111780670	C/T	0.01	N/A	N/A	0.04	0.0013
OLFM4	Olfactomedin 4	10562	rs34067666	CCDS9440.1_exon4	chr13:53617308	C/T	0.01	N/A	N/A	N/A	0.03
FASTKD1	Fast kinase domains 1	79675	rs34291832	CCDS63051.1_exon11 CCDS33318.1_exon12	chr2:170387885	G/C	0.01	N/A	0.01	0.0041	0.02
ARL11	Adp-ribosylation factor-like 11	115761	rs34301344	CCDS9419.1_exon1	chr13:50205028	G/A	0.01	N/A	0.01	N/A	0.01
NIPSNAP3A	Nipsnap homolog 3a (c. elegans)	25934	rs34856872	CCDS6760.1_exon3	chr9:107515200	C/T	0.01	N/A	N/A	0.04	N/A
MMP8	Matrix metallopeptidase 8 (neutrophil collagenase)	4317	rs35231465	CCDS8320.1_exon10	chr11:102584134	G/A	0.01	N/A	0.02	0.002	0.02
ZSWIM1	Zinc finger, swim-type containing 1	90204	rs35972756	CCDS13382.2_exon1	chr20:44511256	G/A	0.01	0.01	0.02	N/A	0.02
DDX49	Dead (asp-glu-ala-asp) box polypeptide 49	54555	rs36078704	CCDS12390.1_exon13	chr19:19039029	C/T	0.01	N/A	0.01	0.04	N/A
CFHR2	Complement factor h-related 2	3080	rs41257904	CCDS30959.1_exon4	chr1:196927184	G/T	0.01	N/A	0.0028	N/A	0.02
KIAA1755	Kiaa1755	85449	rs41282820	CCDS33467.1_exon3	chr20:36869004	G/A	0.01	N/A	0.01	0.0041	0.01
TYRP1	Tyrosinase-related protein 1	7306	rs41302073	CCDS34990.1_exon7	chr9:12709124	T/G	0.01	N/A	N/A	0.03	N/A
P2RY4	Pyrimidinergic receptor p2y, g-protein coupled, 4	5030	rs41310667	CCDS14398.1_exon1	chrX:69478431	C/T	0.01	N/A	0.03	0.01	0.01
TAS2R8	Taste receptor, type 2, member 8	50836	rs41324347	CCDS8632.1_exon1	chr12:10959533	C/A	0.01	N/A	0.0028	0.03	N/A
MSR1	Macrophage scavenger receptor 1	4481	rs41341748	CCDS5996.1_exon5 CCDS5995.1_exon5 CCDS5997.1_exon5	chr8:16012593	G/A	0.01	N/A	0.02	0.002	0.01
PTGDR	Prostaglandin d2 receptor (dp)	5729	rs41407349	CCDS9707.1_exon1 CCDS61454.1_exon1	chr14:52735062	C/G	0.01	N/A	N/A	0.03	N/A
CCL26	Chemokine (c-c motif) ligand 26	10344	rs41463245	CCDS5578.1_exon2	chr7:75401262	C/T	0.01	N/A	0.0028	N/A	0.02
HERC6	Hect and rld domain containing e3 ubiquitin protein ligase family member 6	55008	rs4413373	CCDS47098.1_exon23 CCDS54777.1_exon22	chr4:89363603	C/T	0.01	N/A	N/A	0.03	N/A
OR1J1	Olfactory receptor, family 1, subfamily j, member 1	347168	rs45579335	CCDS35120.1_exon1	chr9:125239500	G/T	0.01	N/A	0.01	N/A	0.03
PNPLA1	Patatin-like phospholipase domain containing 1	285848	rs45621032	CCDS34438.1_exon6 CCDS47416.1_exon6 CCDS54997.1_exon7	chr6:36274147	T/A	0.01	0.0017	0.02	N/A	0.02
CYP2C19	Cytochrome p450, family 2, subfamily c, polypeptide 19	1557	rs4986893	CCDS7436.1_exon4	chr10:96540409	G/A	0.01	0.05	N/A	0.0041	N/A
ACSM3	Acyl-coa synthetase medium-chain family member 3	6296	rs52817836	CCDS10589.1_exon5 CCDS45435.1_exon5	chr16:20792387	G/A	0.01	N/A	0.0028	0.06	N/A
AMZ1	Archaelysin family metallopeptidase 1	155185	rs55919423	CCDS34589.1_exon6 CCDS64582.1_exon5	chr7:2752058	C/T	0.01	N/A	0.01	0.01	0.02
TMEM247	Transmembrane protein 247	388946	rs60236492	CCDS56117.1_exon2	chr2:46707669	C/T	0.01	0.05	N/A	N/A	0.0026
CST2	Cystatin sa	1470	rs6049157	CCDS13161.1_exon2	chr20:23805917	G/A	0.01	N/A	N/A	0.05	N/A
FMO1	Flavin containing monooxygenase 1	2326	rs60639054	CCDS60351.1_exon7 CCDS1294.1_exon8	chr1:171254587	C/T	0.01	N/A	N/A	0.02	N/A
PSG9	Pregnancy specific betaN/A-glycoprotein 9	5678	rs60850122	CCDS12618.1_exon2	chr19:43771986	G/A	0.01	N/A	N/A	0.05	N/A
DACT2	Dishevelled-binding antagonist of beta-catenin 2	168002	rs61674641	CCDS69241.1_exon5	chr6:168694839	A/T	0.01	N/A	N/A	0.04	N/A
GLRA4	Glycine receptor, alpha 4	441509	rs61730416	CCDS43980.2_exon2	chrX:102979867	G/A	0.01	N/A	N/A	0.04	N/A
TMEM177	Transmembrane protein 177	80775	rs61730482	CCDS2128.1_exon1	chr2:120439281	C/T	0.01	N/A	0.01	0.002	0.01
CHP2	Calcineurin-like ef-hand protein 2	63928	rs61731149	CCDS10617.1_exon7	chr16:23768874	C/T	0.01	N/A	0.0028	N/A	0.01
C19orf57	Chromosome 19 open reading frame 57	79173	rs61733835	CCDS12299.1_exon5	chr19:14000170	G/A	0.01	N/A	N/A	0.02	N/A
C6orf57	Chromosome 6 open reading frame 57	135154	rs61735710	CCDS4972.1_exon2	chr6:71289187	C/T	0.01	0.01	0.01	0.01	N/A
PTH2R	Parathyroid hormone 2 receptor	5746	rs61742329	CCDS2383.1_exon3	chr2:209302327	C/A	0.01	N/A	0.02	N/A	0.02
DNAH14	Dynein, axonemal, heavy chain 14	127602	rs61745064	CCDS41472.1_exon1 CCDS44322.1_exon1	chr1:225140458	G/T	0.01	N/A	N/A	0.03	0.0013
RPEL1	Ribulose-5-phosphate-3-epimerase-like 1	729020	rs61746130	CCDS65929.1_exon1	chr10:105005930	C/T	0.01	N/A	0.02	N/A	0.01
RAET1E	Retinoic acid early transcript 1e	135250	rs61746769	CCDS59042.1_exon1 CCDS59044.1_exon1 CCDS5221.1_exon1 CCDS59043.1_exon1	chr6:150212033	G/A	0.01	N/A	0.0028	0.06	N/A
EFCAB3	Ef-hand calcium binding domain 3	146779	rs61751980	CCDS45751.1_exon6 CCDS11632.1_exon3	chr17:60469325	C/T	0.01	0.0017	0.0028	N/A	0.02
EME2	Essential meiotic structure-specific endonuclease subunit 2	197342	rs61753375	CCDS58404.1_exon7	chr16:1825981	C/T	0.01	N/A	0.0028	N/A	0.02
OAS3	2'-5'-oligoadenylate synthetase 3, 100kda	4940	rs61942233	CCDS44981.1_exon12	chr12:113403674	C/T	0.01	N/A	0.01	0.0041	0.01
GGN	Gametogenetin	199720	rs62123481	CCDS12516.1_exon2	chr19:38875071	G/A	0.01	N/A	0.01	N/A	0.02
SLC5A4	Solute carrier family 5 (glucose activated ion channel), member 4	6527	rs62239058	CCDS13903.1_exon5	chr22:32643459	C/A	0.01	N/A	0.01	N/A	0.01
MGAT4D	Mgat4 family, member d	152586	rs62346874	CCDS64066.1_exon10	chr4:141372655	G/A	0.01	N/A	0.03	N/A	0.02
TLR10	Toll-like receptor 10	81793	rs62617795	CCDS3445.1_exon1	chr4:38776103	G/A	0.01	N/A	0.0028	0.04	N/A
C1orf194	Chromosome 1 open reading frame 194	127003	rs62623709	CCDS41364.1_exon2	chr1:109650557	G/T	0.01	N/A	0.0028	0.04	N/A
PNPLA7	Patatin-like phospholipase domain containing 7	375775	rs7034073	CCDS48070.1_exon25 CCDS7045.1_exon24	chr9:140372564	G/A	0.01	N/A	N/A	0.03	N/A
SLCO1B1	Solute carrier organic anion transporter family, member 1b1	10599	rs71581941	CCDS8685.1_exon12	chr12:21375288	C/T	0.01	0.01	0.0028	0.002	0.0026
IFNAR2	Interferon (alpha, beta and omega) receptor 2	3455	rs72550721	CCDS13622.1_exon8	chr21:34634990	C/A	0.01	0.04	N/A	N/A	N/A
ZBED6CL	Zbed6 c-terminal like	113763	rs73474332	CCDS5900.1_exon1	chr7:150027577	C/T	0.01	N/A	0.01	0.04	N/A
ZNF442	Zinc finger protein 442	79973	rs73507958	CCDS12271.1_exon3	chr19:12462872	C/A	0.01	N/A	N/A	0.03	N/A
MCF2	Mcf.2 cell line derived transforming sequence	4168	rs73634050	CCDS55515.1_exon23 CCDS55514.1_exon22	chrX:138664614	G/C	0.01	N/A	0.0036	0.03	N/A
PRDM7	Pr domain containing 7	11105	rs74034320	CCDS45557.1_exon7	chr16:90128375	G/A	0.01	N/A	N/A	0.02	N/A
C11orf21	Chromosome 11 open reading frame 21	29125	rs74048215	CCDS44518.1_exon3	chr11:2321828	C/T	0.01	N/A	0.01	0.04	N/A
ATP13A5	Atpase type 13a5	344905	rs74437357	CCDS33914.1_exon10	chr3:193052768	G/A	0.01	N/A	0.01	0.002	0.04
OR13C8	Olfactory receptor, family 13, subfamily c, member 8	138802	rs74498060	CCDS35090.1_exon1	chr9:107331473	C/A	0.01	0.03	N/A	N/A	0.01
EFCAB5	Ef-hand calcium binding domain 5	374786	rs74546291	CCDS54103.1_exon3 CCDS11254.2_exon5	chr17:28320301	G/A	0.01	0.03	N/A	N/A	0.0013
GP6	Glycoprotein vi (platelet)	51206	rs74697203	CCDS42626.1_exon8	chr19:55526025	C/T	0.01	N/A	0.0028	0.04	N/A
PDE9A	Phosphodiesterase 9a	5152	rs74697345	CCDS42943.1_exon3 CCDS33569.1_exon3 CCDS42942.1_exon3 CCDS13690.1_exon4 CCDS33570.1_exon3 CCDS42945.1_exon2 CCDS33568.1_exon4 CCDS33571.1_exon2 CCDS42946.1_exon2 CCDS33567.1_exon5 CCDS42941.1_exon3	chr21:44119119	C/T	0.01	N/A	N/A	0.04	N/A
MATK	Megakaryocyte-associated tyrosine kinase	4145	rs74830030	CCDS12113.1_exon1	chr19:3789320	G/A	0.01	N/A	0.01	0.05	N/A
ZNF154	Zinc finger protein 154	7710	rs74939505	CCDS42639.1_exon3	chr19:58213742	G/A	0.01	N/A	0.01	N/A	0.02
PIF1	Pif1 5'-to-3' dna helicase	80119	rs75683534	CCDS66797.1_exon1 CCDS10195.2_exon1	chr15:65116389	C/A	0.01	N/A	0.01	0.0041	0.01
ABCB5	Atp-binding cassette, sub-family b (mdr/tap), member 5	340273	rs76179099	CCDS5371.1_exon4 CCDS55090.1_exon15	chr7:20725324	A/T	0.01	N/A	0.01	0.02	N/A
RAET1L	Retinoic acid early transcript 1l	154064	rs76294770	CCDS5224.1_exon2	chr6:150343125	G/T	0.01	N/A	N/A	0.05	N/A
CCDC67	Coiled-coil domain containing 67	159989	rs76382603	CCDS44707.1_exon11	chr11:93141471	C/T	0.01	N/A	N/A	0.06	N/A
KNG1	Kininogen 1	3827	rs76438938	CCDS3281.1_exon11 CCDS54695.1_exon10	chr3:186461523	C/T	0.01	0.01	0.01	0.0041	0.03
OR6C6	Olfactory receptor, family 6, subfamily c, member 6	283365	rs76796682	CCDS31817.1_exon1	chr12:55688417	A/T	0.01	N/A	0.0028	0.03	N/A
PLCXD2	Phosphatidylinositol-specific phospholipase c, x domain containing 2	257068	rs77085054	CCDS54619.1_exon4	chr3:111451474	G/A	0.01	N/A	N/A	0.04	N/A
SULT1C4	Sulfotransferase family, cytosolic, 1c, member 4	27233	rs77662685	CCDS2077.1_exon2	chr2:108998300	C/T	0.01	N/A	0.01	N/A	0.02
LRRC39	Leucine rich repeat containing 39	127495	rs78962557	CCDS58014.1_exon6 CCDS766.1_exon6	chr1:100620727	G/A	0.01	0.02	N/A	N/A	N/A
ZNF544	Zinc finger protein 544	27300	rs79258645	CCDS12973.1_exon4	chr19:58773814	C/T	0.01	N/A	0.02	N/A	0.01
OR5B17	Olfactory receptor, family 5, subfamily b, member 17	219965	rs79337234	CCDS31548.1_exon1	chr11:58126478	G/A	0.01	0.05	0.0028	N/A	N/A
STAP2	Signal transducing adaptor family member 2	55620	rs79657645	CCDS45926.1_exon6 CCDS12128.1_exon6	chr19:4328754	G/C	0.01	N/A	0.01	N/A	0.01
FAM186A	Family with sequence similarity 186, member a	121006	rs80201036	CCDS44878.1_exon5	chr12:50727869	G/A	0.01	N/A	0.01	N/A	0.02
UBQLNL	Ubiquilin-like	143630	rs80343871	CCDS31385.1_exon1	chr11:5536758	G/A	0.01	N/A	0.01	0.04	N/A

## Sheet: SNVs, splice site disruptions
Gene symbol	Gene name	Gene ID	SNV	CCDS affected	Genome coordinates (hg19)	NT change	Average allele frequency	Allele frequency (ASN)	Allele frequency (AMR)	Allele frequency (AFR)	Allele frequency (EUR)
MPP2	Membrane protein, palmitoylated 2 (maguk p55 subfamily member 2)	4355	rs231518	CCDS62209.1_exon3	chr17:41961450	T/C	0.92	1	0.9	0.93	0.85
CPXCR1	Cpx chromosome region, candidate 1	53336	rs5984613	CCDS14458.1_exon1	chrX:88009321	A/G	0.9	0.92	0.91	0.97	0.85
NPHP4	Nephronophthisis 4	261734	rs1287637	CCDS44052.1_exon20	chr1:5935161	A/T	0.83	0.83	0.81	0.88	0.81
C14orf105	Chromosome 14 open reading frame 105	55195	rs1152522	CCDS9730.1_exon4	chr14:57948379	T/C	0.69	0.95	0.76	0.23	0.75
ZNF419	Zinc finger protein 419	79744	rs2074071	CCDS54325.1_exon4	chr19:58003579	A/G	0.68	0.72	0.71	0.59	0.68
ZNF419	Zinc finger protein 419	79744	rs2074071	CCDS54326.1_exon4	chr19:58003579	A/G	0.68	0.72	0.71	0.59	0.68
ZNF419	Zinc finger protein 419	79744	rs2074071	CCDS54327.1_exon3	chr19:58003579	A/G	0.68	0.72	0.71	0.59	0.68
ZNF419	Zinc finger protein 419	79744	rs2074071	CCDS54328.1_exon3	chr19:58003579	A/G	0.68	0.72	0.71	0.59	0.68
OAS1	2'-5'-oligoadenylate synthetase 1, 40/46kda	4938	rs10774671	CCDS41838.1_exon6	chr12:113357192	G/A	0.64	0.78	0.7	0.41	0.65
TOR1AIP1	Torsin a interacting protein 1	26092	rs2245425	CCDS65737.1_exon3	chr1:179858443	G/A	0.63	0.79	0.67	0.44	0.61
TOR1AIP1	Torsin a interacting protein 1	26092	rs2274955	CCDS1335.1_exon9	chr1:179883189	G/A	0.02	0.07	0.0028	N/A	N/A
TOR1AIP1	Torsin a interacting protein 1	26092	rs2274955	CCDS65737.1_exon9	chr1:179883189	G/A	0.02	0.07	0.0028	-1	-1
GREB1	Growth regulation by estrogen in breast cancer 1	9687	rs13394619	CCDS33147.1_exon9	chr2:11727506	G/A	0.62	0.53	0.6	0.92	0.51
MS4A14	Membrane-spanning 4-domains, subfamily a, member 14	84689	rs4938941	CCDS58136.1_exon5	chr11:60173359	A/G	0.62	0.67	0.69	0.48	0.65
RGS9BP	Regulator of g protein signaling 9 binding protein	388531	rs259291	CCDS12424.1_exon1	chr19:33167878	G/A	0.56	0.34	0.59	0.64	0.66
NIPAL2	Nipa-like domain containing 2	79815	rs3735887	CCDS6278.1_exon11	chr8:99205611	C/T	0.56	0.6	0.63	0.55	0.51
HTR3D	5-hydroxytryptamine (serotonin) receptor 3d, ionotropic	200909	rs6443930	CCDS54685.1_exon4	chr3:183754293	G/C	0.53	0.53	0.5	0.7	0.44
HTR3D	5-hydroxytryptamine (serotonin) receptor 3d, ionotropic	200909	rs77099580	CCDS46966.1_exon2	chr3:183752963	A/C	0.02	N/A	0.03	0.002	0.05
PATE4	Prostate and testis expressed 4	399968	rs11220236	CCDS44765.1_exon2	chr11:125707760	A/C	0.52	0.56	0.46	0.4	0.59
KLK12	Kallikrein-related peptidase 12	43849	rs3745540	CCDS12820.1_exon3	chr19:51535129	A/G	0.52	0.61	0.57	0.34	0.55
KLK12	Kallikrein-related peptidase 12	43849	rs3745540	CCDS12821.1_exon3	chr19:51535129	A/G	0.52	0.61	0.57	0.34	0.55
EMR1	Egf-like module containing, mucin-like, hormone receptor-like 1	2015	rs330880	CCDS58643.1_exon5	chr19:6897463	C/G	0.47	0.51	0.41	0.8	0.26
CCDC182	Coiled-coil domain containing 182	101927581	rs12451748	CCDS62263.1_exon1	chr17:55822170	T/C	0.43	0.46	0.35	0.44	0.44
CATSPER2	Cation channel, sperm associated 2	117155	rs7169097	CCDS10099.1_exon10	chr15:43925133	T/A	0.42	0.37	0.31	0.8	0.27
XRCC4	X-ray repair complementing defective repair in chinese hamster cells 4	7518	rs1805377	CCDS4059.1_exon7	chr5:82648942	G/A	0.39	0.69	0.32	0.49	0.15
PLK5	Polo-like kinase 5	126520	rs10853954	CCDS59328.1_exon8	chr19:1534041	T/C	0.35	0.62	0.31	0.29	0.21
PLK5	Polo-like kinase 5	126520	rs150328666	CCDS59328.1_exon7	chr19:1531735	G/A	0.01	N/A	0.01	0.04	N/A
GSDMB	Gasdermin b	55876	rs11078928	CCDS54119.1_exon5	chr17:38064468	T/C	0.33	0.31	0.34	0.1	0.47
GSDMB	Gasdermin b	55876	rs11078928	CCDS54120.1_exon5	chr17:38064468	T/C	0.33	0.31	0.34	0.1	0.47
TMPRSS4	Transmembrane protease, serine 4	56649	rs2276122	CCDS31684.1_exon2	chr11:117965529	A/G	0.29	0.4	0.32	0.05	0.35
TMPRSS4	Transmembrane protease, serine 4	56649	rs2276122	CCDS44743.1_exon2	chr11:117965529	A/G	0.29	0.4	0.32	0.05	0.35
C2orf91	Chromosome 2 open reading frame 91	400950	rs10192292	CCDS56116.1_exon3	chr2:42165753	C/T	0.28	0.26	0.38	0.23	0.27
RNASE9	Ribonuclease, rnase a family, 9 (non-active)	390443	rs891297	CCDS55904.1_exon1	chr14:21026772	C/T	0.28	0.1	0.25	0.66	0.18
TEX26	Testis expressed 26	122046	rs12857479	CCDS9339.1_exon4	chr13:31531008	G/A	0.26	0.27	0.32	0.04	0.37
CRNKL1	Crooked neck pre-mrna splicing factor 1	51340	rs7508949	CCDS63239.1_exon2	chr20:20033366	C/G	0.26	0.11	0.32	0.06	0.47
GUCA1C	Guanylate cyclase activator 1c	9626	rs10933973	CCDS2954.1_exon3	chr3:108634972	C/A	0.26	0.22	0.3	0.2	0.3
OR1E2	Olfactory receptor, family 1, subfamily e, member 2	8388	rs11867612	CCDS11026.1_exon1	chr17:3336161	T/C	0.22	0.0035	0.27	0.07	0.45
CFLAR	Casp8 and fadd-like apoptosis regulator	8837	rs10190751	CCDS46487.1_exon5	chr2:202006095	G/A	0.22	0.03	0.18	0.47	0.22
TBC1D31	Tbc1 domain family, member 31	93594	rs10101626	CCDS6338.1_exon19	chr8:124154696	G/T	0.21	0.22	0.14	0.26	0.2
PSG9	Pregnancy specific betaN/A-glycoprotein 9	5678	rs3746297	CCDS12618.1_exon2	chr19:43772301	C/T	0.21	0.42	0.16	0.21	0.07
NCAPH2	Non-smc condensin ii complex, subunit h2	29781	rs140524	CCDS14094.2_exon14	chr22:50960681	C/T	0.21	0.25	0.24	0.22	0.15
NCAPH2	Non-smc condensin ii complex, subunit h2	29781	rs140524	CCDS54546.1_exon14	chr22:50960681	C/T	0.21	0.25	0.24	0.22	0.15
C14orf159	Chromosome 14 open reading frame 159	80017	rs4900072	CCDS32141.1_exon3	chr14:91636531	C/T	0.19	0.06	0.24	0.1	0.33
C14orf159	Chromosome 14 open reading frame 159	80017	rs4900072	CCDS45150.1_exon3	chr14:91636531	C/T	0.19	0.06	0.24	0.1	0.33
H3F3C	H3 histone, family 3c	440093	rs3759294	CCDS31769.1_exon1	chr12:31944690	A/C	0.18	0.11	0.18	0.16	0.25
HYDIN	Hydin, axonemal central pair apparatus protein	54768	rs3743953	CCDS56005.1_exon1	chr16:71264560	A/G	0.17	0.29	0.33	0.02	0.11
GSTT2	Glutathione s-transferase theta 2	2953	rs76498342	CCDS13821.1_exon2	chr22:24323226	G/A	0.17	0.3	0.14	0.08	0.15
ABCB5	Atp-binding cassette, sub-family b (mdr/tap), member 5	340273	rs17143187	CCDS55090.1_exon2	chr7:20666234	G/C	0.15	0.46	0.15	0.01	0.02
GSTT2B	Glutathione s-transferase theta 2b (gene/pseudogene)	653689	rs181983734	CCDS33617.1_exon2	chr22:24302479	C/T	0.13	0.2	0.11	0.09	0.12
KRTAP10-4	Keratin associated protein 10-4	386672	rs12626886	CCDS42957.1_exon1	chr21:45994842	G/C	0.13	0.3	0.12	0.01	0.07
KRTAP10-4	Keratin associated protein 10-4	386672	rs75473696	CCDS42957.1_exon1	chr21:45994841	C/T	0.01	N/A	0.01	N/A	0.03
PTPN22	Protein tyrosine phosphatase, non-receptor type 22 (lymphoid)	26191	rs183764013	CCDS863.1_exon21	chr1:114357591	C/T	0.13	0.09	0.08	0.19	0.13
PTPN22	Protein tyrosine phosphatase, non-receptor type 22 (lymphoid)	26191	rs183764013	CCDS864.2_exon19	chr1:114357591	C/T	0.13	0.09	0.08	0.19	0.13
TCTEX1D1	Tctex1 domain containing 1	200132	rs3816989	CCDS633.1_exon3	chr1:67242086	G/A	0.12	0.14	0.12	0.07	0.14
CYP2D6	Cytochrome p450, family 2, subfamily d, polypeptide 6	1565	rs3892097	CCDS33657.1_exon3	chr22:42524946	C/T	0.11	0.0017	0.15	0.06	0.19
CYP2D6	Cytochrome p450, family 2, subfamily d, polypeptide 6	1565	rs3892097	CCDS46721.1_exon4	chr22:42524946	C/T	0.11	0.0017	0.15	0.06	0.19
CDRT15	Cmt1a duplicated region transcript 15	146822	rs11650811	CCDS32569.1_exon1	chr17:14139887	C/T	0.1	0.17	0.07	0.06	0.09
LILRA2	Leukocyte immunoglobulin-like receptor, subfamily a (with tm domain), member 2	11027	rs2241524	CCDS12900.1_exon7	chr19:55098666	G/A	0.1	0.28	0.14	0.01	0.01
LILRA2	Leukocyte immunoglobulin-like receptor, subfamily a (with tm domain), member 2	11027	rs2241524	CCDS46179.1_exon8	chr19:55098666	G/A	0.1	0.28	0.14	0.01	0.01
CCDC7	Coiled-coil domain containing 7	79741	rs41276068	CCDS7173.1_exon11	chr10:32807433	G/T	0.1	0.16	0.09	0.02	0.1
TNK1	Tyrosine kinase, non-receptor, 1	8711	rs7220814	CCDS45602.1_exon9	chr17:7290694	A/G	0.1	0.21	0.1	0.01	0.07
TNK1	Tyrosine kinase, non-receptor, 1	8711	rs7220814	CCDS58510.1_exon9	chr17:7290694	A/G	0.1	0.21	0.1	0.01	0.07
COBLL1	Cordon-bleu wh2 repeat protein-like 1	22837	rs62173958	CCDS63046.1_exon3	chr2:165657065	T/C	0.09	0.06	0.15	0.01	0.15
XIRP2	Xin actin-binding repeat containing 2	129446	rs16853169	CCDS56143.1_exon3	chr2:168041151	T/C	0.09	0.06	0.09	0.13	0.08
TTN	Titin	7273	rs186084940	CCDS54424.1_exon142	chr2:179542345	A/G	0.09	0.08	0.08	0.1	0.09
TTN	Titin	7273	rs186084940	CCDS59435.1_exon145	chr2:179542345	A/G	0.09	0.08	0.08	0.1	0.09
C1orf127	Chromosome 1 open reading frame 127	148345	rs1281013	CCDS53267.1_exon11	chr1:11009678	G/A	0.08	0.0017	0.01	0.25	0.05
TPTE	Transmembrane phosphatase with tensin homology	7179	rs12627379	CCDS13560.2_exon21	chr21:10907040	C/A	0.08	0.11	0.11	0.12	0.01
TPTE	Transmembrane phosphatase with tensin homology	7179	rs12627379	CCDS33511.1_exon19	chr21:10907040	C/A	0.08	0.11	0.11	0.12	0.01
TPTE	Transmembrane phosphatase with tensin homology	7179	rs12627379	CCDS33512.1_exon20	chr21:10907040	C/A	0.08	0.11	0.11	0.12	0.01
TPTE	Transmembrane phosphatase with tensin homology	7179	rs11184139	CCDS13560.2_exon3	chr21:10970007	C/T	0.01	N/A	0.02	N/A	0.03
TPTE	Transmembrane phosphatase with tensin homology	7179	rs11184139	CCDS33511.1_exon3	chr21:10970007	C/T	0.01	-1	0.02	-1	0.03
TPTE	Transmembrane phosphatase with tensin homology	7179	rs11184139	CCDS33512.1_exon3	chr21:10970007	C/T	0.01	-1	0.02	-1	0.03
METTL1	Methyltransferase like 1	4234	rs111408730	CCDS8955.3_exon1	chr12:58165754	A/T	0.07	0.06	0.04	0.08	0.08
METTL1	Methyltransferase like 1	4234	rs111408730	CCDS8956.1_exon1	chr12:58165754	A/T	0.07	0.06	0.04	0.08	0.08
SLC22A14	Solute carrier family 22, member 14	9389	rs753331	CCDS2677.1_exon2	chr3:38348742	A/C	0.07	0.26	0.03	N/A	N/A
HLA-DQB1	Major histocompatibility complex, class ii, dq beta 1	3119	rs28688207	CCDS59006.1_exon5	chr6:32628659	T/C	0.07	0.19	0.03	0.01	0.04
HLA-DQB1	Major histocompatibility complex, class ii, dq beta 1	3119	rs76282264	CCDS59006.1_exon5	chr6:32628634	C/T	0.02	N/A	0.01	0.07	0.01
RNF32	Ring finger protein 32	140545	rs3823617	CCDS5944.1_exon7	chr7:156468558	T/C	0.07	0.12	0.04	0.1	0.04
RFX8	Rfx family member 8, lacking rfx dna binding domain	731220	rs7589943	CCDS46376.1_exon2	chr2:102038935	T/G	0.07	0.16	0.02	0.09	0.02
FUBP1	Far upstream element (fuse) binding protein 1	8880	rs181446878	CCDS683.1_exon2	chr1:78435699	C/A	0.07	0.05	0.04	0.11	0.06
ENDOV	Endonuclease v	284131	rs41298712	CCDS54172.1_exon4	chr17:78396003	A/G	0.06	0.16	0.04	0.01	0.03
ENDOV	Endonuclease v	284131	rs41298712	CCDS54173.1_exon3	chr17:78396003	A/G	0.06	0.16	0.04	0.01	0.03
ENDOV	Endonuclease v	284131	rs41298712	CCDS54174.1_exon3	chr17:78396003	A/G	0.06	0.16	0.04	0.01	0.03
CES5A	Carboxylesterase 5a	221223	rs72810507	CCDS10755.1_exon3	chr16:55905675	C/T	0.06	0.03	0.05	0.01	0.12
CES5A	Carboxylesterase 5a	221223	rs72810507	CCDS45490.1_exon3	chr16:55905675	C/T	0.06	0.03	0.05	0.01	0.12
CES5A	Carboxylesterase 5a	221223	rs72810507	CCDS54012.1_exon4	chr16:55905675	C/T	0.06	0.03	0.05	0.01	0.12
EFCAB13	Ef-hand calcium binding domain 13	124989	rs76299620	CCDS11512.1_exon8	chr17:45447801	G/A	0.06	0.19	0.02	0.0041	0.03
EFCAB13	Ef-hand calcium binding domain 13	124989	rs76299620	CCDS56034.1_exon6	chr17:45447801	G/A	0.06	0.19	0.02	0.0041	0.03
FAM26F	Family with sequence similarity 26, member f	441168	rs117361304	CCDS34519.1_exon1	chr6:116783618	T/G	0.06	0.05	0.04	0.02	0.09
OR52A5	Olfactory receptor, family 52, subfamily a, member 5	390054	rs12289086	CCDS31373.1_exon1	chr11:5152919	G/A	0.05	N/A	0.08	0.01	0.11
LMO7	Lim domain 7	4008	rs7982750	CCDS9454.1_exon2	chr13:76197457	T/C	0.05	N/A	0.02	0.2	N/A
C1orf105	Chromosome 1 open reading frame 105	92346	rs41310899	CCDS1301.1_exon5	chr1:172431385	G/A	0.05	N/A	0.05	0.03	0.09
SLC22A25	Solute carrier family 22, member 25	387601	rs1783657	CCDS31592.1_exon2	chr11:62996037	T/C	0.05	N/A	0.02	0.22	0.01
CSRP2BP	Csrp2 binding protein	57325	rs80113248	CCDS13133.1_exon5	chr20:18142461	A/G	0.05	0.02	0.06	0.07	0.07
DBF4B	Dbf4 zinc finger b	80174	rs34198215	CCDS11485.1_exon1	chr17:42786207	G/T	0.05	0.02	0.03	0.18	0.01
DBF4B	Dbf4 zinc finger b	80174	rs34198215	CCDS45706.2_exon1	chr17:42786207	G/T	0.05	0.02	0.03	0.18	0.01
C9orf43	Chromosome 9 open reading frame 43	257169	rs78738447	CCDS6796.1_exon12	chr9:116191243	G/A	0.05	0.05	0.06	0.0041	0.09
GCSAML	Germinal center-associated, signaling and motility-like	148823	rs56043070	CCDS1635.1_exon2	chr1:247719768	G/A	0.05	0.03	0.04	0.04	0.06
LILRA3	Leukocyte immunoglobulin-like receptor, subfamily a (without tm domain), member 3	11026	rs11574607	CCDS12887.1_exon2	chr19:54803978	C/G	0.05	0.19	0.01	0.02	0.0013
LILRA3	Leukocyte immunoglobulin-like receptor, subfamily a (without tm domain), member 3	11026	rs11574607	CCDS54317.1_exon2	chr19:54803978	C/G	0.05	0.19	0.01	0.02	0.0013
PKHD1L1	Polycystic kidney and hepatic disease 1 (autosomal recessive)-like 1	93035	rs17368310	CCDS47911.1_exon47	chr8:110472065	G/C	0.05	0.01	0.17	0.01	0.04
PKHD1L1	Polycystic kidney and hepatic disease 1 (autosomal recessive)-like 1	93035	rs72687022	CCDS47911.1_exon42	chr8:110464509	G/A	0.01	N/A	0.02	N/A	0.01
ZNF492	Zinc finger protein 492	57615	rs71355985	CCDS46032.1_exon3	chr19:22846600	G/T	0.05	0.09	0.03	0.03	0.04
SFTPA1	Surfactant protein a1	653509	rs3997773	CCDS44444.2_exon1	chr10:81371397	G/A	0.04	0.04	0.03	0.03	0.06
BTN3A2	Butyrophilin, subfamily 3, member a2	11118	rs58367598	CCDS4605.1_exon3	chr6:26370832	T/G	0.04	N/A	0.02	0.08	0.04
BTN3A2	Butyrophilin, subfamily 3, member a2	11118	rs58367598	CCDS56399.1_exon3	chr6:26370832	T/G	0.04	-1	0.02	0.08	0.04
BTN3A2	Butyrophilin, subfamily 3, member a2	11118	rs58367598	CCDS56400.1_exon2	chr6:26370832	T/G	0.04	-1	0.02	0.08	0.04
CARD11	Caspase recruitment domain family, member 11	84433	rs191837050	CCDS5336.2_exon19	chr7:2956922	C/T	0.04	0.03	0.02	0.05	0.05
MOK	Mok protein kinase	5891	rs56377169	CCDS61552.1_exon3	chr14:102729880	A/G	0.04	0.0035	0.06	0.02	0.06
MOK	Mok protein kinase	5891	rs56377169	CCDS9971.1_exon4	chr14:102729880	A/G	0.04	0.0035	0.06	0.02	0.06
ACAD11	Acyl-coa dehydrogenase family, member 11	84129	rs41272317	CCDS3074.1_exon11	chr3:132337476	C/A	0.04	0.07	0.01	0.04	0.02
BPHL	Biphenyl hydrolase-like (serine hydrolase)	670	rs2231365	CCDS4483.2_exon3	chr6:3127643	T/C	0.04	0.0017	0.01	0.16	N/A
PLA2G4D	Phospholipase a2, group ivd (cytosolic)	283748	rs12442923	CCDS32203.1_exon7	chr15:42375977	C/T	0.04	0.1	0.04	N/A	0.01
SYT14	Synaptotagmin xiv	255928	rs185925119	CCDS53469.1_exon3	chr1:210139236	G/T	0.03	0.02	0.03	0.04	0.02
UCP3	Uncoupling protein 3 (mitochondrial, proton carrier)	7352	rs45476292	CCDS8229.1_exon5	chr11:73714870	C/T	0.03	N/A	0.01	0.13	0.004
IFNA1	Interferon, alpha 1	3439	rs34244195	CCDS6508.1_exon1	chr9:21441076	C/T	0.03	N/A	0.01	0.13	0.0013
CHRM1	Cholinergic receptor, muscarinic 1	1128	rs5026237	CCDS8040.1_exon1	chr11:62677187	T/C	0.03	N/A	0.01	0.11	0.01
CES1	Carboxylesterase 1	1066	rs4513095	CCDS32450.1_exon7	chr16:55853445	C/A	0.03	0.07	0.05	0.0041	0.01
CES1	Carboxylesterase 1	1066	rs4513095	CCDS45488.1_exon7	chr16:55853445	C/A	0.03	0.07	0.05	0.0041	0.01
CES1	Carboxylesterase 1	1066	rs4513095	CCDS45489.1_exon7	chr16:55853445	C/A	0.03	0.07	0.05	0.0041	0.01
UNC93A	Unc-93 homolog a (c. elegans)	54346	rs113906647	CCDS5300.1_exon4	chr6:167711558	G/C	0.03	0.07	0.07	N/A	0.01
C11orf40	Chromosome 11 open reading frame 40	143501	rs73395847	CCDS31354.1_exon2	chr11:4594702	C/T	0.03	N/A	0.01	0.13	N/A
C11orf40	Chromosome 11 open reading frame 40	143501	rs78950816	CCDS31354.1_exon2	chr11:4594534	C/G	0.01	0.02	N/A	N/A	N/A
SLC25A21	Solute carrier family 25 (mitochondrial oxoadipate carrier), member 21	89874	rs17104991	CCDS55913.1_exon10	chr14:37149865	C/A	0.03	N/A	0.02	0.12	N/A
TBC1D29	Tbc1 domain family, member 29	26083	rs111780165	CCDS32606.1_exon2	chr17:28887133	G/A	0.03	N/A	0.03	N/A	0.07
COL16A1	Collagen, type xvi, alpha 1	1307	rs72887331	CCDS41297.1_exon23	chr1:32154649	C/A	0.03	N/A	0.0028	0.12	N/A
CAPN9	Calpain 9	10753	rs28359631	CCDS1586.1_exon4	chr1:230898396	A/G	0.03	0.1	N/A	N/A	N/A
CAPN9	Calpain 9	10753	rs28359631	CCDS31053.1_exon4	chr1:230898396	A/G	0.03	0.1	-1	-1	-1
RESP18	Regulated endocrine-specific protein 18	389075	rs16859790	CCDS33382.2_exon4	chr2:220194357	C/A	0.03	0.0017	0.01	0.11	N/A
ZRANB3	Zinc finger, ran-binding domain containing 3	84083	rs6721694	CCDS46419.1_exon18	chr2:135965001	A/G	0.03	N/A	0.01	0.13	N/A
ZRANB3	Zinc finger, ran-binding domain containing 3	84083	rs6721694	CCDS67963.1_exon18	chr2:135965001	A/G	0.03	-1	0.01	0.13	-1
CARD17	Caspase recruitment domain family, member 17	440068	rs111274235	CCDS31662.1_exon2	chr11:104971506	C/G	0.03	N/A	0.01	0.11	N/A
HYI	Hydroxypyruvate isomerase (putative)	81888	rs79439514	CCDS488.2_exon7	chr1:43917097	C/G	0.03	N/A	0.01	0.11	N/A
RNF17	Ring finger protein 17	56163	rs80135321	CCDS9308.2_exon23	chr13:25424582	T/C	0.03	0.1	0.01	0.0041	0.004
DPP4	Dipeptidyl-peptidase 4	1803	rs116302758	CCDS2216.1_exon3	chr2:162904012	T/C	0.02	N/A	0.01	0.002	0.05
DTNBP1	Dystrobrevin binding protein 1	84062	rs61739410	CCDS4534.1_exon8	chr6:15533468	G/A	0.02	N/A	0.01	0.06	N/A
DTNBP1	Dystrobrevin binding protein 1	84062	rs61739410	CCDS4535.1_exon8	chr6:15533468	G/A	0.02	-1	0.01	0.06	-1
KLRC3	Killer cell lectin-like receptor subfamily c, member 3	3823	rs78128895	CCDS31744.1_exon5	chr12:10569264	C/A	0.02	N/A	0.01	0.09	N/A
KLRC3	Killer cell lectin-like receptor subfamily c, member 3	3823	rs78128895	CCDS41755.1_exon5	chr12:10569264	C/A	0.02	-1	0.01	0.09	-1
PPEF2	Protein phosphatase, ef-hand calcium binding domain 2	5470	rs17220803	CCDS34013.1_exon7	chr4:76805744	A/G	0.02	N/A	0.04	0.0041	0.05
SLC39A9	Solute carrier family 39, member 9	55334	rs111495442	CCDS58327.1_exon7	chr14:69928412	G/A	0.02	0.0017	0.02	0.03	0.02
FAM47E-STBD1	Fam47e-stbd1 readthrough	100631383	rs116093445	CCDS58908.1_exon3	chr4:77184996	G/A	0.02	N/A	0.01	0.09	0.0013
MS4A12	Membrane-spanning 4-domains, subfamily a, member 12	54860	rs6591594	CCDS53638.1_exon3	chr11:60271172	G/T	0.02	N/A	N/A	0.09	N/A
MS4A12	Membrane-spanning 4-domains, subfamily a, member 12	54860	rs6591594	CCDS7988.1_exon4	chr11:60271172	G/T	0.02	-1	-1	0.09	-1
LIPJ	Lipase, family member j	142910	rs74777687	CCDS31240.1_exon4	chr10:90354422	G/C	0.02	0.02	0.01	0.05	0.004
FZD5	Frizzled class receptor 5	7855	rs13429572	CCDS33366.1_exon1	chr2:208631703	T/A	0.02	N/A	0.01	0.06	N/A
VWDE	Von willebrand factor d and egf domains	221806	rs79222040	CCDS47544.1_exon27	chr7:12375765	C/T	0.02	N/A	0.01	0.07	N/A
VWDE	Von willebrand factor d and egf domains	221806	rs138469050	CCDS47544.1_exon9	chr7:12414313	C/G	0.01	N/A	0.01	0.02	N/A
FAM47E	Family with sequence similarity 47, member e	100129583	rs116093445	CCDS47081.1_exon3	chr4:77184996	G/A	0.02	N/A	0.01	0.09	0.0013
FAM47E	Family with sequence similarity 47, member e	100129583	rs116093445	CCDS58907.1_exon2	chr4:77184996	G/A	0.02	-1	0.01	0.09	0.0013
ITGA4	Integrin, alpha 4 (antigen cd49d, alpha 4 subunit of vla-4 receptor)	3676	rs188628120	CCDS42788.1_exon26	chr2:182399097	G/A	0.02	0.03	0.01	0.01	0.01
TATDN3	Tatd dnase domain containing 3	128387	rs78095001	CCDS41465.1_exon9	chr1:212985591	G/A	0.02	0.02	0.02	0.0041	0.03
SULT1A1	Sulfotransferase family, cytosolic, 1a, phenol-preferring, member 1	6817	rs79527462	CCDS10637.1_exon2	chr16:28631382	C/G	0.02	0.09	N/A	N/A	N/A
CEACAM4	Carcinoembryonic antigen-related cell adhesion molecule 4	1089	rs115582444	CCDS33033.1_exon1	chr19:42133266	C/G	0.02	N/A	0.02	0.05	N/A
POMGNT2	Protein o-linked mannose n-acetylglucosaminyltransferase 2 (beta 1,4-)	84892	rs111777493	CCDS2709.1_exon1	chr3:43121178	C/T	0.02	N/A	0.01	0.06	N/A
PP2D1	Protein phosphatase 2c-like domain containing 1	151649	rs115393665	CCDS58817.1_exon3	chr3:20027674	C/T	0.02	N/A	0.01	0.07	N/A
SERHL2	Serine hydrolase-like 2	253190	rs5996192	CCDS14037.1_exon11	chr22:42968535	G/A	0.02	N/A	0.01	0.1	N/A
SERHL2	Serine hydrolase-like 2	253190	rs5996192	CCDS63498.1_exon9	chr22:42968535	G/A	0.02	-1	0.01	0.1	-1
B9D1	B9 protein domain 1	27077	rs73980009	CCDS58528.1_exon6	chr17:19241061	C/G	0.02	N/A	0.01	0.07	N/A
GIMAP6	Gtpase, imap family member 6	474344	rs114540180	CCDS59087.1_exon2	chr7:150325377	T/C	0.02	N/A	0.01	0.09	N/A
BCL2L11	Bcl2-like 11 (apoptosis facilitator)	10018	rs76245002	CCDS56133.1_exon3	chr2:111918993	A/G	0.02	N/A	0.01	0.07	N/A
BCL2L11	Bcl2-like 11 (apoptosis facilitator)	10018	rs76245002	CCDS56135.1_exon3	chr2:111918993	A/G	0.02	-1	0.01	0.07	-1
PDXDC1	Pyridoxal-dependent decarboxylase domain containing 1	23042	rs141677083	CCDS32393.1_exon7	chr16:15102704	G/A	0.02	0.06	N/A	N/A	0.0013
PDXDC1	Pyridoxal-dependent decarboxylase domain containing 1	23042	rs141677083	CCDS66954.1_exon6	chr16:15102704	G/A	0.02	0.06	-1	-1	0.0013
PDXDC1	Pyridoxal-dependent decarboxylase domain containing 1	23042	rs141677083	CCDS66955.1_exon6	chr16:15102704	G/A	0.02	0.06	-1	-1	0.0013
PDXDC1	Pyridoxal-dependent decarboxylase domain containing 1	23042	rs141677083	CCDS66957.1_exon4	chr16:15102704	G/A	0.02	0.06	-1	-1	0.0013
CSN1S1	Casein alpha s1	1446	rs57409592	CCDS47067.1_exon6	chr4:70802282	G/C	0.02	N/A	0.01	0.1	N/A
KRTAP10-2	Keratin associated protein 10-2	386679	rs113677795	CCDS42955.1_exon1	chr21:45970572	A/G	0.02	N/A	0.01	0.07	0.0026
ENPP7	Ectonucleotide pyrophosphatase/phosphodiesterase 7	339221	rs12453180	CCDS11763.1_exon2	chr17:77707452	T/C	0.02	N/A	0.09	N/A	N/A
DEFA4	Defensin, alpha 4, corticostatin	1669	rs151046855	CCDS5961.1_exon1	chr8:6794248	C/A	0.02	0.07	N/A	N/A	N/A
ZFP91	Zfp91 zinc finger protein	80829	rs79135825	CCDS31553.1_exon5	chr11:58378421	G/A	0.02	N/A	0.02	0.0041	0.03
PSG1	Pregnancy specific betaN/A-glycoprotein 1	5669	rs144216131	CCDS12612.1_exon3	chr19:43375917	C/T	0.02	0.06	N/A	N/A	N/A
PSG1	Pregnancy specific beta-1-glycoprotein 1	5669	rs144216131	CCDS54275.1_exon3	chr19:43375917	C/T	0.02	0.06	-1	-1	-1
PSG1	Pregnancy specific beta-1-glycoprotein 1	5669	rs144216131	CCDS59392.1_exon3	chr19:43375917	C/T	0.02	0.06	-1	-1	-1
ZNF439	Zinc finger protein 439	90594	rs10420385	CCDS12268.1_exon1	chr19:11977146	G/A	0.02	N/A	0.01	0.1	N/A
FBXL8	F-box and leucine-rich repeat protein 8	55336	rs117575136	CCDS10831.1_exon1	chr16:67195841	T/C	0.02	0.06	0.04	N/A	0.0013
WDR27	Wd repeat domain 27	253769	rs111656694	CCDS47520.2_exon18	chr6:170036465	C/A	0.02	N/A	0.03	0.08	0.004
WDR27	Wd repeat domain 27	253769	rs111656694	CCDS56459.1_exon15	chr6:170036465	C/A	0.02	-1	0.03	0.08	0.004
HID1	Hid1 domain containing	283987	rs113361884	CCDS32726.1_exon4	chr17:72959176	C/A	0.02	N/A	0.01	0.07	N/A
SLN	Sarcolipin	6588	rs12291814	CCDS31667.1_exon1	chr11:107578559	C/G	0.02	N/A	0.01	0.09	N/A
WFDC10B	Wap four-disulfide core domain 10b	280664	rs73908189	CCDS13365.1_exon1	chr20:44333555	C/A	0.02	N/A	0.01	0.08	N/A
GAGE10	G antigen 10	102724473	rs146012937	CCDS43938.1_exon3	chrX:49173640	T/G	0.02	0.03	0.01	0.02	0.01
LPA	Lipoprotein, lp(a)	4018	rs41272114	CCDS43523.1_exon26	chr6:161006076	C/T	0.02	N/A	0.05	0.0041	0.03
AGTR1	Angiotensin ii receptor, type 1	185	rs5184	CCDS3137.1_exon1	chr3:148459903	A/G	0.01	N/A	0.01	0.02	N/A
ZNF780B	Zinc finger protein 780b	163131	rs112293642	CCDS46077.1_exon2	chr19:40554704	T/C	0.01	N/A	0.01	N/A	0.01
IFIH1	Interferon induced with helicase c domain 1	64135	rs35732034	CCDS2217.1_exon14	chr2:163124595	C/T	0.01	0.02	0.01	N/A	0.01
IFIH1	Interferon induced with helicase c domain 1	64135	rs35337543	CCDS2217.1_exon8	chr2:163136504	C/G	0.01	N/A	0.02	N/A	0.01
LEPROTL1	Leptin receptor overlapping transcript-like 1	23484	rs188534729	CCDS47834.1_exon4	chr8:29994785	A/G	0.01	0.02	N/A	N/A	N/A
GUF1	Guf1 gtpase homolog (s. cerevisiae)	60558	rs141526764	CCDS3468.1_exon7	chr4:44688040	G/A	0.01	0.01	0.06	N/A	N/A
MYH15	Myosin, heavy chain 15	22989	rs76765976	CCDS43127.1_exon33	chr3:108127251	C/A	0.01	N/A	0.0028	0.02	N/A
NDN	Necdin, melanoma antigen (mage) family member	4692	rs3743339	CCDS10014.1_exon1	chr15:23931397	G/A	0.01	0.05	N/A	N/A	N/A
CLHC1	Clathrin heavy chain linker domain containing 1	130162	rs114931154	CCDS33201.1_exon9	chr2:55407643	A/T	0.01	N/A	0.01	0.002	0.01
CLHC1	Clathrin heavy chain linker domain containing 1	130162	rs114931154	CCDS46287.1_exon7	chr2:55407643	A/T	0.01	-1	0.01	0.002	0.01
JMJD8	Jumonji domain containing 8	339123	rs200243945	CCDS45369.1_exon2	chr16:734064	C/A	0.01	0.01	N/A	0.01	N/A
ADTRP	Androgen-dependent tfpi-regulating protein	84830	rs184497023	CCDS47374.1_exon2	chr6:11770261	A/G	0.01	N/A	N/A	0.04	N/A
OPRM1	Opioid receptor, mu 1	4988	rs115854517	CCDS47506.1_exon4	chr6:154428880	A/G	0.01	N/A	0.0028	0.04	N/A
GML	Glycosylphosphatidylinositol anchored molecule like	2765	rs114099899	CCDS6391.1_exon2	chr8:143922641	G/A	0.01	N/A	0.01	0.02	N/A
C12orf79	Chromosome 12 open reading frame 79	256021	rs111752553	CCDS58261.1_exon2	chr12:92382870	A/G	0.01	0.0035	N/A	0.02	N/A
C12orf79	Chromosome 12 open reading frame 79	256021	rs111752553	CCDS58262.1_exon2	chr12:92382870	A/G	0.01	0.0035	-1	0.02	-1
C12orf79	Chromosome 12 open reading frame 79	256021	rs111752553	CCDS59237.1_exon2	chr12:92382870	A/G	0.01	0.0035	-1	0.02	-1
TMPRSS11B	Transmembrane protease, serine 11b	132724	rs75647314	CCDS3521.1_exon9	chr4:69094458	C/A	0.01	0.03	N/A	N/A	N/A
UMODL1	Uromodulin-like 1	89766	rs56704754	CCDS42935.1_exon2	chr21:43496357	T/C	0.01	N/A	N/A	0.04	N/A
UMODL1	Uromodulin-like 1	89766	rs56704754	CCDS42936.1_exon2	chr21:43496357	T/C	0.01	-1	-1	0.04	-1
UMODL1	Uromodulin-like 1	89766	rs56704754	CCDS56214.1_exon1	chr21:43496357	T/C	0.01	-1	-1	0.04	-1
UMODL1	Uromodulin-like 1	89766	rs56704754	CCDS56215.1_exon1	chr21:43496357	T/C	0.01	-1	-1	0.04	-1
CYTH1	Cytohesin 1	9267	rs8065203	CCDS42392.2_exon10	chr17:76688578	C/A	0.01	N/A	N/A	0.03	N/A
SLC26A10	Solute carrier family 26, member 10	65012	rs73347918	CCDS8949.2_exon11	chr12:58018939	G/T	0.01	N/A	0.01	0.04	N/A
SLC25A41	Solute carrier family 25, member 41	284427	rs115373700	CCDS45937.1_exon7	chr19:6426573	T/C	0.01	N/A	0.0028	0.03	N/A
AHCTF1	At hook containing transcription factor 1	25909	rs148600466	CCDS1629.2_exon34	chr1:247007231	T/A	0.01	0.0017	0.01	0.002	0.01
MKNK2	Map kinase interacting serine/threonine kinase 2	2872	rs201969609	CCDS12079.1_exon10	chr19:2042034	T/C	0.01	0.0035	0.01	0.03	0.0026
MKNK2	Map kinase interacting serine/threonine kinase 2	2872	rs201969609	CCDS12080.1_exon10	chr19:2042034	T/C	0.01	0.0035	0.01	0.03	0.0026
DYDC2	Dpy30 domain containing 2	84332	rs7903783	CCDS58088.1_exon3	chr10:82122704	A/G	0.01	N/A	0.0028	0.04	N/A
DYDC2	Dpy30 domain containing 2	84332	rs7903783	CCDS7367.1_exon2	chr10:82122704	A/G	0.01	-1	0.0028	0.04	-1
USP45	Ubiquitin specific peptidase 45	85015	rs17850034	CCDS34501.1_exon7	chr6:99930626	A/G	0.01	N/A	0.02	0.002	0.02
MBOAT7	Membrane bound o-acyltransferase domain containing 7	79143	rs146127535	CCDS12883.1_exon2	chr19:54692200	C/T	0.01	0.0035	0.01	0.01	0.004
MBOAT7	Membrane bound o-acyltransferase domain containing 7	79143	rs146127535	CCDS54316.1_exon2	chr19:54692200	C/T	0.01	0.0035	0.01	0.01	0.004
PKD1L2	Polycystic kidney disease 1-like 2	114780	rs76056952	CCDS61998.1_exon19	chr16:81181119	C/G	0.01	N/A	0.01	0.03	N/A
ZBTB17	Zinc finger and btb domain containing 17	7709	rs186717284	CCDS55576.1_exon2	chr1:16272811	C/G	0.01	0.01	N/A	0.01	0.01
OCEL1	Occludin/ell domain containing 1	79629	rs116350920	CCDS12351.1_exon3	chr19:17337801	G/A	0.01	N/A	0.01	0.02	N/A
PGM1	Phosphoglucomutase 1	5236	rs77043134	CCDS53323.1_exon1	chr1:64089431	G/A	0.01	N/A	N/A	0.0041	0.01
HBM	Hemoglobin, mu	3042	rs148323035	CCDS32347.1_exon1	chr16:216089	T/C	0.01	0.0017	0.07	N/A	N/A
KIAA1407	Kiaa1407	57577	rs76363649	CCDS2977.1_exon16	chr3:113697178	C/A	0.01	0.02	N/A	N/A	N/A
GDPD4	Glycerophosphodiester phosphodiesterase domain containing 4	220032	rs117320886	CCDS8249.1_exon8	chr11:76979585	T/G	0.01	0.03	N/A	N/A	N/A
KRT31	Keratin 31	3881	rs117612447	CCDS11391.1_exon6	chr17:39551098	C/T	0.01	N/A	0.01	0.002	0.02
C1orf204	Chromosome 1 open reading frame 204	284677	rs112824339	CCDS44253.1_exon1	chr1:159824963	A/G	0.01	N/A	0.01	0.04	N/A
TRIM40	Tripartite motif containing 40	135644	rs115651142	CCDS4675.1_exon4	chr6:30115319	G/T	0.01	N/A	0.02	N/A	0.004
TRIM40	Tripartite motif containing 40	135644	rs115651142	CCDS69069.1_exon4	chr6:30115319	G/T	0.01	-1	0.02	-1	0.004
DNAH14	Dynein, axonemal, heavy chain 14	127602	rs146938681	CCDS41472.1_exon5	chr1:225155285	G/A	0.01	0.02	N/A	0.0041	N/A
DNAH14	Dynein, axonemal, heavy chain 14	127602	rs146938681	CCDS44322.1_exon5	chr1:225155285	G/A	0.01	0.02	-1	0.0041	-1
LAMB4	Laminin, beta 4	22798	rs7788865	CCDS34732.1_exon1	chr7:107763574	C/T	0.01	N/A	0.01	0.02	N/A
CREM	Camp responsive element modulator	1390	rs137918654	CCDS53520.1_exon1	chr10:35485027	G/T	0.01	0.03	N/A	N/A	N/A
CREM	Camp responsive element modulator	1390	rs137918654	CCDS58076.1_exon1	chr10:35485027	G/T	0.01	0.03	-1	-1	-1
CREM	Camp responsive element modulator	1390	rs137918654	CCDS7188.1_exon1	chr10:35485027	G/T	0.01	0.03	-1	-1	-1
C4orf47	Chromosome 4 open reading frame 47	441054	rs115638008	CCDS47169.1_exon5	chr4:186361873	G/A	0.01	N/A	N/A	0.04	N/A
ME1	Malic enzyme 1, nadp(+)-dependent, cytosolic	4199	rs78734745	CCDS34492.1_exon3	chr6:84108084	C/T	0.01	N/A	0.01	N/A	0.01
AGBL1	Atp/gtp binding protein-like 1	123624	rs79072327	CCDS58398.1_exon22	chr15:87531319	G/A	0.01	0.03	N/A	N/A	N/A
ABCB7	Atp-binding cassette, sub-family b (mdr/tap), member 7	22	rs61323727	CCDS14428.1_exon2	chrX:74334587	C/T	0.01	N/A	0.01	N/A	0.01
ABCB7	Atp-binding cassette, sub-family b (mdr/tap), member 7	22	rs61323727	CCDS65290.1_exon2	chrX:74334587	C/T	0.01	-1	0.01	-1	0.01
ABCB7	Atp-binding cassette, sub-family b (mdr/tap), member 7	22	rs61323727	CCDS65291.1_exon2	chrX:74334587	C/T	0.01	-1	0.01	-1	0.01
HIST1H2AM	Histone cluster 1, h2am	8336	rs58106751	CCDS4639.1_exon1	chr6:27860533	C/T	0.01	N/A	0.01	0.02	N/A
TRPV4	Transient receptor potential cation channel, subfamily v, member 4	59341	rs34599967	CCDS53829.1_exon1	chr12:110252520	A/G	0.01	N/A	0.01	0.06	0.0013
POTEC	Pote ankyrin domain family, member c	388468	rs8095431	CCDS45835.1_exon10	chr18:14513785	T/C	0.01	0.03	N/A	0.0041	0.01
TTC12	Tetratricopeptide repeat domain 12	54970	rs77534773	CCDS8360.2_exon15	chr11:113222930	T/C	0.01	0.01	0.02	N/A	N/A
BPIFB3	Bpi fold containing family b, member 3	359710	rs11697151	CCDS13212.1_exon4	chr20:31647695	G/T	0.01	N/A	0.01	N/A	0.02
PDE6B	Phosphodiesterase 6b, cgmp-specific, rod, beta	5158	rs61734864	CCDS54703.1_exon22	chr4:663835	A/G	0.01	N/A	N/A	0.03	N/A
ANKK1	Ankyrin repeat and kinase domain containing 1	255239	rs139841238	CCDS44734.1_exon4	chr11:113266079	G/T	0.01	N/A	N/A	0.02	N/A
RSPH10B2	Radial spoke head 10 homolog b2 (chlamydomonas)	728194	rs201513226	CCDS43552.1_exon17	chr7:6831628	G/C	0.01	N/A	0.01	0.04	0.01
TIGD5	Tigger transposable element derived 5	84948	rs111956838	CCDS6406.2_exon1	chr8:144682003	C/T	0.01	N/A	0.01	0.002	0.02
RGS11	Regulator of g-protein signaling 11	8786	rs115434687	CCDS10403.1_exon2	chr16:325280	A/C	0.01	0.01	0.01	0.0041	0.01
RGS11	Regulator of g-protein signaling 11	8786	rs115434687	CCDS42088.1_exon3	chr16:325280	A/C	0.01	0.01	0.01	0.0041	0.01
RGS11	Regulator of g-protein signaling 11	8786	rs115434687	CCDS66884.1_exon3	chr16:325280	A/C	0.01	0.01	0.01	0.0041	0.01
MAMLD1	Mastermind-like domain containing 1	10046	rs183841238	CCDS14693.2_exon2	chrX:149631112	G/A	0.01	0.01	N/A	0.01	0.01
KLK14	Kallikrein-related peptidase 14	43847	rs117229324	CCDS12823.2_exon1	chr19:51585977	C/T	0.01	N/A	0.01	0.0041	0.02
HIST1H2BM	Histone cluster 1, h2bm	8342	rs45458699	CCDS4629.1_exon1	chr6:27783203	C/T	0.01	N/A	0.01	N/A	0.01
ZNF727P	Zinc finger protein 727, pseudogene	442319	rs117420777	CCDS55113.1_exon3	chr7:63529987	G/A	0.01	N/A	0.03	N/A	0.02
ABCC11	Atp-binding cassette, sub-family c (cftr/mrp), member 11	85320	rs60681475	CCDS10732.1_exon27	chr16:48204129	C/T	0.01	N/A	0.0028	N/A	0.02
C14orf180	Chromosome 14 open reading frame 180	400258	rs76292733	CCDS32166.1_exon2	chr14:105054084	G/A	0.01	0.03	N/A	N/A	N/A
C14orf180	Chromosome 14 open reading frame 180	400258	rs76292733	CCDS66722.1_exon2	chr14:105054084	G/A	0.01	0.03	-1	-1	-1
ARNTL2	Aryl hydrocarbon receptor nuclear translocator-like 2	56938	rs113615248	CCDS58219.1_exon8	chr12:27543027	G/A	0.01	N/A	N/A	0.03	N/A
ARNTL2	Aryl hydrocarbon receptor nuclear translocator-like 2	56938	rs113615248	CCDS58220.1_exon7	chr12:27543027	G/A	0.01	-1	-1	0.03	-1
ARNTL2	Aryl hydrocarbon receptor nuclear translocator-like 2	56938	rs113615248	CCDS58221.1_exon7	chr12:27543027	G/A	0.01	-1	-1	0.03	-1
ARNTL2	Aryl hydrocarbon receptor nuclear translocator-like 2	56938	rs113615248	CCDS58222.1_exon7	chr12:27543027	G/A	0.01	-1	-1	0.03	-1
ARNTL2	Aryl hydrocarbon receptor nuclear translocator-like 2	56938	rs113615248	CCDS8712.1_exon9	chr12:27543027	G/A	0.01	-1	-1	0.03	-1
AGXT2	Alanine--glyoxylate aminotransferase 2	64902	rs114286107	CCDS3908.1_exon11	chr5:35013057	C/T	0.01	N/A	0.01	N/A	0.02
TULP2	Tubby like protein 2	7288	rs76100543	CCDS12739.1_exon5	chr19:49398253	C/T	0.01	N/A	N/A	0.03	N/A
SLCO1B1	Solute carrier organic anion transporter family, member 1b1	10599	rs77271279	CCDS8685.1_exon4	chr12:21329831	G/T	0.01	N/A	0.0028	0.04	N/A
OR5AU1	Olfactory receptor, family 5, subfamily au, member 1	390445	rs74037722	CCDS32042.1_exon1	chr14:21623094	A/G	0.01	N/A	0.0028	0.06	N/A
NAAA	N-acylethanolamine acid amidase	27163	rs17001217	CCDS43238.1_exon6	chr4:76842102	C/T	0.01	N/A	N/A	0.04	N/A
NAAA	N-acylethanolamine acid amidase	27163	rs17001217	CCDS43239.1_exon6	chr4:76842102	C/T	0.01	-1	-1	0.04	-1
ECT2L	Epithelial cell transforming 2 like	345930	rs79069095	CCDS43508.1_exon12	chr6:139197607	G/C	0.01	N/A	0.01	0.03	N/A
TXNDC8	Thioredoxin domain containing 8 (spermatozoa)	255220	rs76104654	CCDS69639.1_exon4	chr9:113086281	C/A	0.01	N/A	0.01	0.05	N/A
P2RX7	Purinergic receptor p2x, ligand-gated ion channel, 7	5027	rs35933842	CCDS9213.1_exon1	chr12:121570898	G/T	0.01	N/A	0.01	N/A	0.01
MMP10	Matrix metallopeptidase 10 (stromelysin 2)	4319	rs17860955	CCDS8321.1_exon4	chr11:102649481	T/C	0.01	N/A	0.01	0.002	0.02
PSD3	Pleckstrin and sec7 domain containing 3	23362	rs139909656	CCDS43720.1_exon1	chr8:18871070	A/C	0.01	N/A	N/A	0.01	0.03
CMA1	Chymase 1, mast cell	1215	rs150310098	CCDS9630.1_exon2	chr14:24976560	C/G	0.01	0.02	N/A	N/A	N/A
CLDN6	Claudin 6	9074	rs113135801	CCDS10488.1_exon1	chr16:3065358	G/A	0.01	0.02	0.0028	0.01	0.0026
OR10H3	Olfactory receptor, family 10, subfamily h, member 3	26532	rs57132049	CCDS12334.1_exon1	chr19:15853153	T/A	0.01	N/A	N/A	0.04	N/A
RSPH10B	Radial spoke head 10 homolog b (chlamydomonas)	222967	rs201048235	CCDS34598.1_exon17	chr7:5972411	C/G	0.01	N/A	N/A	0.02	0.01
GK2	Glycerol kinase 2	2712	rs144143489	CCDS3585.1_exon1	chr4:80327691	A/C	0.01	N/A	0.01	0.02	N/A
DAOA	D-amino acid oxidase activator	267012	rs148297571	CCDS41905.1_exon2	chr13:106119491	T/A	0.01	N/A	0.01	0.02	N/A
AKNAD1	Akna domain containing 1	254268	rs78237904	CCDS791.2_exon12	chr1:109365990	C/T	0.01	0.03	N/A	N/A	0.01
IL17RC	Interleukin 17 receptor c	84818	rs148575246	CCDS2590.1_exon18	chr3:9974542	G/C	0.01	N/A	0.01	N/A	0.02
IL17RC	Interleukin 17 receptor c	84818	rs148575246	CCDS2591.2_exon17	chr3:9974542	G/C	0.01	-1	0.01	-1	0.02
IL17RC	Interleukin 17 receptor c	84818	rs148575246	CCDS46746.1_exon18	chr3:9974542	G/C	0.01	-1	0.01	-1	0.02
IL17RC	Interleukin 17 receptor c	84818	rs148575246	CCDS56241.1_exon16	chr3:9974542	G/C	0.01	-1	0.01	-1	0.02
ABCA13	Atp-binding cassette, sub-family a (abc1), member 13	154664	rs141576983	CCDS47584.1_exon41	chr7:48452180	G/T	0.01	0.03	N/A	N/A	0.0026
TVP23B	Trans-golgi network vesicle protein 23 homolog b (s. cerevisiae)	51030	rs2589696	CCDS42274.1_exon7	chr17:18708851	A/G	0.01	N/A	0.02	0.002	0.02
C6orf203	Chromosome 6 open reading frame 203	51250	rs117058816	CCDS55046.1_exon1	chr6:107351311	G/A	0.01	0.0017	0.02	0.002	0.004
TSPYL1	Tspy-like 1	7259	rs73767711	CCDS34518.1_exon1	chr6:116599678	G/C	0.01	N/A	0.01	0.04	N/A

## Sheet: Indels, stop codons frameshifts
Gene symbol	Gene name	Gene ID	SNV	CCDS affected	Genome coordinates (hg19)	NT change	Average allele frequency	Allele frequency (ASN)	Allele frequency (AMR)	Allele frequency (AFR)	Allele frequency (EUR)
SCARF2	Scavenger receptor class f, member 2	91179	rs5844420	CCDS46666.1_exon11 CCDS13779.1_exon11	chr22:20780023	G/GC	0.97	0.97	0.98	0.97	0.95
SCARF2	Scavenger receptor class f, member 2	91179	rs5844422	CCDS13779.1_exon11 CCDS46666.1_exon11	chr22:20780028	G/GC	0.9	0.94	0.86	0.95	0.86
ZFPM1	Zinc finger protein, fog family member 1	161882	rs67322929	CCDS32502.1_exon10	chr16:88599699	CT/C	0.97	0.99	0.98	0.92	0.99
ZFPM1	Zinc finger protein, fog family member 1	161882	rs67712719	CCDS32502.1_exon10	chr16:88599694	GGA/G	0.97	0.99	0.99	0.89	0.99
PRDM15	Pr domain containing 15	63977	rs202107842	CCDS13676.1_exon3	chr21:43298953	C/CG	0.95	0.93	0.97	0.95	0.96
ZNF714	Zinc finger protein 714	148206	rs202144538	CCDS54239.1_exon3	chr19:21299772	T/TTA	0.86	0.88	0.89	0.72	0.93
DCHS2	Dachsous cadherin-related 2	54798	rs140019361	CCDS47150.1_exon8	chr4:155244400	TTTTG/T	0.79	0.87	0.92	0.42	0.9
PSD3	Pleckstrin and sec7 domain containing 3	23362	rs201810940	CCDS43720.1_exon3	chr8:18729815	C/CA	0.79	0.95	0.75	0.91	0.62
SLC22A1	Solute carrier family 22 (organic cation transporter), member 1	6580	rs113569197	CCDS5275.1_exon7 CCDS5274.1_exon7	chr6:160560896	CTGGTAAGT/C	0.69	0.75	0.77	0.74	0.57
CCDC66	Coiled-coil domain containing 66	285331	rs201645097	CCDS46852.1_exon13 CCDS33770.2_exon10	chr3:56650052	T/TTC	0.68	0.89	0.64	0.86	0.41
P2RX5	Purinergic receptor p2x, ligand-gated ion channel, 5	5026	rs3215407	CCDS11034.1_exon3 CCDS56015.1_exon3	chr17:3594275	TG/T	0.63	0.82	0.77	0.18	0.7
C11orf40	Chromosome 11 open reading frame 40	143501	rs111370602	CCDS31354.1_exon4	chr11:4592707	C/CAG	0.62	0.71	0.49	0.68	0.58
C11orf40	Chromosome 11 open reading frame 40	143501	rs141600462	CCDS31354.1_exon4	chr11:4592705	T/TAC	0.62	0.71	0.48	0.69	0.58
C11orf40	Chromosome 11 open reading frame 40	143501	rs146711685	CCDS31354.1_exon2	chr11:4594557	T/TG	0.03	N/A	0.07	0.0041	0.05
CD200R1	Cd200 receptor 1	131450	rs199845196	CCDS54623.1_exon3 CCDS46889.1_exon4 CCDS2969.1_exon4 CCDS2970.1_exon3	chr3:112648125	GT/G	0.61	0.68	0.61	0.66	0.54
MS4A14	Membrane-spanning 4-domains, subfamily a, member 14	84689	rs3217518	CCDS31569.1_exon2 CCDS41652.1_exon2 CCDS58136.1_exon2	chr11:60165351	ATT/A	0.61	0.6	0.68	0.49	0.66
OR11G2	Olfactory receptor, family 11, subfamily g, member 2	390439	rs55781225	CCDS32032.1_exon1	chr14:20666174	C/CA	0.61	0.51	0.64	0.6	0.69
KRTAP4-8	Keratin associated protein 4-8	728224	rs201764113	CCDS45674.1_exon1	chr17:39254334	A/AT	0.58	0.42	0.64	0.66	0.62
SIGLEC12	Sialic acid binding ig-like lectin 12 (gene/pseudogene)	89858	rs66949844	CCDS12833.1_exon1	chr19:52004790	G/GC	0.58	0.37	0.72	0.58	0.67
PSMG4	Proteasome (prosome, macropain) assembly chaperone 4	389362	rs200271803	CCDS47360.1_exon3	chr6:3264525	CT/C	0.57	0.53	0.71	0.13	0.82
PSMG4	Proteasome (prosome, macropain) assembly chaperone 4	389362	rs34894854	CCDS47360.1_exon3	chr6:3264523	C/CT	0.57	0.53	0.72	0.13	0.82
HLA-B	Major histocompatibility complex, class i, b	3106	rs200186034	CCDS34394.1_exon2	chr6:31324602	CT/C	0.53	0.6	0.58	0.49	0.48
TIGD6	Tigger transposable element derived 6	81789	rs3832324	CCDS4301.1_exon1	chr5:149374878	CT/C	0.53	0.54	0.5	0.4	0.62
	Tigger transposable element derived 6	81789	rs200200374	CCDS4301.1_exon1	chr5:149374880	TG/T	0.52	0.53	0.48	0.39	0.6
	Tigger transposable element derived 6	81789	rs33910807	CCDS4301.1_exon1	chr5:149375719	TC/T	0.09	0.0035	0.04	0.35	0.0026
ZNF804A	Zinc finger protein 804a	91752	rs200158920	CCDS2291.1_exon4	chr2:185802208	A/AAC	0.51	0.77	0.57	0.08	0.55
CLECL1	C-type lectin-like 1	160365	rs71045297	CCDS8603.1_exon1	chr12:9885706	A/ATAAGT	0.51	0.35	0.52	0.72	0.5
OR4L1	Olfactory receptor, family 4, subfamily l, member 1	122742	rs112192573	CCDS32029.1_exon1	chr14:20528447	TCATAGATTTGCTCACTGAC/T	0.5	0.56	0.53	0.52	0.41
KRT24	Keratin 24	192666	rs11309872	CCDS11372.1_exon2	chr17:38858133	CA/C	0.46	0.57	0.6	0.22	0.47
ZNF284	Zinc finger protein 284	342909	rs201737232	CCDS46099.1_exon4	chr19:44589997	TTC/T	0.45	0.34	0.41	0.28	0.67
EFCAB13	Ef-hand calcium binding domain 13	124989	rs10538163	CCDS11512.1_exon7	chr17:45438885	CAGTG/C	0.44	0.27	0.49	0.49	0.51
EFCAB13	Ef-hand calcium binding domain 13	124989	rs144853553	CCDS56034.1_exon12 CCDS11512.1_exon14	chr17:45473342	GGTGA/G	0.01	N/A	0.01	0.05	N/A
HLA-DPB1	Major histocompatibility complex, class ii, dp beta 1	3115	rs141530233	CCDS4765.1_exon2	chr6:33048687	G/GA	0.44	0.58	0.31	0.6	0.29
TMEM198	Transmembrane protein 198	130612	rs201375211	CCDS33385.1_exon3	chr2:220414014	A/AT	0.44	0.43	0.48	0.39	0.47
OR2B11	Olfactory receptor, family 2, subfamily b, member 11	127623	rs35305980	CCDS31090.1_exon1	chr1:247615260	GA/G	0.43	0.45	0.48	0.32	0.46
HLA-DRB1	Major histocompatibility complex, class ii, dr beta 1	3123	rs200320734	CCDS47409.1_exon2	chr6:32551957	C/CTT	0.42	0.44	0.46	0.41	0.39
HLA-DRB1	Major histocompatibility complex, class ii, dr beta 1	3123	rs67476479	CCDS47409.1_exon2	chr6:32551946	CG/C	0.19	0.18	0.21	0.24	0.17
HLA-DRB1	Major histocompatibility complex, class ii, dr beta 1	3123	NT32551952chr6	CCDS47409.1_exon2	chr6:32551952	CCG/C	0.18	0.03	0.03	0.04	0.03
HLA-DRB1	Major histocompatibility complex, class ii, dr beta 1	3123	rs35616319	CCDS47409.1_exon3	chr6:32549583	C/CT	0.08	0.09	0.12	0.03	0.09
HLA-DRB1	Major histocompatibility complex, class ii, dr beta 1	3123	rs67187877	CCDS47409.1_exon2	chr6:32551950	GCC/G	0.03	0.03	0.03	0.04	0.03
OR1B1	Olfactory receptor, family 1, subfamily b, member 1	347169	rs11421222	CCDS35126.1_exon1	chr9:125391769	C/CA	0.41	0.36	0.33	0.37	0.51
OR2T4	Olfactory receptor, family 2, subfamily t, member 4	127074	rs34079073	CCDS31113.1_exon1	chr1:248525637	CA/C	0.4	0.34	0.44	0.32	0.47
OR13C5	Olfactory receptor, family 13, subfamily c, member 5	138799	rs11314210	CCDS35091.1_exon1	chr9:107360767	GT/G	0.38	0.57	0.22	0.6	0.17
OR13C2	Olfactory receptor, family 13, subfamily c, member 2	392376	rs143760725	CCDS35092.1_exon1	chr9:107367663	AGC/A	0.38	0.58	0.22	0.57	0.18
CHRFAM7A	Chrna7 (cholinergic receptor, nicotinic, alpha 7, exons 5N/A0) and fam7a (family with sequence similarity 7a, exons a-e) fusion	89832	rs201490160	CCDS32184.1_exon4	chr15:30665279	TCA/T	0.37	0.64	0.41	0.1	0.31
GLRA3	Glycine receptor, alpha 3	8001	rs200339054	CCDS3822.1_exon3 CCDS43283.1_exon3	chr4:175688136	C/CG	0.36	0.48	0.38	0.18	0.38
GLRA3	Glycine receptor, alpha 3	8001	rs201682361	CCDS43283.1_exon3 CCDS3822.1_exon3	chr4:175688139	AG/A	0.34	0.46	0.36	0.13	0.37
OR5K4	Olfactory receptor, family 5, subfamily k, member 4	403278	rs11288615	CCDS33802.1_exon1	chr3:98073590	TA/T	0.35	0.11	0.4	0.24	0.58
FSIP2	Fibrous sheath interacting protein 2	401024	rs35617283	CCDS54426.1_exon1	chr2:186603604	A/AG	0.35	0.42	0.32	0.27	0.37
ZFYVE19	Zinc finger, fyve domain containing 19	84936	rs142730574	CCDS42025.1_exon1 CCDS58354.1_exon1	chr15:41099898	T/TGGGGC	0.34	0.23	0.31	0.39	0.39
OR6C1	Olfactory receptor, family 6, subfamily c, member 1	390321	rs35291292	CCDS31818.1_exon1	chr12:55714405	C/CA	0.34	0.35	0.46	0.15	0.41
AK9	Adenylate kinase 9	221264	NT109906340chr6	CCDS55048.1_exon18	chr6:109906340	TC/T	0.33	0.37	0.37	0.23	0.35
AK9	Adenylate kinase 9	221264	rs200236581	CCDS55048.1_exon18	chr6:109906339	TTC/T	0.33	0.37	0.37	0.23	0.35
OR52B4	Olfactory receptor, family 52, subfamily b, member 4	143496	rs11310407	CCDS41609.1_exon1	chr11:4389403	AG/A	0.33	0.43	0.38	0.15	0.34
ENGASE	Endo-beta-n-acetylglucosaminidase	64772	rs140106265	CCDS42394.1_exon4	chr17:77075669	C/CT	0.33	0.34	0.34	0.56	0.18
ZNF880	Zinc finger protein 880	400713	rs34470614	CCDS46164.1_exon4	chr19:52887144	TA/T	0.33	0.26	0.37	0.24	0.41
CALML5	Calmodulin-like 5	51806	rs202221308	CCDS7068.1_exon1	chr10:5541181	TC/T	0.32	0.26	0.22	0.5	0.29
PEBP4	Phosphatidylethanolamine-binding protein 4	157310	rs35121552	CCDS43724.1_exon6	chr8:22570906	GT/G	0.32	0.29	0.44	0.26	0.32
PEBP4	Phosphatidylethanolamine-binding protein 4	157310	rs201938881	CCDS43724.1_exon6	chr8:22570901	GC/G	0.01	0.01	0.01	0.01	0.01
OR9K2	Olfactory receptor, family 9, subfamily k, member 2	441639	rs58036029	CCDS31814.1_exon1	chr12:55523585	AT/A	0.29	0.13	0.28	0.41	0.33
PTCHD3	Patched domain containing 3	374308	rs112067123	CCDS31173.1_exon1	chr10:27702255	G/GC	0.27	0.15	0.32	0.25	0.34
PTCHD3	Patched domain containing 3	374308	rs33998137	CCDS31173.1_exon4	chr10:27687533	C/CT	0.09	0.29	0.03	N/A	0.01
PDE4DIP	Phosphodiesterase 4d interacting protein	9659	rs11341221	CCDS55628.1_exon34 CCDS30824.1_exon31 CCDS55627.1_exon31	chr1:144873961	CT/C	0.27	0.06	0.27	0.44	0.32
PDE4DIP	Phosphodiesterase 4d interacting protein	9659	rs11295415	CCDS55628.1_exon14 CCDS30825.1_exon11 CCDS55627.1_exon11 CCDS30824.1_exon11 CCDS30826.1_exon7	chr1:144917826	CA/C	0.25	0.04	0.24	0.38	0.32
PDE4DIP	Phosphodiesterase 4d interacting protein	9659	rs66512216	CCDS30825.1_exon14 CCDS55627.1_exon14 CCDS30826.1_exon10 CCDS30824.1_exon14 CCDS55628.1_exon17	chr1:144915622	AG/A	0.19	0.39	0.2	0.02	0.15
TPSD1	Tryptase delta 1	23430	rs3830782	CCDS10432.1_exon2	chr16:1306558	AG/A	0.27	0.16	0.32	0.44	0.21
CYP2F1	Cytochrome p450, family 2, subfamily f, polypeptide 1	1572	rs3833221	CCDS12572.1_exon1	chr19:41622106	G/GC	0.26	0.23	0.2	0.44	0.19
TGIF1	Tgfb-induced factor homeobox 1	7050	rs11571510	CCDS11834.1_exon1	chr18:3452221	CT/C	0.25	0.02	0.24	0.3	0.4
TGIF1	Tgfb-induced factor homeobox 1	7050	rs202189171	CCDS11834.1_exon1	chr18:3452220	CCT/C	0.24	0.01	0.24	0.27	0.4
MAN2A1	Mannosidase, alpha, class 2a, member 1	4124	rs200733039	CCDS34209.1_exon20	chr5:109190933	TTC/T	0.25	0.58	0.2	0.05	0.16
MEX3C	Mex-3 rna binding family member c	51320	rs201868643	CCDS11951.2_exon1	chr18:48723143	CCGCCGCCG/C	0.25	0.17	0.3	0.16	0.35
DHDH	Dihydrodiol dehydrogenase (dimeric)	27294	rs3830420	CCDS12741.1_exon4	chr19:49442848	T/TG	0.25	0.51	0.18	0.06	0.2
DHDH	Dihydrodiol dehydrogenase (dimeric)	27294	rs3835153	CCDS12741.1_exon6	chr19:49447747	GGA/G	0.06	0.03	0.06	0.002	0.11
OR2T4	Olfactory receptor, family 2, subfamily t, member 4	127074	rs61248663	CCDS31113.1_exon1	chr1:248525327	C/CTA	0.25	0.35	0.22	0.27	0.16
ZNF3	Zinc finger protein 3	7551	rs71689664	CCDS43618.1_exon4	chr7:99662510	GTAGT/G	0.25	0.35	0.25	0.13	0.26
ZNF211	Zinc finger protein 211	10520	rs34418076	CCDS58686.1_exon4 CCDS58687.1_exon2	chr19:58151337	TG/T	0.24	0.2	0.31	0.04	0.36
PDHB	Pyruvate dehydrogenase (lipoamide) beta	5162	rs200687616	CCDS2890.1_exon6	chr3:58416533	G/GT	0.23	N/A	0.3	0.25	0.36
C4orf17	Chromosome 4 open reading frame 17	84103	rs201447915	CCDS3649.1_exon2	chr4:100443780	CT/C	0.23	0.13	0.22	0.29	0.27
C4orf17	Chromosome 4 open reading frame 17	84103	rs200176388	CCDS3649.1_exon2	chr4:100443783	C/CG	0.18	0.12	0.19	0.14	0.26
OR51F1	Olfactory receptor, family 51, subfamily f, member 1	256892	rs34672924	CCDS31359.1_exon1	chr11:4790872	CG/C	0.23	N/A	0.23	0.46	0.25
LRRIQ1	Leucine-rich repeats and iq motif containing 1	84125	rs5799725	CCDS41816.1_exon26	chr12:85638644	GA/G	0.23	0.17	0.29	0.13	0.3
GDPD4	Glycerophosphodiester phosphodiesterase domain containing 4	220032	rs71272231	CCDS8249.1_exon11	chr11:76954787	T/TA	0.23	0.23	0.21	0.05	0.35
C10orf113	Chromosome 10 open reading frame 113	387638	rs72102767	CCDS31162.2_exon1 CCDS53496.1_exon1	chr10:21435339	ACACT/A	0.23	0.32	0.17	0.23	0.19
PRR25	Proline rich 25	388199	rs138733834	CCDS45372.1_exon3	chr16:863354	AGGACGCCGGACCGACAC/A	0.22	0.05	0.19	0.68	0.07
HLA-DRB5	Major histocompatibility complex, class ii, dr beta 5	3127	rs201466163	CCDS4751.1_exon2	chr6:32489872	A/AAG	0.22	0.19	0.22	0.27	0.22
HLA-DRB5	Major histocompatibility complex, class ii, dr beta 5	3127	rs201240957	CCDS4751.1_exon2	chr6:32489746	G/GCC	0.12	0.09	0.14	0.11	0.13
HLA-DRB5	Major histocompatibility complex, class ii, dr beta 5	3127	rs201925120	CCDS4751.1_exon2	chr6:32489753	T/TCC	0.09	0.19	0.05	0.05	0.06
HLA-DRB5	Major histocompatibility complex, class ii, dr beta 5	3127	rs41549318	CCDS4751.1_exon3	chr6:32487210	AC/A	0.05	0.06	0.08	0.02	0.05
PTX4	Pentraxin 4, long	390667	rs112830794	CCDS32362.1_exon2	chr16:1537453	CT/C	0.21	0.49	0.09	0.11	0.12
TYW1B	Trna-yw synthesizing protein 1 homolog b (s. cerevisiae)	441250	rs11354897	CCDS69309.1_exon8	chr7:72209526	CA/C	0.21	0.21	0.19	0.26	0.2
AQP12B	Aquaporin 12b	653437	rs201917032	CCDS46560.1_exon1	chr2:241621798	GC/G	0.21	0.31	0.18	0.27	0.11
OR51I2	Olfactory receptor, family 51, subfamily i, member 2	390064	rs35301588	CCDS31383.1_exon1	chr11:5475430	T/TCA	0.21	0.05	0.29	0.07	0.38
OR10AD1	Olfactory receptor, family 10, subfamily ad, member 1	121275	rs58864350	CCDS31787.1_exon1	chr12:48596874	C/CA	0.21	0.14	0.13	0.28	0.25
OR2T12	Olfactory receptor, family 2, subfamily t, member 12	127064	rs11339452	CCDS31110.1_exon1	chr1:248458874	CT/C	0.2	0.35	0.2	0.03	0.19
HLA-DQA1	Major histocompatibility complex, class ii, dq alpha 1	3117	rs200303565	CCDS4752.1_exon2	chr6:32609227	G/GA	0.2	0.14	0.29	0.21	0.19
HLA-DQA1	Major histocompatibility complex, class ii, dq alpha 1	3117	rs9282026	CCDS4752.1_exon2	chr6:32609295	A/AG	0.14	0.11	0.2	0.13	0.15
EBLN2	Endogenous bornavirus-like nucleoprotein 2	55096	NT73111480chr3	CCDS54608.1_exon1	chr3:73111480	C/CA	0.18	N/A	0.01	0.01	0.02
CD200R1L	Cd200 receptor 1-like	344807	rs58161637	CCDS43131.1_exon4 CCDS56267.1_exon3	chr3:112545909	GT/G	0.18	0.04	0.2	0.11	0.33
GRIN3B	Glutamate receptor, ionotropic, n-methyl-d-aspartate 3b	116444	rs10666583	CCDS32861.1_exon3	chr19:1004895	G/GCGTT	0.17	0.08	0.25	0.07	0.28
DEFB126	Defensin, beta 126	81623	rs11467497	CCDS12990.1_exon2	chr20:126154	GCAAA/G	0.17	0.07	0.14	0.32	0.15
DEFB126	Defensin, beta 126	81623	rs200807952	CCDS12990.1_exon2	chr20:126153	GGCAA/G	0.16	0.07	0.14	0.32	0.15
DNAJC28	Dnaj (hsp40) homolog, subfamily c, member 28	54943	rs139852262	CCDS13626.1_exon1	chr21:34860748	CAATTA/C	0.17	0.16	0.24	0.02	0.25
GRTP1	Growth hormone regulated tbc protein 1	79774	rs200506581	CCDS66591.1_exon7	chr13:113979967	C/CCACA	0.17	0.13	0.09	0.54	0.0013
ZNF773	Zinc finger protein 773	374928	rs201340833	CCDS33134.1_exon4	chr19:58017751	GC/G	0.17	0.1	0.14	0.27	0.17
CYP4B1	Cytochrome p450, family 4, subfamily b, polypeptide 1	1580	rs3215983	CCDS542.1_exon8 CCDS41328.1_exon8	chr1:47280745	GAT/G	0.17	0.32	0.16	0.07	0.14
GLT6D1	Glycosyltransferase 6 domain containing 1	360203	rs34217442	CCDS43900.1_exon4	chr9:138516345	CA/C	0.17	0.21	0.15	0.12	0.18
OR52A1	Olfactory receptor, family 52, subfamily a, member 1	23538	rs112098990	CCDS31374.1_exon1	chr11:5172794	A/AC	0.16	0.03	0.24	0.16	0.23
C12orf60	Chromosome 12 open reading frame 60	144608	rs139293175	CCDS8667.1_exon1	chr12:14976416	CTA/C	0.16	0.1	0.12	0.32	0.14
PRKRA	Protein kinase, interferon-inducible double stranded rna dependent activator	8575	rs141354030	CCDS2279.1_exon1	chr2:179315733	GGC/G	0.15	0.11	0.21	0.09	0.2
TMEM44	Transmembrane protein 44	93109	rs200994705	CCDS54699.1_exon6	chr3:194338421	A/AT	0.15	0.26	0.17	0.15	0.05
HSPBAP1	Hspb (heat shock 27kda) associated protein 1	79663	rs201440087	CCDS3017.1_exon8	chr3:122459288	T/TGA	0.15	0.11	0.18	0.19	0.14
CELA1	Chymotrypsin-like elastase family, member 1	1990	rs60311818	CCDS8812.1_exon7	chr12:51723597	A/AG	0.15	0.03	0.19	0.1	0.25
OR5M1	Olfactory receptor, family 5, subfamily m, member 1	390168	rs72003051	CCDS53631.1_exon1	chr11:56380545	CCAGA/C	0.15	0.18	0.13	0.04	0.2
AGAP1	Arfgap with gtpase domain, ankyrin repeat and ph domain 1	116987	rs142341634	CCDS58756.1_exon10	chr2:236761413	C/CCAGG	0.14	0.17	0.15	0.04	0.19
TCP11	T-complex 11, testis-specific	6954	rs142993601	CCDS59016.1_exon1 CCDS47413.1_exon1 CCDS59017.1_exon1 CCDS59018.1_exon	chr6:35108988	TC/T	0.14	0.3	0.06	0.08	0.11
ZNF607	Zinc finger protein 607	84775	rs201538611	CCDS33006.1_exon1 CCDS54259.1_exon1	chr19:38202512	AG/A	0.14	0.12	0.14	0.07	0.2
LILRB1	Leukocyte immunoglobulin-like receptor, subfamily b (with tm and itim domains), member 1	10859	rs200526666	CCDS42615.1_exon3 CCDS42617.1_exon3 CCDS62803.1_exon3 CCDS42614.1_exon3 CCDS42616.1_exon3	chr19:55143154	ATG/A	0.13	0.28	0.15	0.03	0.06
AKAP3	A kinase (prka) anchor protein 3	10566	rs34275182	CCDS8531.1_exon2	chr12:4735964	T/TC	0.13	0.15	0.15	0.14	0.11
AKAP3	A kinase (prka) anchor protein 3	10566	rs67512580	CCDS8531.1_exon2	chr12:4735968	GA/G	0.13	0.15	0.15	0.14	0.11
OR6Q1	Olfactory receptor, family 6, subfamily q, member 1	219952	rs34846253	CCDS31541.1_exon1	chr11:57799107	AC/A	0.13	0.03	0.16	0.13	0.2
RAI1	Retinoic acid induced 1	10743	rs35068024	CCDS11188.1_exon1	chr17:17697097	AGC/A	0.13	0.14	0.15	0.16	0.08
ZNF681	Zinc finger protein 681	148213	rs61397759	CCDS12414.2_exon4	chr19:23927740	CCA/C	0.13	0.12	0.16	0.03	0.19
DSG1	Desmoglein 1	1828	rs200575647	CCDS11896.1_exon11	chr18:28919911	AG/A	0.12	0.06	0.11	0.24	0.08
PCDHGA8	Protocadherin gamma subfamily a, 8	9708	rs3214276	CCDS47291.1_exon1	chr5:140772897	GC/G	0.12	0.12	0.13	0.18	0.07
ZNF812	Zinc finger protein 812	729648	rs112014279	CCDS54215.1_exon4	chr19:9801439	TCTCTC/T	0.1	0.04	0.12	0.23	0.05
ABCA10	Atp-binding cassette, sub-family a (abc1), member 10	10349	rs113082690	CCDS11684.1_exon10	chr17:67190535	AACAG/A	0.1	0.12	0.16	0.09	0.07
ABCA10	Atp-binding cassette, sub-family a (abc1), member 10	10349	rs140723420	CCDS11684.1_exon11	chr17:67190116	AAT/A	0.1	N/A	0.04	0.39	N/A
ABCA10	Atp-binding cassette, sub-family a (abc1), member 10	10349	rs3842375	CCDS11684.1_exon36	chr17:67145189	TGA/T	0.1	0.12	0.16	0.09	0.06
ABCA10	Atp-binding cassette, sub-family a (abc1), member 10	10349	rs137962621	CCDS11684.1_exon29	chr17:67150464	C/CACCTGGAA	0.09	N/A	0.04	0.37	N/A
RETNLB	Resistin like beta	84666	rs199525615	CCDS2953.1_exon1	chr3:108476000	A/AGG	0.1	N/A	0.14	0.1	0.15
C16orf52	Chromosome 16 open reading frame 52	730094	rs201044196	CCDS58431.1_exon1	chr16:22019645	AG/A	0.1	0.11	0.08	0.14	0.07
CYP3A43	Cytochrome p450, family 3, subfamily a, polypeptide 43	64816	rs61469810	CCDS64723.1_exon2 CCDS5676.1_exon2 CCDS5677.1_exon2 CCDS5675.1_exon2	chr7:99434076	TA/T	0.1	0.0017	0.05	0.33	0.04
PSG8	Pregnancy specific betaN/A-glycoprotein 8	440533	rs11355507	CCDS33037.1_exon2 CCDS46091.1_exon2	chr19:43268139	AG/A	0.09	0.01	0.13	0.16	0.08
MUC20	Mucin 20, cell surface associated	200958	rs144288174	CCDS63877.1_exon2	chr3:195453016	GC/G	0.09	0.05	0.14	0.02	0.14
CPNE1	Copine i	8904	rs147019139	CCDS13260.1_exon13 CCDS46595.1_exon14	chr20:34215233	C/CA	0.09	0.07	0.13	0.07	0.09
ZNF527	Zinc finger protein 527	84503	rs200420244	CCDS42559.1_exon4	chr19:37879853	AT/A	0.09	0.08	0.1	0.01	0.15
GRIA1	Glutamate receptor, ionotropic, ampa 1	2890	rs3841128	CCDS58988.1_exon1 CCDS58987.1_exon1	chr5:152871787	T/TC	0.09	0.04	0.04	0.27	0.03
LGR6	Leucine-rich repeat containing g protein-coupled receptor 6	59352	rs74355478	CCDS30972.1_exon1	chr1:202183356	TG/T	0.09	0.05	0.12	0.19	0.06
DCAF15	Ddb1 and cul4 associated factor 15	90379	rs141180609	CCDS32926.1_exon9	chr19:14070705	A/AGGTGGGCCCAGGGCGGGCAG	0.08	0.05	0.05	0.13	0.08
HLA-A	Major histocompatibility complex, class i, a	3105	rs200082950	CCDS34373.1_exon2	chr6:29910715	CA/C	0.08	0.07	0.09	0.16	0.03
HLA-A	Major histocompatibility complex, class i, a	3105	rs201574821	CCDS34373.1_exon2	chr6:29910718	G/GA	0.08	0.06	0.11	0.17	0.03
ZNF469	Zinc finger protein 469	84627	rs200675426	CCDS45544.1_exon1	chr16:88495400	CG/C	0.08	0.07	0.07	0.12	0.08
ARID3A	At rich interactive domain 3a (bright-like)	1820	rs201340870	CCDS12050.1_exon8	chr19:971930	GGA/G	0.08	0.07	0.06	0.09	0.08
MYCT1	Myc target 1	80177	rs71713548	CCDS5239.1_exon1	chr6:153019098	GAGAT/G	0.08	0.15	0.07	0.1	0.02
NIPA2	Non imprinted in prader-willi/angelman syndrome 2	81614	rs111948120	CCDS32174.1_exon1 CCDS10010.1_exon1	chr15:23021234	GC/G	0.07	0.07	0.1	0.08	0.05
MUC22	Mucin 22	100507679	rs112064513	CCDS59003.1_exon2	chr6:30995113	AC/A	0.07	0.1	0.03	0.15	0.004
MUC22	Mucin 22	100507679	rs201042516	CCDS59003.1_exon2	chr6:30996491	CCA/C	0.04	0.1	0.02	N/A	0.02
OR2V2	Olfactory receptor, family 2, subfamily v, member 2	285659	rs140598308	CCDS4461.1_exon1	chr5:180582255	TTGTC/T	0.07	0.02	0.04	0.15	0.08
SLFN12L	Schlafen family member 12-like	100506736	rs143471015	CCDS56026.1_exon2	chr17:33806840	AG/A	0.07	0.15	0.01	0.11	0.01
KCNMB3	Potassium large conductance calcium-activated channel, subfamily m beta member 3	27094	rs143962239	CCDS3226.1_exon4 CCDS3225.1_exon4 CCDS43172.1_exon4 CCDS43173.1_exon3	chr3:178960765	CT/C	0.07	N/A	0.1	0.15	0.07
GEN1	Gen1 holliday junction 5' flap endonuclease	348654	rs149936944	CCDS1691.1_exon13	chr2:17962992	CAAGTT/C	0.07	0.11	0.07	0.03	0.08
OR51B6	Olfactory receptor, family 51, subfamily b, member 6	390058	rs200982821	CCDS31379.1_exon1	chr11:5373306	C/CA	0.07	0.05	0.09	0.12	0.05
JMJD1C	Jumonji domain containing 1c	221037	rs201384816	CCDS60538.1_exon7 CCDS41532.1_exon10	chr10:64967948	TACTAA/T	0.07	0.21	0.08	0.0041	0.02
OR51B6	Olfactory receptor, family 51, subfamily b, member 6	390058	rs201581003	CCDS31379.1_exon1	chr11:5373309	CT/C	0.07	0.05	0.09	0.12	0.05
SPATA4	Spermatogenesis associated 4	132851	rs28381989	CCDS3826.1_exon6	chr4:177106008	TTCTC/T	0.07	N/A	0.07	0.01	0.15
DDIT4L	Dna-damage-inducible transcript 4-like	115265	rs58706659	CCDS34036.1_exon2	chr4:101108874	GT/G	0.07	N/A	0.08	0.12	0.09
OR1J2	Olfactory receptor, family 1, subfamily j, member 2	26740	NT125273384chr9	CCDS35121.1_exon1	chr9:125273384	A/AT	0.06	0.04	0.12	0.16	0.17
SLC38A10	Solute carrier family 38, member 10	124565	NT79225073chr17	CCDS11780.1_exon14	chr17:79225073	G/GT	0.06	N/A	0.02	0.11	0.03
EGF	Epidermal growth factor	1950	rs11569144	CCDS54795.1_exon23 CCDS54794.1_exon23 CCDS3689.1_exon24	chr4:110932388	G/GC	0.06	0.24	N/A	N/A	N/A
GP6	Glycoprotein vi (platelet)	51206	rs138680589	CCDS42626.1_exon8	chr19:55526102	G/GCAGA	0.06	0.12	0.04	0.08	0.01
FYCO1	Fyve and coiled-coil domain containing 1	79443	rs199842602	CCDS2734.1_exon7	chr3:46007821	TG/T	0.06	N/A	0.05	0.01	0.14
OTOP1	Otopetrin 1	133060	rs200550998	CCDS3372.1_exon5	chr4:4198946	GGCGTT/G	0.06	N/A	0.13	0.09	0.04
ABCA8	Atp-binding cassette, sub-family a (abc1), member 8	10351	rs202032826	CCDS11680.1_exon5	chr17:66928469	C/CT	0.06	N/A	0.03	0.24	0.0026
CAPN11	Calpain 11	11131	rs57288791	CCDS47436.1_exon5	chr6:44140053	T/TGGCTGCC	0.06	N/A	0.04	0.1	0.08
OR2D3	Olfactory receptor, family 2, subfamily d, member 3	120775	rs59264610	CCDS31417.1_exon1	chr11:6942587	TC/T	0.06	N/A	0.07	0.11	0.06
IL9R	Interleukin 9 receptor	3581	NT155231141chrX	CCDS59180.1_exon2	chrX:155231141	GT/G	0.05	0.24	0.38	0.59	0.21
TTC24	Tetratricopeptide repeat domain 24	164118	rs140853435	CCDS53379.1_exon4	chr1:156553230	GC/G	0.05	0.03	0.04	0.09	0.04
OR1D5	Olfactory receptor, family 1, subfamily d, member 5	8386	rs142753580	CCDS58499.1_exon1	chr17:2966542	TA/T	0.05	N/A	0.01	0.2	N/A
VWA7	Von willebrand factor a domain containing 7	80737	rs149806946	CCDS4721.2_exon6	chr6:31740762	A/ACAGGCTCCATGGGG	0.05	0.01	0.05	0.02	0.09
AFF3	Af4/fmr2 family, member 3	3899	rs199557232	CCDS33258.1_exon13 CCDS42723.1_exon12	chr2:100210336	CTGAGG/C	0.05	0.08	0.04	0.01	0.05
DNAJB7	Dnaj (hsp40) homolog, subfamily b, member 7	150353	rs199993968	CCDS14008.1_exon1	chr22:41257832	A/AT	0.05	0.01	0.3	0.01	0.01
DNAJB7	Dnaj (hsp40) homolog, subfamily b, member 7	150353	rs200971397	CCDS14008.1_exon1	chr22:41257833	T/TA	0.05	0.01	0.3	0.01	0.01
DUSP16	Dual specificity phosphatase 16	80824	rs200271649	CCDS8650.1_exon6	chr12:12630680	TGGGC/T	0.05	0.1	0.02	0.07	0.01
DUSP16	Dual specificity phosphatase 16	80824	rs200541112	CCDS8650.1_exon6	chr12:12630671	TGG/T	0.05	0.09	0.02	0.07	0.01
DUSP16	Dual specificity phosphatase 16	80824	rs201941751	CCDS8650.1_exon6	chr12:12630674	GCACGC/G	0.05	0.1	0.02	0.07	0.01
KRTAP1N/A	Keratin associated protein 1N/A	81851	rs200387980	CCDS42324.1_exon1	chr17:39197505	G/GGC	0.05	0.07	0.05	0.11	0.01
PRAMEF4	Prame family member 4	400735	rs200652754	CCDS30592.1_exon3	chr1:12939545	C/CG	0.05	0.01	0.07	0.03	0.09
DMKN	Dermokine	93099	rs201369392	CCDS12463.1_exon5 CCDS46052.1_exon5 CCDS46053.1_exon5 CCDS54251.1_exon5 CCDS54252.1_exon5	chr19:36002399	GC/G	0.05	0.07	0.07	0.02	0.03
VWA7	Von willebrand factor a domain containing 7	80737	rs201394026	CCDS4721.2_exon6	chr6:31740759	T/TGGACAGGCTCCATG	0.05	0.01	0.05	0.02	0.09
AFF3	Af4/fmr2 family, member 3	3899	rs201754690	CCDS33258.1_exon13 CCDS42723.1_exon12	chr2:100210333	CG/C	0.05	0.08	0.05	0.05	0.04
LAD1	Ladinin 1	3898	rs35016536	CCDS1410.1_exon3	chr1:201355999	GC/G	0.05	0.05	0.02	0.13	0.02
HTR3E	5-hydroxytryptamine (serotonin) receptor 3e, ionotropic	285242	rs5855015	CCDS58871.1_exon1 CCDS58870.1_exon1 CCDS3251.1_exon1	chr3:183818220	AG/A	0.05	N/A	0.1	0.002	0.09
GPR142	G protein-coupled receptor 142	350383	rs59375334	CCDS11698.1_exon1	chr17:72363856	GC/G	0.05	N/A	0.02	0.22	0.0013
OR6C4	Olfactory receptor, family 6, subfamily c, member 4	341418	rs59693527	CCDS31827.1_exon1	chr12:55945583	CTCTT/C	0.05	N/A	0.02	0.21	N/A
PSORS1C2	Psoriasis susceptibility 1 candidate 2	170680	rs79153019	CCDS4694.1_exon2	chr6:31105856	AG/A	0.05	0.0035	0.06	0.03	0.1
SERPINB3	Serpin peptidase inhibitor, clade b (ovalbumin), member 3	6317	NT61323011chr18	CCDS11987.1_exon7	chr18:61323011	C/CCA	0.04	0.02	0.04	N/A	N/A
CHMP4C	Charged multivesicular body protein 4c	92421	rs137960856	CCDS6233.1_exon2	chr8:82665475	TGTGA/T	0.04	N/A	0.06	0.05	0.07
OR8I2	Olfactory receptor, family 8, subfamily i, member 2	120586	rs138372442	CCDS31517.1_exon1	chr11:55861276	GT/G	0.04	N/A	0.04	0.01	0.09
CARD8	Caspase recruitment domain family, member 8	22900	rs140826611	CCDS54289.1_exon5 CCDS12712.2_exon4 CCDS54288.1_exon5	chr19:48735016	C/CTT	0.04	0.06	0.03	N/A	0.05
KIAA1841	Kiaa1841	84542	rs142269591	CCDS1867.1_exon19	chr2:61361324	TG/T	0.04	N/A	0.06	0.01	0.07
OR2C1	Olfactory receptor, family 2, subfamily c, member 1	4993	rs142397376	CCDS10502.1_exon1	chr16:3406755	GT/G	0.04	0.02	0.05	0.002	0.07
OR5M10	Olfactory receptor, family 5, subfamily m, member 10	390167	rs148438199	CCDS53630.1_exon1	chr11:56344842	CCATTGAAG/C	0.04	N/A	0.05	0.002	0.09
RNF123	Ring finger protein 123	63891	rs199639664	CCDS33758.1_exon2	chr3:49728900	CT/C	0.04	0.02	0.04	0.05	0.04
GPR161	G protein-coupled receptor 161	23432	rs200664972	CCDS58044.1_exon1	chr1:168105580	A/AG	0.04	0.04	0.04	0.02	0.04
SERPINB3	Serpin peptidase inhibitor, clade b (ovalbumin), member 3	6317	rs201374310	CCDS11987.1_exon7	chr18:61323012	CT/C	0.04	N/A	0.01	0.16	0.0026
RABL2A	Rab, member of ras oncogene family-like 2a	11159	rs201528381	CCDS2118.1_exon4	chr2:114392639	CG/C	0.04	0.11	0.03	0.0041	0.02
TGFB1	Transforming growth factor, beta 1	7040	rs201844761	CCDS33031.1_exon1	chr19:41858919	C/CA	0.04	0.03	0.05	0.07	0.01
HLA-G	Major histocompatibility complex, class i, g	3135	rs41557518	CCDS4668.1_exon3	chr6:29796433	AC/A	0.04	0.02	0.02	0.1	0.01
OR7G3	Olfactory receptor, family 7, subfamily g, member 3	390883	rs75266995	CCDS32899.1_exon1	chr19:9236915	AG/A	0.04	0.02	0.04	0.08	0.04
OR4D6	Olfactory receptor, family 4, subfamily d, member 6	219983	rs77048571	CCDS31562.1_exon1	chr11:59225128	GC/G	0.04	0.01	0.02	0.13	0.02
HSD17B13	Hydroxysteroid (17-beta) dehydrogenase 13	345275	rs80182459	CCDS3618.1_exon5 CCDS47097.1_exon4	chr4:88235095	CG/C	0.04	N/A	0.02	0.16	N/A
TVP23C	Trans-golgi network vesicle protein 23 homolog c (s. cerevisiae)	201158	rs113252895	CCDS11170.1_exon6	chr17:15406541	C/CCT	0.03	N/A	0.02	0.1	N/A
OR5AC2	Olfactory receptor, family 5, subfamily ac, member 2	81050	rs11369970	CCDS33796.1_exon1	chr3:97806699	G/GA	0.03	N/A	0.01	0.11	0.0013
GPR135	G protein-coupled receptor 135	64582	rs113897239	CCDS9738.1_exon1	chr14:59930915	G/GCA	0.03	N/A	0.01	0.12	N/A
ANKRD36	Ankyrin repeat domain 36	375248	rs141447363	CCDS54379.1_exon1 CCDS54379.1_exon58	chr2:97779486	GC/G	0.03	N/A	0.04	N/A	0.08
EXO5	Exonuclease 5	64789	rs143142866	CCDS453.1_exon1	chr1:40981006	CTG/C	0.03	0.12	N/A	N/A	0.0013
SDHA	Succinate dehydrogenase complex, subunit a, flavoprotein (fp)	6389	rs148627127	CCDS3853.1_exon15	chr5:256482	CTT/C	0.03	0.06	0.03	0.03	0.01
OR51V1	Olfactory receptor, family 51, subfamily v, member 1	283111	rs150098602	CCDS31375.1_exon1	chr11:5221437	TAAAG/T	0.03	N/A	0.01	0.13	N/A
NUMBL	Numb homolog (drosophila)-like	9253	rs199622242	CCDS12561.1_exon10	chr19:41173878	GC/G	0.03	0.01	0.03	0.04	0.03
SPATA18	Spermatogenesis associated 18	132671	rs199988934	CCDS3489.1_exon6	chr4:52938241	GT/G	0.03	0.01	0.02	0.0041	0.06
C4orf17	Chromosome 4 open reading frame 17	84103	rs200233951	CCDS3649.1_exon4	chr4:100451039	AGGGATGACAAG/A	0.03	0.0035	0.0028	0.12	N/A
C2CD3	C2 calcium-dependent domain containing 3	26005	rs200356969	CCDS66167.1_exon28 CCDS31636.1_exon28	chr11:73759249	CT/C	0.03	N/A	0.01	0.14	N/A
KRTAP1-5	Keratin associated protein 1-5	83895	rs200596096	CCDS42321.1_exon1	chr17:39183010	AG/A	0.03	0.0017	0.04	0.01	0.05
C8orf34	Chromosome 8 open reading frame 34	116328	rs200653092	CCDS6203.2_exon1	chr8:69243302	TCCGGCTCTCAGCGC/T	0.03	0.0035	0.05	0.06	0.01
OR5H15	Olfactory receptor, family 5, subfamily h, member 15	403274	rs35671483	CCDS33799.1_exon1	chr3:97888321	T/TG	0.03	N/A	0.01	0.13	0.004
CYP3A5	Cytochrome p450, family 3, subfamily a, polypeptide 5	1577	rs41303343	CCDS5672.1_exon11	chr7:99250392	T/TA	0.03	N/A	N/A	0.13	N/A
TXNRD3NB	Thioredoxin reductase 3 neighbor	645840	rs57404214	CCDS33846.1_exon1	chr3:126291217	CCT/C	0.03	N/A	0.01	0.1	0.0013
VWDE	Von willebrand factor d and egf domains	221806	rs111358291	CCDS47544.1_exon23	chr7:12381720	AC/A	0.02	0.0017	0.01	0.06	N/A
DEFB128	Defensin, beta 128	245939	rs11456559	CCDS33430.1_exon2	chr20:168624	G/GT	0.02	N/A	0.01	0.03	0.03
RAD9B	Rad9 homolog b (s. pombe)	144715	rs139110749	CCDS66469.1_exon9 CCDS9148.2_exon12	chr12:110969387	GGAAA/G	0.02	N/A	0.0028	0.07	N/A
GJB4	Gap junction protein, beta 4, 30.3kda	127534	rs139849901	CCDS383.1_exon1	chr1:35227004	CT/C	0.02	N/A	0.02	0.06	N/A
OR2G6	Olfactory receptor, family 2, subfamily g, member 6	391211	rs139958354	CCDS31119.1_exon1	chr1:248685828	CAA/C	0.02	N/A	0.01	0.08	0.0013
OR52N1	Olfactory receptor, family 52, subfamily n, member 1	79473	rs142442713	CCDS31398.1_exon1	chr11:5809805	GA/G	0.02	N/A	0.03	0.01	0.04
A2ML1	Alpha-2-macroglobulin-like 1	144568	rs144686314	CCDS8596.2_exon29	chr12:9016561	GGC/G	0.02	N/A	0.04	0.01	0.04
OR2D2	Olfactory receptor, family 2, subfamily d, member 2	120776	rs145065400	CCDS31416.1_exon1	chr11:6912920	ATT/A	0.02	N/A	0.01	0.1	N/A
C2orf57	Chromosome 2 open reading frame 57	165100	rs145183277	CCDS2487.1_exon1	chr2:232458084	TGAGA/T	0.02	0.07	0.0028	N/A	0.0026
OXGR1	Oxoglutarate (alpha-ketoglutarate) receptor 1	27199	rs145685926	CCDS9482.1_exon1	chr13:97639878	GA/G	0.02	0.05	0.02	0.01	0.004
C19orf71	Chromosome 19 open reading frame 71	100128569	rs145736894	CCDS45918.1_exon1	chr19:3539213	C/CCCCTCGGGGA	0.02	N/A	0.01	0.06	N/A
PNLIPRP3	Pancreatic lipase-related protein 3	119548	rs145843135	CCDS31292.1_exon5	chr10:118215309	G/GA	0.02	N/A	0.03	0.01	0.05
OR2A5	Olfactory receptor, family 2, subfamily a, member 5	393046	rs147003252	CCDS43668.1_exon1	chr7:143747821	ACT/A	0.02	N/A	0.01	0.08	N/A
ABCC12	Atp-binding cassette, sub-family c (cftr/mrp), member 12	94160	rs148156488	CCDS10730.1_exon2	chr16:48177896	CTT/C	0.02	N/A	0.01	0.07	N/A
PLEKHG1	Pleckstrin homology domain containing, family g (with rhogef domain) member 1	57480	rs149108191	CCDS34552.1_exon11	chr6:151140909	GGTAA/G	0.02	N/A	0.0028	0.11	N/A
C9orf57	Chromosome 9 open reading frame 57	138240	rs149346363	CCDS47980.1_exon2	chr9:74674272	TGAAAG/T	0.02	N/A	N/A	0.07	N/A
ZC2HC1C	Zinc finger, c2hc-type containing 1c	79696	rs151153588	CCDS45138.1_exon1 CCDS41972.1_exon1	chr14:75537320	T/TA	0.02	0.06	N/A	N/A	N/A
OR7G1	Olfactory receptor, family 7, subfamily g, member 1	125962	rs151211604	CCDS32898.2_exon1	chr19:9226158	TAA/T	0.02	0.01	0.0028	0.07	N/A
FAM71D	Family with sequence similarity 71, member d	161142	rs151256654	CCDS9778.1_exon3	chr14:67671481	C/CT	0.02	N/A	0.05	0.002	0.03
PRAMEF12	Prame family member 12	390999	rs199736234	CCDS41254.1_exon3	chr1:12837704	G/GCC	0.02	0.03	0.02	N/A	0.01
ANKDD1B	Ankyrin repeat and death domain containing 1b	728780	rs200161079	CCDS64180.1_exon7	chr5:74931680	TG/T	0.02	N/A	0.02	0.09	N/A
IFNA17	Interferon, alpha 17	3451	rs200400518	CCDS6500.1_exon1	chr9:21228001	A/AT	0.02	N/A	0.01	0.002	0.04
PLA2R1	Phospholipase a2 receptor 1, 180kda	22925	rs200401364	CCDS42767.1_exon12 CCDS33309.1_exon12	chr2:160843745	GC/G	0.02	N/A	0.01	0.1	N/A
OR2T27	Olfactory receptor, family 2, subfamily t, member 27	403239	rs200669807	CCDS31124.1_exon1	chr1:248813732	T/TC	0.02	N/A	0.02	0.07	0.02
ANKDD1B	Ankyrin repeat and death domain containing 1b	728780	rs200681566	CCDS64180.1_exon7	chr5:74931675	CCCAG/C	0.02	N/A	0.02	0.09	N/A
OR1E2	Olfactory receptor, family 1, subfamily e, member 2	8388	rs200707991	CCDS11026.1_exon1	chr17:3336695	G/GA	0.02	N/A	N/A	0.09	N/A
OR5B3	Olfactory receptor, family 5, subfamily b, member 3	441608	rs200799158	CCDS31549.1_exon1	chr11:58170791	AG/A	0.02	N/A	0.02	0.01	0.04
PARP4	Poly (adp-ribose) polymerase family, member 4	143	rs200969315	CCDS9307.1_exon14	chr13:25049634	CCT/C	0.02	0.02	0.02	0.02	0.01
SAMD11	Sterile alpha motif domain containing 11	148398	rs200996316	CCDS2.2_exon6	chr1:874815	C/CT	0.02	0.0035	0.02	0.03	0.01
RABL2A	Rab, member of ras oncogene family-like 2a	11159	rs201040480	CCDS2118.1_exon3	chr2:114391791	GC/G	0.02	0.01	0.01	0.03	0.01
CHST15	Carbohydrate (n-acetylgalactosamine 4-sulfate 6-o) sulfotransferase 15	51363	rs201105451	CCDS55731.1_exon5	chr10:125780754	G/GGT	0.02	N/A	0.01	0.08	0.0026
PLEKHG5	Pleckstrin homology domain containing, family g (with rhogef domain) member 5	57449	rs201182604	CCDS57967.1_exon18 CCDS79.1_exon18 CCDS57968.1_exon19 CCDS41241.1_exon20 CCDS41240.1_exon20 CCDS57969.1_exon20	chr1:6529185	TC/T	0.02	N/A	0.01	0.09	N/A
KRT77	Keratin 77	374454	rs201216072	CCDS8837.1_exon7	chr12:53086336	T/TC	0.02	N/A	0.02	0.0041	0.04
OR8D4	Olfactory receptor, family 8, subfamily d, member 4	338662	rs201238608	CCDS31698.1_exon1	chr11:123777440	G/GT	0.02	0.01	0.02	0.08	0.0026
CNKSR1	Connector enhancer of kinase suppressor of ras 1	10256	rs201305445	CCDS276.1_exon9	chr1:26510309	AC/A	0.02	N/A	0.03	0.0041	0.04
FADS6	Fatty acid desaturase 6	283985	rs201375429	CCDS54163.1_exon1	chr17:72889646	GCC/G	0.02	0.01	0.01	0.06	0.02
NKAPL	Nfkb activating protein-like	222698	rs201499135	CCDS34353.1_exon1	chr6:28227858	AG/A	0.02	0.02	0.02	0.03	0.02
SERPINB10	Serpin peptidase inhibitor, clade b (ovalbumin), member 10	5273	rs201620640	CCDS11990.1_exon2	chr18:61584737	G/GA	0.02	0.0035	0.01	0.03	0.01
OR8B3	Olfactory receptor, family 8, subfamily b, member 3	390271	rs201661436	CCDS31709.1_exon1	chr11:124266696	A/AG	0.02	0.0017	0.03	0.01	0.05
CYP4A22	Cytochrome p450, family 4, subfamily a, polypeptide 22	284541	rs201802480	CCDS30707.1_exon8	chr1:47610222	TG/T	0.02	0.05	N/A	N/A	0.01
LILRA3	Leukocyte immunoglobulin-like receptor, subfamily a (without tm domain), member 3	11026	rs201804218	CCDS54317.1_exon3 CCDS12887.1_exon3	chr19:54803482	AG/A	0.02	0.06	0.01	0.02	0.0013
CAMSAP1	Calmodulin regulated spectrin-associated protein 1	157922	rs201838505	CCDS35176.2_exon10	chr9:138715798	G/GT	0.02	0.03	0.03	0.02	0.02
HNRNPCL1	Heterogeneous nuclear ribonucleoprotein c-like 1	343069	rs201946703	CCDS30591.1_exon1	chr1:12908063	CA/C	0.02	N/A	N/A	0.07	N/A
FCN3	Ficolin (collagen/fibrinogen domain containing) 3	8547	rs28357092	CCDS301.1_exon4 CCDS300.1_exon5	chr1:27699669	AG/A	0.02	N/A	0.01	0.02	0.02
POLM	Polymerase (dna directed), mu	27434	rs28382660	CCDS64636.1_exon9	chr7:44112995	TC/T	0.02	N/A	0.0028	0.08	N/A
POLN	Polymerase (dna directed) nu	353497	rs3833632	CCDS3360.1_exon23	chr4:2074701	TG/T	0.02	0.07	0.01	0.0041	0.0013
ETFB	Electron-transfer-flavoprotein, beta polypeptide	2109	rs55874945	CCDS33085.1_exon1	chr19:51857613	T/TG	0.02	N/A	0.02	0.01	0.04
TMEM67	Transmembrane protein 67	91147	rs57673542	CCDS47893.1_exon2	chr8:94772147	A/AT	0.02	N/A	0.02	0.07	N/A
OR2T4	Olfactory receptor, family 2, subfamily t, member 4	127074	rs58006779	CCDS31113.1_exon1	chr1:248525283	CTT/C	0.02	0.0035	0.0028	0.1	N/A
ZNF749	Zinc finger protein 749	388567	rs59258956	CCDS33132.2_exon3	chr19:57956739	C/CA	0.02	0.03	0.02	N/A	0.01
SLC4A4	Solute carrier family 4 (sodium bicarbonate cotransporter), member 4	8671	rs59742020	CCDS47071.1_exon24	chr4:72433521	TA/T	0.02	N/A	0.0028	0.07	N/A
TSPAN19	Tetraspanin 19	144448	rs59822389	CCDS44949.1_exon2	chr12:85423548	CA/C	0.02	N/A	N/A	0.08	N/A
GALR2	Galanin receptor 2	8811	rs67693166	CCDS11739.1_exon2	chr17:74073446	TGTCCTGGCCC/T	0.02	N/A	0.01	0.08	0.01
RIN2	Ras and rab interactor 2	54453	rs72242041	CCDS56182.1_exon1	chr20:19867341	CT/C	0.02	N/A	0.02	0.08	N/A
OR52M1	Olfactory receptor, family 52, subfamily m, member 1	119772	rs77893620	CCDS31353.1_exon1	chr11:4566458	CT/C	0.02	0.05	0.01	0.01	N/A
HBP1	Hmg-box transcription factor 1	26959	NT106826379chr7	CCDS5741.1_exon3	chr7:106826379	A/ATT	0.01	0.37	0.37	0.29	0.46
C11orf21	Chromosome 11 open reading frame 21	29125	NT2320864chr11	CCDS44518.1_exon4	chr11:2320864	T/TG	0.01	0.0035	0.02	0.002	0.01
EHF	Ets homologous factor	26298	NT34654156chr11	CCDS55752.1_exon1	chr11:34654156	A/AG	0.01	0.93	0.94	0.85	0.95
EXO5	Exonuclease 5	64789	NT40981244chr1	CCDS453.1_exon1	chr1:40981244	C/CG	0.01	0.12	N/A	N/A	0.0013
OR52M1	Olfactory receptor, family 52, subfamily m, member 1	119772	NT4567235chr11	CCDS31353.1_exon1	chr11:4567235	T/TC	0.01	N/A	0.0028	0.06	N/A
USP50	Ubiquitin specific peptidase 50	373509	NT50822013chr15	CCDS53944.1_exon6	chr15:50822013	A/AT	0.01	N/A	0.01	0.07	N/A
ZNF175	Zinc finger protein 175	7728	NT52084689chr19	CCDS12837.1_exon2	chr19:52084689	A/AG	0.01	0.08	0.01	N/A	N/A
PPEF2	Protein phosphatase, ef-hand calcium binding domain 2	5470	NT76794449chr4	CCDS34013.1_exon11	chr4:76794449	A/AC	0.01	0.01	0.01	0.04	0.01
MOK	Mok protein kinase	5891	rs10659524	CCDS61552.1_exon9 CCDS9971.1_exon10	chr14:102698078	T/TGA	0.01	N/A	0.01	0.03	0.0013
SPZ1	Spermatogenic leucine zipper 1	84654	rs111595904	CCDS43336.1_exon1	chr5:79617049	AG/A	0.01	N/A	N/A	0.05	N/A
SLC22A25	Solute carrier family 22, member 25	387601	rs112260121	CCDS31592.1_exon1	chr11:62996773	C/CA	0.01	N/A	0.0028	0.04	N/A
OR5AC2	Olfactory receptor, family 5, subfamily ac, member 2	81050	rs113439845	CCDS33796.1_exon1	chr3:97806297	AT/A	0.01	N/A	0.01	0.05	N/A
C14orf182	Chromosome 14 open reading frame 182	283551	rs11346554	CCDS41949.1_exon1	chr14:50472494	AG/A	0.01	N/A	0.01	0.05	N/A
OR13D1	Olfactory receptor, family 13, subfamily d, member 1	286365	rs113720443	CCDS35094.1_exon1	chr9:107457555	G/GTGAA	0.01	N/A	0.0028	0.06	N/A
PLA2G4C	Phospholipase a2, group ivc (cytosolic, calcium-independent)	8605	rs11564598	CCDS12710.1_exon10 CCDS59403.1_exon11 CCDS54286.1_exon10	chr19:48581031	TG/T	0.01	N/A	0.01	N/A	0.02
CDC20B	Cell division cycle 20b	166979	rs137940833	CCDS54852.1_exon2 CCDS47207.1_exon2 CCDS3966.1_exon2	chr5:54468430	ACTTCT/A	0.01	N/A	0.01	0.03	N/A
OR4D1	Olfactory receptor, family 4, subfamily d, member 1	26689	rs138082759	CCDS42365.1_exon1	chr17:56232678	CCA/C	0.01	N/A	0.01	0.03	N/A
CCDC54	Coiled-coil domain containing 54	84692	rs138204694	CCDS2949.1_exon1	chr3:107097079	CAAATG/C	0.01	0.04	N/A	N/A	0.0026
ASB15	Ankyrin repeat and socs box containing 15	142685	rs138215101	CCDS34742.1_exon6	chr7:123267184	CG/C	0.01	N/A	0.01	N/A	0.02
HERC6	Hect and rld domain containing e3 ubiquitin protein ligase family member 6	55008	rs138221647	CCDS47098.1_exon16 CCDS54777.1_exon15	chr4:89349817	T/TA	0.01	0.0017	N/A	0.02	N/A
SLC22A14	Solute carrier family 22, member 14	9389	rs138257211	CCDS2677.1_exon3	chr3:38349145	ATTTG/A	0.01	N/A	0.01	0.002	0.02
SNX31	Sorting nexin 31	169166	rs138557363	CCDS6288.1_exon10	chr8:101609042	GC/G	0.01	N/A	0.0028	0.06	N/A
UMODL1	Uromodulin-like 1	89766	rs138728872	CCDS56214.1_exon16 CCDS42935.1_exon16 CCDS42936.1_exon17 CCDS56215.1_exon15	chr21:43543113	G/GCCAT	0.01	0.03	0.01	0.002	N/A
RP1L1	Retinitis pigmentosa 1-like 1	94137	rs138816053	CCDS43708.1_exon1	chr8:10480386	G/GA	0.01	0.02	N/A	0.01	N/A
OR52I2	Olfactory receptor, family 52, subfamily i, member 2	143502	rs139794951	CCDS31355.1_exon1	chr11:4608562	TGAGTATG/T	0.01	N/A	0.02	0.04	N/A
PCDHGA6	Protocadherin gamma subfamily a, 6	56109	rs140643836	CCDS54926.1_exon1	chr5:140755047	CA/C	0.01	0.02	0.01	N/A	N/A
RNF224	Ring finger protein 224	643596	rs140675684	CCDS55356.1_exon2	chr9:140123263	CCT/C	0.01	N/A	0.0028	0.06	N/A
PIF1	Pif1 5'-to-3' dna helicase	80119	rs141043451	CCDS66797.1_exon12	chr15:65108134	TC/T	0.01	N/A	0.0028	0.03	0.0013
CARD6	Caspase recruitment domain family, member 6	84674	rs141244584	CCDS3935.1_exon1	chr5:40841570	CTT/C	0.01	N/A	0.02	0.002	0.02
FOXL2NB	Foxl2 neighbor	401089	rs141282655	CCDS43155.1_exon2	chr3:138668456	CGGCATTCGAA/C	0.01	N/A	0.02	N/A	0.03
C17orf107	Chromosome 17 open reading frame 107	100130311	rs141567249	CCDS45591.1_exon2	chr17:4803336	AACCGAAG/A	0.01	0.05	N/A	0.0041	N/A
PCDHA3	Protocadherin alpha 3	56145	rs141677026	CCDS54915.1_exon1	chr5:140181305	CTGAA/C	0.01	N/A	0.02	0.0041	0.03
ZNF726	Zinc finger protein 726	730087	rs142513711	CCDS59372.1_exon4	chr19:24116555	TAATC/T	0.01	N/A	0.01	0.05	0.004
C2orf70	Chromosome 2 open reading frame 70	339778	rs142639772	CCDS42661.1_exon1	chr2:26785481	T/TG	0.01	0.02	0.0028	N/A	0.01
PRPS1L1	Phosphoribosyl pyrophosphate synthetase 1-like 1	221823	rs142789488	CCDS47552.1_exon1	chr7:18066966	CATACA/C	0.01	N/A	0.01	N/A	0.03
SERINC4	Serine incorporator 4	619189	rs143233262	CCDS58360.1_exon6	chr15:44089413	A/AAG	0.01	0.05	0.01	N/A	0.0013
OR52K2	Olfactory receptor, family 52, subfamily k, member 2	119774	rs143345847	CCDS31351.1_exon1	chr11:4471365	T/TA	0.01	N/A	N/A	0.04	N/A
SULT1C2	Sulfotransferase family, cytosolic, 1c, member 2	6819	rs143858235	CCDS2075.1_exon7 CCDS2076.1_exon8	chr2:108924880	GA/G	0.01	N/A	N/A	0.05	N/A
A2ML1	Alpha-2-macroglobulin-like 1	144568	rs143864957	CCDS8596.2_exon12	chr12:8995923	AAG/A	0.01	N/A	0.0028	0.06	N/A
CSHL1	Chorionic somatomammotropin hormone-like 1	1444	rs144074043	CCDS45759.1_exon3 CCDS11652.1_exon4 CCDS42370.1_exon2	chr17:61987593	CACCA/C	0.01	N/A	0.01	0.04	N/A
OR5L2	Olfactory receptor, family 5, subfamily l, member 2	26338	rs144106069	CCDS31511.1_exon1	chr11:55594978	AG/A	0.01	N/A	0.0028	0.02	N/A
TMPRSS7	Transmembrane protease, serine 7	344805	rs144239192	CCDS43129.2_exon4	chr3:111766747	AC/A	0.01	0.03	N/A	N/A	N/A
KIAA1731NL	Kiaa1731 n-terminal like	100653515	rs144289362	CCDS58603.1_exon2	chr17:76887420	T/TC	0.01	N/A	0.01	0.05	N/A
OR4C16	Olfactory receptor, family 4, subfamily c, member 16	219428	rs144335894	CCDS31502.1_exon1	chr11:55339769	CA/C	0.01	N/A	0.01	0.05	N/A
OR52M1	Olfactory receptor, family 52, subfamily m, member 1	119772	rs145064459	CCDS31353.1_exon1	chr11:4567157	T/TCA	0.01	N/A	0.0028	0.06	N/A
PKD1L2	Polycystic kidney disease 1-like 2	114780	rs145540188	CCDS61998.1_exon11	chr16:81194327	GCTGCT/G	0.01	N/A	0.01	0.05	0.0026
ZSCAN31	Zinc finger and scan domain containing 31	64288	rs145866852	CCDS4649.1_exon3 CCDS59001.1_exon2	chr6:28294207	CCT/C	0.01	0.01	0.01	0.002	0.01
C10orf11	Chromosome 10 open reading frame 11	83938	rs146123023	CCDS7351.1_exon1	chr10:77542752	TC/T	0.01	N/A	0.0028	0.03	N/A
CCDC7	coiled-coil domain containing 7	79741	rs146679927	CCDS7173.1_exon1	chr10:32740797	C/CT	0.01	N/A	0.02	N/A	0.03
ZNF28	Zinc finger protein 28	7576	rs146695045	CCDS33093.2_exon3	chr19:53304467	CAT/C	0.01	0.05	N/A	N/A	N/A
ZNF891	Zinc finger protein 891	101060200	rs146760373	CCDS59238.1_exon1	chr12:133698494	TA/T	0.01	N/A	0.01	0.05	0.0026
GJB4	Gap junction protein, beta 4, 30.3kda	127534	rs146812843	CCDS383.1_exon1	chr1:35227006	TTGTC/T	0.01	N/A	0.02	N/A	0.03
ZNF594	Zinc finger protein 594	84622	rs146837771	CCDS42241.1_exon1	chr17:5085876	GCT/G	0.01	N/A	0.01	0.05	0.0013
SUMF2	Sulfatase modifying factor 2	25870	rs146946713	CCDS43588.2_exon3 CCDS47589.1_exon3 CCDS43589.2_exon3 CCDS55111.1_exon1 CCDS5524.2_exon3	chr7:56140758	CTT/C	0.01	N/A	0.0028	0.03	N/A
PXDNL	Peroxidasin homolog (drosophila)-like	137902	rs146964162	CCDS47855.1_exon9	chr8:52370125	CA/C	0.01	N/A	0.0028	0.06	N/A
NLRP13	Nlr family, pyrin domain containing 13	126204	rs147101216	CCDS33119.1_exon5	chr19:56423923	TGAAA/T	0.01	N/A	0.01	0.002	0.02
BPIFB6	Bpi fold containing family b, member 6	128859	rs147211844	CCDS13211.1_exon8	chr20:31625492	AG/A	0.01	N/A	0.0028	0.03	N/A
MOGAT1	Monoacylglycerol o-acyltransferase 1	116255	rs147393916	CCDS46524.1_exon3	chr2:223554124	T/TATCTTCAC	0.01	0.03	N/A	0.002	0.0013
DUOXA2	Dual oxidase maturation factor 2	405753	rs148093420	CCDS10118.2_exon6	chr15:45410035	CTT/C	0.01	N/A	N/A	0.02	N/A
OR4L1	Olfactory receptor, family 4, subfamily l, member 1	122742	rs148115082	CCDS32029.1_exon1	chr14:20528599	AG/A	0.01	N/A	0.0028	0.04	N/A
GJB7	Gap junction protein, beta 7, 25kda	375519	rs148385063	CCDS5008.1_exon1	chr6:87994591	TACTCC/T	0.01	N/A	0.0028	0.05	N/A
SAA1	Serum amyloid a1	6288	rs148453200	CCDS7835.1_exon3	chr11:18291353	CAA/C	0.01	N/A	N/A	0.05	N/A
TEX22	Testis expressed 22	647310	rs149809884	CCDS53916.1_exon1	chr14:105865807	G/GA	0.01	N/A	0.01	0.03	0.0013
EFCAB6	Ef-hand calcium binding domain 6	64800	rs149931639	CCDS14049.1_exon27 CCDS14050.1_exon24	chr22:43933283	CCT/C	0.01	0.01	0.01	N/A	0.01
MMP1	Matrix metallopeptidase 1 (interstitial collagenase)	4312	rs17879749	CCDS8322.1_exon4	chr11:102667445	CA/C	0.01	N/A	0.0028	N/A	0.01
FUT2	Fucosyltransferase 2 (secretor status included)	2524	rs1799761	CCDS33069.1_exon1	chr19:49207022	AC/A	0.01	N/A	0.0028	0.02	N/A
MOGAT1	Monoacylglycerol o-acyltransferase 1	116255	rs199514206	CCDS46524.1_exon5	chr2:223559985	AG/A	0.01	N/A	0.01	0.0041	0.01
PPIE	Peptidylprolyl isomerase e (cyclophilin e)	10450	rs199566801	CCDS53299.1_exon10	chr1:40228258	G/GC	0.01	0.01	0.01	0.02	0.004
CCDC121	Coiled-coil domain containing 121	79635	rs199568016	CCDS46247.1_exon2 CCDS1759.1_exon1	chr2:27849927	GTC/G	0.01	N/A	0.01	0.002	0.01
PRIMPOL	Primase and polymerase (dna-directed)	201973	rs199580150	CCDS3837.1_exon11	chr4:185612865	G/GGTAA	0.01	N/A	0.01	0.02	N/A
DMXL2	Dmx-like 2	23312	rs199599606	CCDS53946.1_exon18 CCDS10141.1_exon18	chr15:51791559	AC/A	0.01	0.06	N/A	N/A	N/A
DPY19L1	DpyN/A9-like 1 (c. elegans)	23333	rs199625115	CCDS43567.1_exon18	chr7:34981409	CAT/C	0.01	0.02	0.01	0.0041	0.01
ANGPTL5	Angiopoietin-like 5	253935	rs199645342	CCDS8312.1_exon8	chr11:101762078	G/GT	0.01	0.02	0.01	N/A	0.0013
DCAKD	Dephospho-coa kinase domain containing	79877	rs199651878	CCDS11493.1_exon1	chr17:43112230	CCT/C	0.01	0.0035	0.01	N/A	0.01
HELB	Helicase (dna) b	92797	rs199672632	CCDS8976.1_exon4	chr12:66704272	AG/A	0.01	N/A	0.01	0.01	0.02
MICU3	Mitochondrial calcium uptake family, member 3	286097	rs199759760	CCDS5999.1_exon7	chr8:16944489	GA/G	0.01	0.01	0.0028	0.02	0.01
ZNF737	Zinc finger protein 737	100129842	rs199763494	CCDS54238.1_exon4	chr19:20728106	G/GT	0.01	0.02	N/A	N/A	0.0026
HIST4H4	Histone cluster 4, h4	121504	rs199781231	CCDS8665.1_exon1	chr12:14923934	T/TC	0.01	0.02	N/A	N/A	N/A
CEP192	Centrosomal protein 192kda	55125	rs199798710	CCDS32792.2_exon16	chr18:13049812	GCA/G	0.01	N/A	0.01	0.03	N/A
SLC2A8	Solute carrier family 2 (facilitated glucose transporter), member 8	29988	rs199808560	CCDS65138.1_exon5 CCDS6870.1_exon5	chr9:130165009	A/AC	0.01	0.01	0.01	N/A	0.0013
FAM111B	Family with sequence similarity 111, member b	374393	rs199851144	CCDS7972.1_exon2 CCDS44611.1_exon1	chr11:58891960	GT/G	0.01	N/A	0.02	0.0041	0.03
DDTL	D-dopachrome tautomerase-like	100037417	rs199896117	CCDS42988.1_exon3	chr22:24313529	GGA/G	0.01	0.02	0.01	N/A	0.0026
TMEM82	Transmembrane protein 82	388595	rs199908593	CCDS30608.1_exon5	chr1:16073526	T/TG	0.01	N/A	0.0028	0.0041	0.04
NBEAL1	Neurobeachin-like 1	65065	rs199940828	CCDS46495.1_exon5	chr2:203922056	C/CA	0.01	0.02	0.01	0.0041	0.01
TRIM17	Tripartite motif containing 17	51127	rs199946126	CCDS44327.1_exon5	chr1:228596777	A/AC	0.01	0.0035	0.01	0.03	0.0026
CORIN	Corin, serine peptidase	10699	rs199972616	CCDS3477.1_exon1 CCDS63958.1_exon1	chr4:47839957	C/CT	0.01	0.02	N/A	N/A	N/A
DSC2	Desmocollin 2	1824	rs200056085	CCDS11892.1_exon16	chr18:28647998	T/TTC	0.01	N/A	0.02	N/A	0.01
DCDC2B	Doublecortin domain containing 2b	149069	rs200086869	CCDS44100.1_exon1	chr1:32674741	T/TG	0.01	N/A	N/A	0.0041	0.02
C1orf141	Chromosome 1 open reading frame 141	400757	rs200104842	CCDS30745.1_exon6	chr1:67558868	CTCATT/C	0.01	N/A	0.01	N/A	0.01
KRR1	Krr1, small subunit (ssu) processome component, homolog (yeast)	11103	rs200124283	CCDS9012.1_exon4	chr12:75900342	A/AT	0.01	0.01	0.02	0.01	N/A
C7orf50	Chromosome 7 open reading frame 50	84310	rs200169409	CCDS5320.1_exon4	chr7:1037381	GC/G	0.01	N/A	0.01	0.01	0.02
ATAT1	Alpha tubulin acetyltransferase 1	79969	rs200190404	CCDS54978.1_exon11	chr6:30613719	T/TG	0.01	0.02	0.0028	0.002	0.0013
KRT82	Keratin 82	3888	rs200230668	CCDS8826.1_exon1	chr12:52800021	TGC/T	0.01	0.02	N/A	N/A	N/A
HEATR9	Heat repeat containing 9	256957	rs200275039	CCDS11299.1_exon15	chr17:34182098	G/GT	0.01	0.02	N/A	N/A	N/A
FAM81B	Family with sequence similarity 81, member b	153643	rs200301845	CCDS43341.1_exon1	chr5:94727178	CA/C	0.01	N/A	N/A	0.04	0.0026
CCDC42B	Coiled-coil domain containing 42b	387885	rs200344876	CCDS44983.1_exon5	chr12:113592305	G/GC	0.01	0.05	N/A	0.01	N/A
NOXO1	Nadph oxidase organizer 1	124056	rs200352693	CCDS58406.1_exon5 CCDS10454.1_exon5 CCDS42101.1_exon5 CCDS10455.1_exon5	chr16:2030004	GT/G	0.01	N/A	0.02	0.002	0.03
CCDC39	Coiled-coil domain containing 39	339829	rs200353947	CCDS46964.1_exon19	chr3:180334076	T/TA	0.01	N/A	0.01	0.01	0.03
OR1L3	Olfactory receptor, family 1, subfamily l, member 3	26735	rs200356415	CCDS35128.1_exon1	chr9:125437829	G/GTT	0.01	0.03	N/A	N/A	N/A
OR11G2	Olfactory receptor, family 11, subfamily g, member 2	390439	rs200369516	CCDS32032.1_exon1	chr14:20666172	T/TG	0.01	N/A	0.01	0.02	0.01
TMPRSS5	Transmembrane protease, serine 5	80975	rs200381791	CCDS44735.1_exon6	chr11:113567639	TG/T	0.01	0.03	0.0028	0.0041	0.0013
CALHM2	Calcium homeostasis modulator 2	51063	rs200457105	CCDS7549.1_exon1	chr10:105209355	CAG/C	0.01	N/A	0.01	0.002	0.02
PPIE	Peptidylprolyl isomerase e (cyclophilin e)	10450	rs200464580	CCDS53299.1_exon10	chr1:40228262	G/GA	0.01	0.01	0.01	0.02	0.01
LMO7DN	Lmo7 downstream neighbor	729420	rs200503440	CCDS58298.1_exon2	chr13:76447819	CTGGAAGTGCGGTG/C	0.01	N/A	0.0028	0.03	N/A
L1TD1	LineN/A type transposase domain containing 1	54596	rs200503897	CCDS619.1_exon2	chr1:62675661	G/GA	0.01	N/A	0.02	0.03	0.01
VN1R4	Vomeronasal 1 receptor 4	317703	rs200548838	CCDS33099.1_exon1	chr19:53770567	TG/T	0.01	0.01	0.01	0.01	0.01
VN1R1	Vomeronasal 1 receptor 1	57191	rs200574657	CCDS12951.1_exon1	chr19:57967638	TAA/T	0.01	N/A	N/A	0.02	N/A
CYP3A5	Cytochrome p450, family 3, subfamily a, polypeptide 5	1577	rs200579169	CCDS5672.1_exon2 CCDS55134.1_exon2	chr7:99273809	T/TC	0.01	N/A	0.01	N/A	0.01
HELB	Helicase (dna) b	92797	rs200580401	CCDS8976.1_exon4	chr12:66704274	CA/C	0.01	N/A	0.01	0.0041	0.02
CEP162	Centrosomal protein 162kda	22832	rs200604601	CCDS69149.1_exon12 CCDS34494.2_exon14	chr6:84884542	T/TGTTG	0.01	0.01	0.04	0.01	0.01
OR9A4	Olfactory receptor, family 9, subfamily a, member 4	130075	rs200656822	CCDS43661.1_exon1	chr7:141618795	AAC/A	0.01	N/A	N/A	0.03	N/A
TAS2R8	Taste receptor, type 2, member 8	50836	rs200711805	CCDS8632.1_exon1	chr12:10958844	G/GA	0.01	0.0017	0.02	N/A	0.01
ENTHD1	Enth domain containing 1	150350	rs200712517	CCDS13998.1_exon5	chr22:40161340	GGA/G	0.01	0.0017	0.01	N/A	0.01
NQO1	Nad(p)h dehydrogenase, quinone 1	1728	rs200863930	CCDS32472.1_exon4 CCDS10883.1_exon4	chr16:69748922	ACACT/A	0.01	N/A	0.0028	0.05	0.0013
SCGB1A1	Secretoglobin, family 1a, member 1 (uteroglobin)	7356	rs200870426	CCDS8020.1_exon1	chr11:62186580	TC/T	0.01	N/A	N/A	0.03	N/A
PRPS1L1	Phosphoribosyl pyrophosphate synthetase 1-like 1	221823	rs200920178	CCDS47552.1_exon1	chr7:18066965	GCATA/G	0.01	N/A	0.01	N/A	0.03
GBP7	Guanylate binding protein 7	388646	rs200922375	CCDS720.1_exon5	chr1:89616150	G/GT	0.01	N/A	N/A	0.04	N/A
ZNF396	Zinc finger protein 396	252884	rs200991704	CCDS11913.1_exon3	chr18:32949438	G/GT	0.01	N/A	N/A	0.03	0.0013
ACOT8	Acyl-coa thioesterase 8	10005	rs201025211	CCDS13378.1_exon1	chr20:44485951	C/CATCT	0.01	0.03	N/A	N/A	0.0013
ITGA6	Integrin, alpha 6	3655	rs201055917	CCDS46451.1_exon25	chr2:173368929	G/GA	0.01	0.01	0.01	N/A	0.02
CD33	Cd33 molecule	945	rs201074739	CCDS54299.1_exon3 CCDS33084.1_exon3 CCDS46157.1_exon2	chr19:51729102	CCCGG/C	0.01	N/A	0.02	0.002	0.01
OR6P1	Olfactory receptor, family 6, subfamily p, member 1	128366	rs201077183	CCDS53391.1_exon1	chr1:158533297	C/CA	0.01	N/A	N/A	0.02	N/A
C9orf152	Chromosome 9 open reading frame 152	401546	rs201081105	CCDS35102.2_exon1	chr9:112969743	AT/A	0.01	N/A	0.01	0.01	0.01
CDHR5	Cadherin-related family member 5	53841	rs201083971	CCDS7707.1_exon13	chr11:618819	TGA/T	0.01	N/A	0.01	0.04	N/A
ZNF844	Zinc finger protein 844	284391	rs201088213	CCDS45985.1_exon4	chr19:12187314	TCA/T	0.01	N/A	0.0028	0.04	0.01
ALG10B	Alg10b, alphaN/A,2-glucosyltransferase	144245	rs201093782	CCDS31772.1_exon3	chr12:38714489	C/CT	0.01	N/A	0.0028	0.02	N/A
PVRIG	Poliovirus receptor related immunoglobulin domain containing	79037	rs201164505	CCDS5690.1_exon5	chr7:99818814	A/ACT	0.01	0.03	0.02	N/A	0.01
C17orf82	Chromosome 17 open reading frame 82	388407	rs201168857	CCDS11628.1_exon1	chr17:59489869	AGGCCTCG/A	0.01	N/A	0.01	0.01	0.01
RP1L1	Retinitis pigmentosa 1-like 1	94137	rs201192645	CCDS43708.1_exon1	chr8:10480294	T/TG	0.01	0.04	0.0028	0.0041	N/A
IGFBPL1	Insulin-like growth factor binding protein-like 1	347252	rs201197777	CCDS35017.1_exon4	chr9:38411414	A/AT	0.01	N/A	0.01	0.03	N/A
FBXW10	F-box and wd repeat domain containing 10	10517	rs201275430	CCDS11199.3_exon14 CCDS58524.1_exon13	chr17:18681856	AG/A	0.01	N/A	0.0028	0.04	N/A
HIST4H4	Histone cluster 4, h4	121504	rs201294555	CCDS8665.1_exon1	chr12:14923933	C/CA	0.01	0.02	N/A	N/A	N/A
CEP192	Centrosomal protein 192kda	55125	rs201294670	CCDS32792.2_exon16	chr18:13049810	GA/G	0.01	N/A	0.01	0.03	N/A
CRIPAK	Cysteine-rich pak1 inhibitor	285464	rs201311249	CCDS3349.1_exon1	chr4:1388561	CAT/C	0.01	N/A	N/A	0.04	0.0026
SUCLG2	Succinate-coa ligase, gdp-forming, beta subunit	8801	rs201326682	CCDS54605.1_exon11	chr3:67411171	CT/C	0.01	N/A	N/A	0.03	N/A
NOMO2	Nodal modulator 2	283820	rs201342215	CCDS32394.1_exon7 CCDS10570.1_exon7	chr16:18555037	GA/G	0.01	N/A	0.01	0.04	N/A
ALDH1B1	Aldehyde dehydrogenase 1 family, member b1	219	rs201408956	CCDS6615.1_exon1	chr9:38396904	GC/G	0.01	N/A	0.01	0.01	0.01
GOT1L1	Glutamic-oxaloacetic transaminase 1-like 1	137362	rs201462725	CCDS47839.1_exon9	chr8:37791987	GT/G	0.01	0.03	N/A	N/A	N/A
CARF	Calcium responsive transcription factor	79800	rs201520695	CCDS42801.1_exon14 CCDS63091.1_exon13	chr2:203848306	C/CA	0.01	0.01	0.01	0.01	0.0026
ZNF813	Zinc finger protein 813	126017	rs201526537	CCDS46172.1_exon3	chr19:53994820	CAA/C	0.01	N/A	0.02	N/A	0.01
OR5B12	Olfactory receptor, family 5, subfamily b, member 12	390191	rs201567144	CCDS31551.1_exon1	chr11:58207034	AT/A	0.01	N/A	0.0028	N/A	0.02
RIMBP3	Rims binding protein 3	85376	rs201588919	CCDS46665.1_exon1	chr22:20457871	C/CA	0.01	N/A	0.01	0.002	0.01
TAS2R10	Taste receptor, type 2, member 10	50839	rs201689842	CCDS8634.1_exon1	chr12:10978287	AT/A	0.01	0.02	N/A	N/A	N/A
SELPLG	Selectin p ligand	6404	rs201689859	CCDS31895.2_exon1 CCDS55881.1_exon2	chr12:109017463	GC/G	0.01	N/A	0.01	0.05	N/A
A3GALT2	Alpha 1,3-galactosyltransferase 2	127550	rs201715975	CCDS60080.1_exon4	chr1:33777668	TAGTC/T	0.01	0.0035	0.02	N/A	0.03
OR2T2	Olfactory receptor, family 2, subfamily t, member 2	401992	rs201716034	CCDS31116.1_exon1	chr1:248616729	CTCTA/C	0.01	0.02	0.0028	0.01	N/A
C17orf50	Chromosome 17 open reading frame 50	146853	rs201775487	CCDS42298.1_exon3	chr17:34091522	CGA/C	0.01	0.01	0.01	0.01	N/A
CCNJ	Cyclin j	54619	rs201778135	CCDS44463.1_exon5 CCDS7445.1_exon5 CCDS44462.1_exon5	chr10:97817758	AC/A	0.01	0.01	0.01	0.02	N/A
TAS2R46	Taste receptor, type 2, member 46	259292	rs201847607	CCDS53748.1_exon1	chr12:11214630	CA/C	0.01	0.03	0.01	N/A	0.01
KIAA1407	Kiaa1407	57577	rs201851070	CCDS2977.1_exon9	chr3:113729785	CG/C	0.01	N/A	0.0028	N/A	0.02
C1orf116	Chromosome 1 open reading frame 116	79098	rs201900436	CCDS1475.1_exon1	chr1:207200874	G/GT	0.01	N/A	0.02	0.0041	0.01
AHSA2	Aha1, activator of heat shock 90kda protein atpase homolog 2 (yeast)	130872	rs201933132	CCDS1868.1_exon4	chr2:61413821	C/CCTAT	0.01	0.01	N/A	0.03	N/A
FGL1	Fibrinogen-like 1	2267	rs201941547	CCDS6004.1_exon5	chr8:17726469	A/AT	0.01	0.01	0.0028	0.01	0.02
ABHD15	Abhydrolase domain containing 15	116236	rs201971667	CCDS32602.1_exon1	chr17:27893564	CA/C	0.01	N/A	0.01	N/A	0.03
L1TD1	LineN/A type transposase domain containing 1	54596	rs202029696	CCDS619.1_exon2	chr1:62676246	GAACT/G	0.01	N/A	0.01	N/A	0.01
TRIM64B	Tripartite motif containing 64b	642446	rs202171686	CCDS53693.1_exon1	chr11:89608990	GT/G	0.01	0.03	N/A	N/A	0.01
CCDC7	Coiled-coil domain containing 7	79741	rs202220321	CCDS31177.1_exon7	chr10:33017894	CAAAT/C	0.01	N/A	0.04	N/A	0.01
NOD2	Nucleotide-binding oligomerization domain containing 2	64127	rs2066847	CCDS10746.1_exon11	chr16:50763777	G/GC	0.01	N/A	0.01	0.01	0.01
ZNF101	Zinc finger protein 101	94039	rs34704748	CCDS32971.1_exon4	chr19:19790875	CAT/C	0.01	N/A	0.01	N/A	0.03
CLEC4F	C-type lectin domain family 4, member f	165530	rs35420638	CCDS1910.1_exon2	chr2:71047008	CCA/C	0.01	N/A	0.0028	0.03	N/A
CYP2D6	Cytochrome p450, family 2, subfamily d, polypeptide 6	1565	rs35742686	CCDS46721.1_exon5 CCDS33657.1_exon4	chr22:42524242	CT/C	0.01	N/A	0.01	0.002	0.02
CYP2D6	Cytochrome p450, family 2, subfamily d, polypeptide 6	1565	rs5030655	CCDS46721.1_exon3	chr22:42525084	CA/C	0.01	0.0017	0.01	0.01	0.02
MSH6	Muts homolog 6	2956	rs55740729	CCDS62907.1_exon7 CCDS1836.1_exon10 CCDS62906.1_exon8	chr2:48033980	T/TTTGA	0.01	0.03	N/A	0.0041	N/A
SORD	Sorbitol dehydrogenase	6652	rs55901542	CCDS10116.1_exon7	chr15:45361215	CG/C	0.01	0.01	0.01	0.01	0.004
OR6C76	Olfactory receptor, family 6, subfamily c, member 76	390326	rs58396798	CCDS31823.1_exon1	chr12:55820901	C/CT	0.01	N/A	N/A	0.06	N/A
TAF6	Taf6 rna polymerase ii, tata box binding protein (tbp)-associated factor, 80kda	6878	rs60187078	CCDS55135.1_exon2	chr7:99711867	GC/G	0.01	0.0035	0.0028	0.05	N/A
USP40	Ubiquitin specific peptidase 40	55230	rs60563116	CCDS46547.1_exon1	chr2:234474221	T/TA	0.01	N/A	0.01	0.04	0.0013
OR11G2	Olfactory receptor, family 11, subfamily g, member 2	390439	rs61106173	CCDS32032.1_exon1	chr14:20665905	C/CA	0.01	N/A	0.0028	0.05	N/A
C2orf57	Chromosome 2 open reading frame 57	165100	rs61631859	CCDS2487.1_exon1	chr2:232458457	G/GGT	0.01	0.04	0.0028	N/A	0.0026
TEKT4	Tektin 4	150483	rs67276444	CCDS2005.1_exon5	chr2:95541354	AG/A	0.01	0.01	0.02	0.01	0.01
OR6A2	Olfactory receptor, family 6, subfamily a, member 2	8590	rs71946386	CCDS7772.1_exon1	chr11:6816287	CAG/C	0.01	N/A	0.0028	0.03	N/A
WDR63	Wd repeat domain 63	126820	rs74765968	CCDS702.1_exon1	chr1:85537659	CA/C	0.01	N/A	N/A	0.04	N/A
TAS2R50	Taste receptor, type 2, member 50	259296	rs79147066	CCDS8638.1_exon1	chr12:11139430	GA/G	0.01	0.01	0.01	0.01	0.01
ASPH	Aspartate beta-hydroxylase	444	rs80163539	CCDS55236.1_exon7 CCDS55234.1_exon6 CCDS47866.1_exon7 CCDS34898.1_exon6 CCDS43742.1_exon6	chr8:62559408	AT/A	0.01	N/A	0.0028	0.03	N/A
KRTAP19-6	Keratin associated protein 19-6	337973	rs146186553	CCDS13598.1_exon1	chr21:31913980	AG/A	0.76	0.71	0.74	0.91	0.7
ZNF626	Zinc finger protein 626	199777	rs35575803	CCDS42535.1_exon4	chr19:20807176	G/GA	0.72	0.76	0.82	0.43	0.83
MICA	Mhc class i polypeptide-related sequence a	100507436	rs67841474	CCDS56412.1_exon5	chr6:31380159	TG/T	0.7	0.75	0.83	0.73	0.57
CDCP2	Cub domain containing protein 2	200008	rs79249469	CCDS588.2_exon4	chr1:54605318	G/GC	0.63	0.5	0.73	0.46	0.78
C14orf180	Chromosome 14 open reading frame 180	400258	rs111285011	CCDS66722.1_exon4 CCDS32166.1_exon4	chr14:105055117	TGACGGGCAG/T	0.59	0.64	0.56	0.79	0.42
DEFB126	Defensin, beta 126	81623	rs140685149	CCDS12990.1_exon2	chr20:126309	ACC/A	0.54	0.48	0.54	0.58	0.56
SETBP1	Set binding protein 1	26040	rs202066186	CCDS45859.1_exon3	chr18:42456663	T/TTC	0.53	0.5	0.47	0.54	0.57
POMZP3	Pom121 and zp3 fusion	22932	rs71819724	CCDS43606.1_exon5	chr7:76240784	CA/C	0.46	0.35	0.5	0.5	0.49
ERI1	Exoribonuclease 1	90459	rs140242735	CCDS5972.1_exon7	chr8:8887541	TAAC/T	0.45	0.69	0.54	0.14	0.43
PGPEP1L	Pyroglutamyl-peptidase i-like	145814	rs5814919	CCDS53977.1_exon4 CCDS58400.1_exon2	chr15:99511803	A/AC	0.44	0.49	0.5	0.17	0.56
MYO7A	Myosin viia	4647	rs143953991	CCDS53685.1_exon26	chr11:76895769	GGGAGGCGGGGACACCAGGGCCT/G	0.43	0.31	0.45	0.42	0.5
OR7G3	Olfactory receptor, family 7, subfamily g, member 3	390883	rs111867493	CCDS32899.1_exon1	chr19:9236697	G/GATGGT	0.4	0.35	0.22	0.73	0.31
TMEM165	Transmembrane protein 165	55858	rs200697317	CCDS3499.1_exon6	chr4:56291617	AAC/A	0.36	0.59	0.39	0.16	0.29
OR5K3	Olfactory receptor, family 5, subfamily k, member 3	403277	rs144759043	CCDS33803.1_exon1	chr3:98110405	G/GA	0.35	0.11	0.41	0.22	0.58
ZNF233	Zinc finger protein 233	353355	rs59660444	CCDS33047.1_exon4	chr19:44778794	CG/C	0.3	0.22	0.33	0.64	0.12
SCRN3	Secernin 3	79634	rs145699077	CCDS54420.1_exon8 CCDS2258.1_exon7	chr2:175292579	TTCAAATTTATCAG/T	0.25	0.22	0.24	0.11	0.37
KRTAP2-3	Keratin associated protein 2-3	730755	rs113441706	CCDS54123.1_exon1	chr17:39216301	T/TG	0.2	0.27	0.2	0.29	0.07
GNRH2	Gonadotropin-releasing hormone 2	2797	rs16996832	CCDS13042.1_exon3 CCDS13040.1_exon3 CCDS13041.1_exon3	chr20:3026344	A/AGCCCC	0.19	0.33	0.23	0.06	0.14
MDP1	Magnesium-dependent phosphatase 1	145553	rs3215610	CCDS9620.1_exon6 CCDS55908.1_exon5	chr14:24683265	CA/C	0.19	0.2	0.09	0.42	0.08
PBOV1	Prostate and breast cancer overexpressed 1	59351	rs3841283	CCDS5190.1_exon1	chr6:138539182	A/AG	0.19	0.38	0.14	0.19	0.07
HLA-DRB5	Major histocompatibility complex, class ii, dr beta 5	3127	rs200652482	CCDS4751.1_exon6	chr6:32485520	TCA/T	0.17	0.15	0.14	0.27	0.14
ITGA8	Integrin, alpha 8	8516	rs11575600	CCDS31155.1_exon1	chr10:15761769	TCTCC/T	0.16	0.15	0.19	0.09	0.18
ZNF107	Zinc finger protein 107	51427	rs201020174	CCDS5527.1_exon2	chr7:64169018	G/GAA	0.16	0.17	0.08	0.37	0.06
GPSM1	G-protein signaling modulator 1	26086	rs145729152	CCDS6996.2_exon9	chr9:139235480	TC/T	0.14	0.21	0.09	0.12	0.13
OR2W3	Olfactory receptor, family 2, subfamily w, member 3	343171	rs112696640	CCDS31099.1_exon1	chr1:248059778	G/GA	0.12	0.05	0.18	0.17	0.13
HEY1	Hes-related family bhlh transcription factor with yrpw motif 1	23462	rs142613628	CCDS64915.1_exon1	chr8:80678492	AGGCATGT/A	0.11	N/A	0.11	0.2	0.13
EPSTI1	Epithelial stromal interaction 1 (breast)	94240	rs61389340	CCDS31964.1_exon13	chr13:43462433	T/TTCAGG	0.11	0.17	0.04	0.21	0.03
ADAM33	Adam metallopeptidase domain 33	80332	rs146576636	CCDS63219.1_exon22 CCDS13058.1_exon22	chr20:3649631	ATCTGGACT/A	0.08	0.12	0.1	0.07	0.03
ZNF99	Zinc finger protein 99	7652	rs200518184	CCDS59369.1_exon4	chr19:22940191	A/AG	0.08	0.08	0.1	0.06	0.08
CBLC	Cbl proto-oncogene c, e3 ubiquitin protein ligase	23624	rs66944506	CCDS12643.1_exon8 CCDS46109.1_exon7	chr19:45296845	A/AC	0.07	0.08	0.03	0.22	0.0026
HLA-DPB1	Major histocompatibility complex, class ii, dp beta 1	3115	rs67523850	CCDS4765.1_exon5	chr6:33054012	TA/T	0.06	0.07	0.07	0.08	0.04
OR51I2	Olfactory receptor, family 51, subfamily i, member 2	390064	rs79947333	CCDS31383.1_exon1	chr11:5475639	CA/C	0.05	N/A	0.03	0.18	N/A
BEND7	Ben domain containing 7	222389	rs10590401	CCDS7099.1_exon7	chr10:13481172	CAG/C	0.04	N/A	0.02	0.16	N/A
MICA	Mhc class i polypeptide-related sequence a	100507436	rs199503730	CCDS56412.1_exon4	chr6:31380000	TG/T	0.04	0.01	0.03	0.05	0.05
ZBED6CL	Zbed6 c-terminal like	113763	rs3839683	CCDS5900.1_exon1	chr7:150028156	GC/G	0.04	0.12	0.01	0.02	0.02
NCR3LG1	Natural killer cell cytotoxicity receptor 3 ligand 1	374383	rs61406813	CCDS55748.1_exon5	chr11:17394036	CTT/C	0.04	0.01	0.12	0.02	0.05
DPP7	Dipeptidyl-peptidase 7	29952	rs11391519	CCDS7030.1_exon13	chr9:140005116	G/GC	0.03	0.0035	0.0028	0.11	N/A
PRR23D1	Proline rich 23 domain containing 1	100131608	rs199535665	CCDS64820.1_exon4	chr8:7399348	AG/A	0.03	0.02	0.02	0.05	0.02
RNASEH2B	Ribonuclease h2, subunit b	79621	rs200320729	CCDS9425.1_exon11	chr13:51530585	T/TA	0.03	0.01	0.03	0.07	0.03
TRDN	Triadin	10345	rs201431159	CCDS59034.1_exon9	chr6:123786031	GA/G	0.03	0.03	0.04	0.04	0.03
OR13A1	Olfactory receptor, family 13, subfamily a, member 1	79290	rs35302355	CCDS31188.1_exon1	chr10:45799064	T/TA	0.03	N/A	0.05	0.04	0.03
HNRNPA1L2	Heterogeneous nuclear ribonucleoprotein a1-like 2	144983	rs112829663	CCDS31980.1_exon1	chr13:53217454	GA/G	0.02	N/A	0.07	0.01	0.01
ASTL	Astacin-like metallo-endopeptidase (m12 family)	431705	rs11292169	CCDS33249.1_exon9	chr2:96789601	AT/A	0.02	N/A	0.0028	0.07	N/A
RAD9B	Rad9 homolog b (s. pombe)	144715	rs139110749	CCDS9148.2_exon12 CCDS66469.1_exon9	chr12:110969387	GGAAA/G	0.02	N/A	0.0028	0.07	N/A
OR4D1	Olfactory receptor, family 4, subfamily d, member 1	26689	rs140837404	CCDS42365.1_exon1	chr17:56233443	G/GT	0.02	N/A	0.01	0.05	0.004
PRSS55	Protease, serine, 55	203074	rs142551217	CCDS56523.1_exon5	chr8:10411511	TG/T	0.02	N/A	0.02	0.0041	0.04
C11orf16	Chromosome 11 open reading frame 16	56673	rs143864097	CCDS7794.1_exon5	chr11:8942887	CAT/C	0.02	N/A	0.01	0.09	N/A
CABYR	Calcium binding tyrosine-(y)-phosphorylation regulated	26256	rs149126027	CCDS42420.1_exon4 CCDS45840.1_exon4 CCDS11883.1_exon2	chr18:21740030	CTG/C	0.02	N/A	0.0028	0.1	N/A
NUDT17	Nudix (nucleoside diphosphate linked moiety x)-type motif 17	200035	rs199513201	CCDS30830.1_exon8	chr1:145586677	AC/A	0.02	N/A	0.03	0.01	0.03
EMC10	Er membrane protein complex subunit 10	284361	rs200206091	CCDS42594.1_exon7	chr19:50985130	T/TG	0.02	0.02	0.01	0.02	0.02
NUDT17	Nudix (nucleoside diphosphate linked moiety x)-type motif 17	200035	rs201063949	CCDS30830.1_exon8	chr1:145586670	CTTTTA/C	0.02	N/A	0.04	N/A	0.03
TMEM82	Transmembrane protein 82	388595	rs201466858	CCDS30608.1_exon5	chr1:16073523	C/CGA	0.02	N/A	0.01	0.01	0.04
MRPL50	Mitochondrial ribosomal protein l50	54534	rs201880400	CCDS6753.1_exon2	chr9:104152750	G/GTA	0.02	0.01	0.0028	0.04	0.02
APOL5	Apolipoprotein l, 5	80831	rs75305023	CCDS13920.1_exon4	chr22:36124888	GC/G	0.02	N/A	0.01	0.07	N/A
KPRP	Keratinocyte proline-rich protein	448834	NT152733796chr1	CCDS30862.1_exon1	chr1:152733796	A/AT	0.01	0.09	0.28	0.16	0.38
KRTAP6-2	Keratin associated protein 6-2	337967	rs113674499	CCDS13600.1_exon1	chr21:31971074	T/TA	0.01	N/A	0.01	0.03	N/A
CLCF1	Cardiotrophin-like cytokine factor 1	23529	rs140997186	CCDS31617.1_exon3 CCDS53666.1_exon2	chr11:67132617	GAGCCCCC/G	0.01	N/A	0.0028	0.03	N/A
AVPI1	Arginine vasopressin-induced 1	60370	rs141169125	CCDS7470.1_exon1	chr10:99439660	AT/A	0.01	N/A	N/A	0.03	N/A
GMPR	Guanosine monophosphate reductase	2766	rs142002554	CCDS4537.1_exon9	chr6:16295346	A/AACTC	0.01	0.03	N/A	0.01	N/A
C1QTNF8	C1q and tumor necrosis factor related protein 8	390664	rs142667444	CCDS32358.1_exon2	chr16:1143977	G/GC	0.01	N/A	0.01	0.06	N/A
TVP23C	Trans-golgi network vesicle protein 23 homolog c (s. cerevisiae)	201158	rs144812158	CCDS11170.1_exon6	chr17:15406367	TA/T	0.01	N/A	N/A	0.05	N/A
C14orf177	Chromosome 14 open reading frame 177	283598	rs145344703	CCDS9948.1_exon2	chr14:99183603	AG/A	0.01	N/A	0.0028	0.03	N/A
APLF	Aprataxin and pnkp like factor	200558	rs149897324	CCDS1888.1_exon10	chr2:68805141	GA/G	0.01	N/A	0.01	0.002	0.02
FUT6	Fucosyltransferase 6 (alpha (1,3) fucosyltransferase)	2528	rs150560931	CCDS12152.1_exon1	chr19:5832076	A/AG	0.01	0.01	0.01	0.05	N/A
ZNF429	Zinc finger protein 429	353088	rs199679715	CCDS42537.1_exon4	chr19:21720433	CA/C	0.01	N/A	0.01	N/A	0.01
ENDOG	Endonuclease g	2021	rs199801162	CCDS6912.1_exon3	chr9:131584879	CAGTA/C	0.01	N/A	0.02	0.002	0.01
ZNF93	Zinc finger protein 93	81931	rs199972842	CCDS32973.1_exon4	chr19:20045609	AC/A	0.01	N/A	0.01	0.02	0.0013
TMEM99	Transmembrane protein 99	147184	rs200143622	CCDS42319.1_exon1	chr17:38991514	CTGTT/C	0.01	N/A	0.0028	0.04	N/A
PTTG2	Pituitary tumor-transforming 2	10744	rs200376306	CCDS54755.1_exon1	chr4:37962607	CAT/C	0.01	0.0017	0.01	0.02	0.02
STK33	Serine/threonine kinase 33	65975	rs200962114	CCDS7789.1_exon12	chr11:8414088	C/CA	0.01	N/A	0.02	N/A	0.02
USP49	Ubiquitin specific peptidase 49	25862	rs201338884	CCDS4861.1_exon4	chr6:41766431	C/CCCCCA	0.01	N/A	0.01	N/A	0.02
PPIP5K2	Diphosphoinositol pentakisphosphate kinase 2	23262	rs201392612	CCDS64212.1_exon30 CCDS34207.1_exon29	chr5:102537307	C/CA	0.01	0.01	0.01	0.02	0.01
ASCL4	Achaete-scute family bhlh transcription factor 4	121549	rs201513808	CCDS31894.2_exon1	chr12:108169500	AG/A	0.01	N/A	0.05	N/A	0.01
ZNF226	Zinc finger protein 226	7769	rs201600907	CCDS46102.1_exon4	chr19:44681806	G/GA	0.01	0.0017	0.01	0.02	0.0013
STK33	Serine/threonine kinase 33	65975	rs201927394	CCDS7789.1_exon12	chr11:8414089	G/GAACCA	0.01	N/A	0.02	N/A	0.02
C1orf189	Chromosome 1 open reading frame 189	388701	rs202075988	CCDS30876.1_exon4	chr1:154171907	ATC/A	0.01	N/A	0.01	0.002	0.01
ZNF623	Zinc finger protein 623	9831	rs202122969	CCDS47931.1_exon1 CCDS34957.1_exon1	chr8:144733648	TATAAA/T	0.01	N/A	0.01	0.02	0.0026
C17orf80	Chromosome 17 open reading frame 80	55028	rs202220073	CCDS45767.1_exon4	chr17:71241320	CGTAA/C	0.01	N/A	0.0028	0.0041	0.01
TPD52L3	Tumor protein d52-like 3	89882	rs202244630	CCDS34986.1_exon1	chr9:6329009	TG/T	0.01	N/A	0.0028	N/A	0.02
PDIA2	Protein disulfide isomerase family a, member 2	64714	rs45571033	CCDS42089.1_exon10	chr16:336887	C/CA	0.01	N/A	0.01	0.01	0.01
CD36	Cd36 molecule (thrombospondin receptor)	948	rs56293647	CCDS34673.1_exon12	chr7:80303459	ATAAG/A	0.01	N/A	0.01	0.03	0.01
KRTAP4-5	Keratin associated protein 4-5	85289	rs5820391	CCDS32650.1_exon1	chr17:39305504	CG/C	0.01	N/A	N/A	0.02	N/A
ZNF80	Zinc finger protein 80	7634	rs79523560	CCDS2979.1_exon1	chr3:113955226	AG/A	0.01	N/A	0.0028	0.04	N/A

## Sheet: Indels splice site disruption
Gene symbol	Gene name	Gene ID	SNV	CCDS affected	Genome coordinates (hg19)	NT change	Average allele frequency	Allele frequency (ASN)	Allele frequency (AMR)	Allele frequency (AFR)	Allele frequency (EUR)
CREB3L1	Camp responsive element binding protein 3-like 1	90993	rs67946579	CCDS53620.1_exon11	chr11:46342080	TG/T	0.99	1	0.99	0.99	0.99
DENND1B	Denn/madd domain containing 1b	163486	rs34849458	CCDS41452.2_exon13	chr1:197576306	A/AT	0.98	1	0.99	0.92	1
EPB41L4A	Erythrocyte membrane protein band 4.1 like 4a	64097	rs145708081	CCDS43350.1_exon23	chr5:111500815	C/CTAAAA	0.98	1	0.96	0.99	0.95
CACNA1E	Calcium channel, voltage-dependent, r type, alpha 1e subunit	777	rs36163765	CCDS53443.1_exon40	chr1:181752922	AAGCTT/A	0.81	0.86	0.79	0.85	0.75
CACNA1E	Calcium channel, voltage-dependent, r type, alpha 1e subunit	777	rs36163765	CCDS55664.1_exon40	chr1:181752922	AAGCTT/A	0.81	0.86	0.79	0.85	0.75
CACNA1E	Calcium channel, voltage-dependent, r type, alpha 1e subunit	777	rs36163765	CCDS55665.1_exon39	chr1:181752922	AAGCTT/A	0.81	0.86	0.79	0.85	0.75
UGT2A1	Udp glucuronosyltransferase 2 family, polypeptide a1, complex locus	10941	rs200303542	CCDS58901.1_exon2	chr4:70501542	C/CA	0.78	0.82	0.79	0.68	0.8
NFKBIZ	Nuclear factor of kappa light polypeptide gene enhancer in b-cells inhibitor, zeta	64332	rs3217713	CCDS2946.1_exon10	chr3:101576028	T/TACTTTTAGAAAGCTTTAATAACC	0.78	0.67	0.8	0.94	0.75
NFKBIZ	Nuclear factor of kappa light polypeptide gene enhancer in b-cells inhibitor, zeta	64332	rs3217713	CCDS43123.1_exon9	chr3:101576028	T/TACTTTTAGAAAGCTTTAATAACC	0.78	0.67	0.8	0.94	0.75
PCM1	Pericentriolar material 1	5108	rs3214087	CCDS47812.1_exon20	chr8:17827259	A/AC	0.73	0.62	0.64	0.86	0.78
TIE1	Tyrosine kinase with immunoglobulin-like and egf-like domains 1	7075	rs3831248	CCDS482.1_exon3	chr1:43771015	TA/T	0.7	0.86	0.62	0.71	0.62
CWC27	Cwc27 spliceosome-associated protein homolog (s. cerevisiae)	10283	rs140062546	CCDS3982.2_exon2	chr5:64070616	A/AAATTATGAC	0.59	0.83	0.47	0.51	0.53
DGKB	Diacylglycerol kinase, beta 90kda	1607	rs139628753	CCDS47547.1_exon4	chr7:14775820	TG/T	0.59	0.54	0.62	0.29	0.83
DGKB	Diacylglycerol kinase, beta 90kda	1607	rs139628753	CCDS47548.1_exon4	chr7:14775820	TG/T	0.59	0.54	0.62	0.29	0.83
ORC3	Origin recognition complex, subunit 3	23595	rs2307391	CCDS43486.1_exon5	chr6:88315740	TA/T	0.59	0.52	0.69	0.7	0.52
ORC3	Origin recognition complex, subunit 3	23595	rs2307391	CCDS5012.1_exon5	chr6:88315740	TA/T	0.59	0.52	0.69	0.7	0.52
CIB1	Calcium and integrin binding 1 (calmyrin)	10519	rs34604050	CCDS10360.1_exon5	chr15:90774446	TAGAG/T	0.57	0.76	0.52	0.43	0.53
CES1	Carboxylesterase 1	1066	rs201422379	CCDS32450.1_exon10	chr16:55844924	A/AAC	0.55	0.3	0.66	0.47	0.73
CES1	Carboxylesterase 1	1066	rs201422379	CCDS45488.1_exon10	chr16:55844924	A/AAC	0.55	0.3	0.66	0.47	0.73
CCHCR1	Coiled-coil alpha-helical rod protein 1	54535	rs34338827	CCDS43445.1_exon12	chr6:31113271	T/TG	0.54	0.37	0.54	0.66	0.59
CCHCR1	Coiled-coil alpha-helical rod protein 1	54535	rs34338827	CCDS4695.1_exon11	chr6:31113271	T/TG	0.54	0.37	0.54	0.66	0.59
CCHCR1	Coiled-coil alpha-helical rod protein 1	54535	rs34338827	CCDS47397.1_exon12	chr6:31113271	T/TG	0.54	0.37	0.54	0.66	0.59
NEK3	Nima-related kinase 3	4752	rs3837575	CCDS53871.1_exon9	chr13:52718049	C/CT	0.54	0.56	0.63	0.26	0.65
SLK	Ste20-like kinase	9748	rs67597452	CCDS7553.1_exon1	chr10:105727655	AAG/A	0.53	0.73	0.56	0.22	0.57
PYGL	Phosphorylase, glycogen, liver	5836	rs11356035	CCDS32080.1_exon16	chr14:51378589	CT/C	0.53	0.66	0.54	0.64	0.36
PYGL	Phosphorylase, glycogen, liver	5836	rs11356035	CCDS53894.1_exon15	chr14:51378589	CT/C	0.53	0.66	0.54	0.64	0.36
PROM1	Prominin 1	8842	rs34269395	CCDS47029.1_exon23	chr4:15982162	A/AG	0.52	0.4	0.62	0.46	0.61
PROM1	Prominin 1	8842	rs34269395	CCDS54746.1_exon22	chr4:15982162	A/AG	0.52	0.4	0.62	0.46	0.61
PROM1	Prominin 1	8842	rs34269395	CCDS54747.1_exon23	chr4:15982162	A/AG	0.52	0.4	0.62	0.46	0.61
PROM1	Prominin 1	8842	rs34269395	CCDS54748.1_exon23	chr4:15982162	A/AG	0.52	0.4	0.62	0.46	0.61
SH2B3	Sh2b adaptor protein 3	10019	rs111340708	CCDS9153.1_exon5	chr12:111885350	ATGGGG/A	0.52	0.87	0.35	0.75	0.21
TRIM23	Tripartite motif containing 23	373	rs111534898	CCDS3986.1_exon10	chr5:64890474	A/AC	0.48	0.32	0.47	0.54	0.57
TRIM23	Tripartite motif containing 23	373	rs111534898	CCDS3987.1_exon10	chr5:64890474	A/AC	0.48	0.32	0.47	0.54	0.57
TRIM23	Tripartite motif containing 23	373	rs111534898	CCDS43322.1_exon10	chr5:64890474	A/AC	0.48	0.32	0.47	0.54	0.57
CLCC1	Chloride channel clic-like 1	23155	rs3215062	CCDS41362.1_exon5	chr1:109486239	TA/T	0.48	0.41	0.46	0.62	0.45
CLCC1	Chloride channel clic-like 1	23155	rs3215062	CCDS793.1_exon5	chr1:109486239	TA/T	0.48	0.41	0.46	0.62	0.45
TMPRSS6	Transmembrane protease, serine 6	164656	rs60484081	CCDS13941.1_exon16	chr22:37465384	CTGGGG/C	0.47	0.44	0.3	0.74	0.41
C12orf56	Chromosome 12 open reading frame 56	115749	rs11392869	CCDS44935.1_exon3	chr12:64724814	T/TA	0.45	0.34	0.41	0.63	0.42
C12orf56	Chromosome 12 open reading frame 56	115749	rs11392869	CCDS61182.1_exon3	chr12:64724814	T/TA	0.45	0.34	0.41	0.63	0.42
FN1	Fibronectin 1	2335	rs202099802	CCDS2399.1_exon2	chr2:216299548	TGC/T	0.43	0.88	0.4	0.24	0.23
FN1	Fibronectin 1	2335	rs202099802	CCDS2400.1_exon2	chr2:216299548	TGC/T	0.43	0.88	0.4	0.24	0.23
FN1	Fibronectin 1	2335	rs202099802	CCDS42813.1_exon2	chr2:216299548	TGC/T	0.43	0.88	0.4	0.24	0.23
FN1	Fibronectin 1	2335	rs202099802	CCDS42814.1_exon2	chr2:216299548	TGC/T	0.43	0.88	0.4	0.24	0.23
FN1	Fibronectin 1	2335	rs202099802	CCDS46510.1_exon2	chr2:216299548	TGC/T	0.43	0.88	0.4	0.24	0.23
FN1	Fibronectin 1	2335	rs202099802	CCDS46512.1_exon2	chr2:216299548	TGC/T	0.43	0.88	0.4	0.24	0.23
SPATA32	Spermatogenesis associated 32	124783	rs76453679	CCDS32669.1_exon3	chr17:43333784	AAGAC/A	0.37	0.29	0.43	0.26	0.46
ATG2B	Autophagy related 2b	55102	rs34296665	CCDS9944.2_exon16	chr14:96790336	T/TA	0.35	0.35	0.23	0.54	0.29
COL25A1	Collagen, type xxv, alpha 1	84570	rs70949061	CCDS43258.1_exon6	chr4:109895717	GA/G	0.33	0.23	0.32	0.3	0.44
COL25A1	Collagen, type xxv, alpha 1	84570	rs70949061	CCDS43259.1_exon6	chr4:109895717	GA/G	0.33	0.23	0.32	0.3	0.44
COL25A1	Collagen, type xxv, alpha 1	84570	rs70949061	CCDS58922.1_exon6	chr4:109895717	GA/G	0.33	0.23	0.32	0.3	0.44
TM7SF3	Transmembrane 7 superfamily member 3	51768	rs5797209	CCDS8710.1_exon11	chr12:27128593	G/GT	0.32	0.43	0.22	0.42	0.22
TM7SF3	Transmembrane 7 superfamily member 3	51768	rs34653193	CCDS8710.1_exon7	chr12:27135793	T/TA	0.04	N/A	0.02	0.17	N/A
SPATA6L	Spermatogenesis associated 6-like	55064	rs34533529	CCDS43785.2_exon3	chr9:4629169	T/TAAAA	0.31	0.41	0.31	0.51	0.11
PTDSS1	Phosphatidylserine synthase 1	9791	rs3830537	CCDS6271.1_exon12	chr8:97343325	ATCTTGT/A	0.28	0.1	0.3	0.24	0.43
NUP155	Nucleoporin 155kda	9631	rs3835198	CCDS3921.1_exon24	chr5:37309370	TAGA/T	0.27	0.36	0.31	0.12	0.28
NUP155	Nucleoporin 155kda	9631	rs3835198	CCDS43310.1_exon23	chr5:37309370	TAGA/T	0.27	0.36	0.31	0.12	0.28
NUP155	Nucleoporin 155kda	9631	rs3835198	CCDS64142.1_exon23	chr5:37309370	TAGA/T	0.27	0.36	0.31	0.12	0.28
NUP155	Nucleoporin 155kda	9631	rs201100022	CCDS3921.1_exon24	chr5:37309369	CTAG/C	0.25	0.33	0.29	0.12	0.26
NUP155	Nucleoporin 155kda	9631	rs201100022	CCDS43310.1_exon23	chr5:37309369	CTAG/C	0.25	0.33	0.29	0.12	0.26
NUP155	Nucleoporin 155kda	9631	rs201100022	CCDS64142.1_exon23	chr5:37309369	CTAG/C	0.25	0.33	0.29	0.12	0.26
TRDN	Triadin	10345	rs68035067	CCDS55053.1_exon28	chr6:123594509	T/TA	0.26	0.52	0.21	0.1	0.19
DBT	Dihydrolipoamide branched chain transacylase e2	1629	rs201117345	CCDS767.1_exon10	chr1:100671859	AT/A	0.25	0.2	0.37	0.08	0.35
TOP3A	Topoisomerase (dna) iii alpha	7156	rs150997020	CCDS11194.1_exon7	chr17:18205749	TGGAGAGTGAA/T	0.24	0.06	0.28	0.33	0.31
C6orf10	Chromosome 6 open reading frame 10	10665	rs138803851	CCDS34422.1_exon14	chr6:32303235	T/TA	0.2	0.3	0.13	0.16	0.2
C6orf10	Chromosome 6 open reading frame 10	10665	rs138803851	CCDS69082.1_exon15	chr6:32303235	T/TA	0.2	0.3	0.13	0.16	0.2
HERC4	Hect and rld domain containing e3 ubiquitin protein ligase 4	26091	rs3834396	CCDS41533.1_exon6	chr10:69785434	T/TA	0.2	0.42	0.15	0.16	0.09
HERC4	Hect and rld domain containing e3 ubiquitin protein ligase 4	26091	rs3834396	CCDS60541.1_exon6	chr10:69785434	T/TA	0.2	0.42	0.15	0.16	0.09
HERC4	Hect and rld domain containing e3 ubiquitin protein ligase 4	26091	rs3834396	CCDS7274.1_exon6	chr10:69785434	T/TA	0.2	0.42	0.15	0.16	0.09
MPRIP	Myosin phosphatase rho interacting protein	23164	rs3215213	CCDS32578.1_exon16	chr17:17075179	GT/G	0.19	0.3	0.16	0.28	0.07
MPRIP	Myosin phosphatase rho interacting protein	23164	rs3215213	CCDS42268.1_exon16	chr17:17075179	GT/G	0.19	0.3	0.16	0.28	0.07
GNLY	Granulysin	10578	rs66637985	CCDS46354.1_exon1	chr2:85922120	T/TA	0.19	0.03	0.13	0.61	0.07
SERPINI2	Serpin peptidase inhibitor, clade i (pancpin), member 2	5276	rs111916732	CCDS3200.1_exon8	chr3:167159975	A/AG	0.19	0.22	0.18	0.3	0.09
ANXA7	Annexin a7	310	rs3834898	CCDS7325.1_exon6	chr10:75147543	G/GGAA	0.17	0.32	0.09	0.21	0.06
ANXA7	Annexin a7	310	rs3834898	CCDS7326.1_exon7	chr10:75147543	G/GGAA	0.17	0.32	0.09	0.21	0.06
MTFR2	Mitochondrial fission regulator 2	113115	rs199945186	CCDS5176.1_exon6	chr6:136554639	A/AT	0.17	0.02	0.09	0.66	0.004
CYP4B1	Cytochrome p450, family 4, subfamily b, polypeptide 1	1580	rs3215983	CCDS41328.1_exon8	chr1:47280745	GAT/G	0.17	0.32	0.16	0.07	0.14
CYP4B1	Cytochrome p450, family 4, subfamily b, polypeptide 1	1580	rs3215983	CCDS542.1_exon8	chr1:47280745	GAT/G	0.17	0.32	0.16	0.07	0.14
HACE1	Hect domain and ankyrin repeat containing e3 ubiquitin protein ligase 1	57531	rs147797234	CCDS5050.1_exon22	chr6:105192106	TAAC/T	0.16	0.01	0.15	0.39	0.14
TMPRSS3	Transmembrane protease, serine 3	64699	rs56283966	CCDS13686.1_exon7	chr21:43803307	C/CTA	0.16	0.33	0.1	0.12	0.09
TMPRSS3	Transmembrane protease, serine 3	64699	rs56283966	CCDS42939.1_exon7	chr21:43803307	C/CTA	0.16	0.33	0.1	0.12	0.09
TMPRSS3	Transmembrane protease, serine 3	64699	rs56283966	CCDS58790.1_exon7	chr21:43803307	C/CTA	0.16	0.33	0.1	0.12	0.09
MYH7B	Myosin, heavy chain 7b, cardiac muscle, beta	57644	rs67885143	CCDS42869.1_exon38	chr20:33588697	TGAGGCTGGGCAAGGGCTGTGGG/T	0.16	0.12	0.16	0.17	0.2
KANK3	Kn motif and ankyrin repeat domains 3	256949	rs71702233	CCDS12199.1_exon10	chr19:8387808	GGA/G	0.15	0.07	0.15	0.29	0.12
TPR	Translocated promoter region, nuclear basket protein	7175	rs3841803	CCDS41446.1_exon14	chr1:186326756	TA/T	0.15	0.38	0.1	0.03	0.09
TPR	Translocated promoter region, nuclear basket protein	7175	rs202240855	CCDS41446.1_exon42	chr1:186294987	TA/T	0.01	N/A	N/A	0.05	N/A
TBCK	Tbc1 domain containing kinase	93627	rs139991421	CCDS3673.1_exon4	chr4:107171636	TAAATA/T	0.14	0.17	0.14	0.03	0.18
TBCK	Tbc1 domain containing kinase	93627	rs139991421	CCDS54788.1_exon6	chr4:107171636	TAAATA/T	0.14	0.17	0.14	0.03	0.18
TBCK	Tbc1 domain containing kinase	93627	rs139991421	CCDS54789.1_exon6	chr4:107171636	TAAATA/T	0.14	0.17	0.14	0.03	0.18
UPP2	Uridine phosphorylase 2	151531	NT158958550chr2	CCDS46435.1_exon3	chr2:158958550	G/GA	0.14	N/A	0.01	0.11	N/A
A2M	Alpha-2-macroglobulin	2	rs3832852	CCDS44827.1_exon18	chr12:9246175	CTATGG/C	0.14	0.05	0.11	0.24	0.16
C5orf42	Chromosome 5 open reading frame 42	65250	rs34646696	CCDS34146.2_exon43	chr5:37139473	TA/T	0.13	0.05	0.18	0.24	0.11
SGK2	Serum/glucocorticoid regulated kinase 2	10110	rs201117385	CCDS13320.1_exon7	chr20:42199702	T/TGGTGGGTG	0.13	0.14	0.06	0.24	0.08
SGK2	Serum/glucocorticoid regulated kinase 2	10110	rs201117385	CCDS13321.1_exon7	chr20:42199702	T/TGGTGGGTG	0.13	0.14	0.06	0.24	0.08
ERBB4	V-erb-b2 avian erythroblastic leukemia viral oncogene homolog 4	2066	rs138150601	CCDS2394.1_exon25	chr2:212285338	AAAAG/A	0.12	0.06	0.07	0.37	0.01
ERBB4	V-erb-b2 avian erythroblastic leukemia viral oncogene homolog 4	2066	rs138150601	CCDS42811.1_exon25	chr2:212285338	AAAAG/A	0.12	0.06	0.07	0.37	0.01
PDZRN3	Pdz domain containing ring finger 3	23024	rs200593963	CCDS33789.1_exon8	chr3:73437220	C/CT	0.12	0.13	0.09	0.16	0.1
NEIL3	Nei endonuclease viii-like 3 (e. coli)	55247	rs35737622	CCDS3828.1_exon3	chr4:178256977	T/TA	0.12	0.33	0.09	0.03	0.03
MUC6	Mucin 6, oligomeric mucus/gel-forming	4588	rs71464128	CCDS44513.1_exon6	chr11:1031057	T/TG	0.12	0.0017	0.09	0.34	0.09
SLC3A1	Solute carrier family 3 (amino acid transporter heavy chain), member 1	6519	rs61179824	CCDS1819.1_exon6	chr2:44528266	GT/G	0.11	0.0017	0.09	0.24	0.12
TMPO	Thymopoietin	7112	rs71305593	CCDS31879.1_exon8	chr12:98940227	A/AT	0.11	0.24	0.05	0.0041	0.1
TMPO	Thymopoietin	7112	rs71305593	CCDS31880.1_exon5	chr12:98940227	A/AT	0.11	0.24	0.05	0.0041	0.1
NFKB1	Nuclear factor of kappa light polypeptide gene enhancer in b-cells 1	4790	rs34021443	CCDS3657.1_exon22	chr4:103534739	T/TA	0.1	0.07	0.06	0.21	0.08
NFKB1	Nuclear factor of kappa light polypeptide gene enhancer in b-cells 1	4790	rs34021443	CCDS54783.1_exon22	chr4:103534739	T/TA	0.1	0.07	0.06	0.21	0.08
NXF1	Nuclear rna export factor 1	10482	rs146787397	CCDS44629.1_exon7	chr11:62569104	T/TAC	0.09	0.14	0.06	0.14	0.04
NXF1	Nuclear rna export factor 1	10482	rs146787397	CCDS8037.1_exon7	chr11:62569104	T/TAC	0.09	0.14	0.06	0.14	0.04
DTWD1	Dtw domain containing 1	56986	rs111446752	CCDS10132.1_exon3	chr15:49926992	TA/T	0.09	0.02	0.04	0.26	0.04
BTBD10	Btb (poz) domain containing 10	84280	rs3833472	CCDS7811.1_exon8	chr11:13410689	TGAAA/T	0.09	0.05	0.08	0.1	0.12
PACS2	Phosphofurin acidic cluster sorting protein 2	23241	rs112632153	CCDS45178.2_exon13	chr14:105848396	TG/T	0.08	N/A	0.03	0.33	N/A
TPM2	Tropomyosin 2 (beta)	7169	NT35683240chr9	CCDS6587.1_exon9	chr9:35683240	G/GT	0.08	0.02	0.09	0.26	0.13
KLHL1	Kelch-like family member 1	57626	rs11336815	CCDS9445.1_exon9	chr13:70293714	TA/T	0.07	0.01	0.06	0.18	0.04
MTMR6	Myotubularin related protein 6	9107	rs149367120	CCDS9313.1_exon7	chr13:25832830	CTAAAAT/C	0.07	0.02	0.1	0.04	0.1
PDS5A	Pds5, regulator of cohesion maintenance, homolog a (s. cerevisiae)	23244	NT39918810chr4	CCDS47045.1_exon7	chr4:39918810	G/GT	0.07	0.41	0.21	0.11	0.29
PDS5A	Pds5, regulator of cohesion maintenance, homolog a (s. cerevisiae)	23244	NT39918810chr4	CCDS54759.1_exon7	chr4:39918810	G/GT	0.07	0.41	0.21	0.11	0.29
SAA2	Serum amyloid a2	6289	rs202167679	CCDS44548.1_exon2	chr11:18267596	T/TGGAAA	0.07	0.09	0.12	0.06	0.04
SAA2	Serum amyloid a2	6289	rs202167679	CCDS7833.1_exon2	chr11:18267596	T/TGGAAA	0.07	0.09	0.12	0.06	0.04
CCNL2	Cyclin l2	81669	rs3831366	CCDS30557.1_exon2	chr1:1334051	CTAGAG/C	0.07	0.09	0.02	0.1	0.05
CCNL2	Cyclin l2	81669	rs3831366	CCDS30558.1_exon2	chr1:1334051	CTAGAG/C	0.07	0.09	0.02	0.1	0.05
TBC1D32	Tbc1 domain family, member 32	221322	rs150140922	CCDS43501.1_exon7	chr6:121625773	G/GA	0.07	0.07	0.06	0.05	0.08
TOP3B	Topoisomerase (dna) iii beta	8940	rs139565922	CCDS13797.1_exon4	chr22:22326325	GC/G	0.06	0.07	0.08	0.06	0.04
TTC29	Tetratricopeptide repeat domain 29	83894	rs199560439	CCDS47141.1_exon10	chr4:147628704	TA/T	0.06	0.05	0.07	0.05	0.07
GJA1	Gap junction protein, alpha 1, 43kda	2697	rs67678923	CCDS5123.1_exon1	chr6:121769143	T/TA	0.06	0.0035	0.25	0.01	0.04
VPS9D1	Vps9 domain containing 1	9605	rs143123169	CCDS42220.1_exon6	chr16:89778931	T/TG	0.05	0.01	0.02	0.18	0.01
SLC39A8	Solute carrier family 39 (zinc transporter), member 8	64116	rs71813938	CCDS3656.1_exon7	chr4:103188832	TAGA/T	0.05	0.0035	0.01	0.21	N/A
SLC39A8	Solute carrier family 39 (zinc transporter), member 8	64116	rs71813938	CCDS47117.1_exon7	chr4:103188832	TAGA/T	0.05	0.0035	0.01	0.21	N/A
MYO6	Myosin vi	4646	rs138200430	CCDS34487.1_exon14	chr6:76570814	ATG/A	0.05	0.16	0.01	0.002	0.02
PHC3	Polyhomeotic homolog 3 (drosophila)	80012	rs150242411	CCDS46952.1_exon10	chr3:169835266	G/GA	0.05	0.13	0.02	0.02	0.03
RGPD3	Ranbp2-like and grip domain containing 3	653489	rs199698831	CCDS46379.1_exon19	chr2:107042545	TA/T	0.04	0.03	0.03	0.06	0.03
DOCK6	Dedicator of cytokinesis 6	57572	NT11326147chr19	CCDS45975.1_exon32	chr19:11326147	C/CT	0.04	0.53	0.58	0.59	0.66
DENND6B	Denn/madd domain containing 6b	414918	rs35683648	CCDS46732.1_exon9	chr22:50754199	TGA/T	0.04	N/A	0.01	0.18	N/A
TRAPPC11	Trafficking protein particle complex 11	60684	NT184615878chr4	CCDS34112.1_exon22	chr4:184615878	A/AT	0.04	N/A	0.01	0.16	N/A
TRAPPC11	Trafficking protein particle complex 11	60684	NT184615878chr4	CCDS47166.1_exon22	chr4:184615878	A/AT	0.04	N/A	0.01	0.16	N/A
FANCB	Fanconi anemia, complementation group b	2187	rs202067682	CCDS14161.1_exon5	chrX:14868797	TA/T	0.04	0.0047	0.01	0.13	0.02
AHCTF1	At hook containing transcription factor 1	25909	rs201321125	CCDS1629.2_exon36	chr1:247004302	G/GA	0.04	N/A	0.01	0.16	0.0026
ADAM33	Adam metallopeptidase domain 33	80332	rs143884879	CCDS13058.1_exon14	chr20:3652977	TGCGCA/T	0.04	N/A	0.02	0.15	0.01
ADAM33	Adam metallopeptidase domain 33	80332	rs143884879	CCDS63219.1_exon14	chr20:3652977	TGCGCA/T	0.04	N/A	0.02	0.15	0.01
MED10	Mediator complex subunit 10	84246	rs60432194	CCDS34134.1_exon2	chr5:6377363	T/TG	0.04	0.0017	0.01	0.17	N/A
ANKRD46	Ankyrin repeat domain 46	157567	rs199626632	CCDS59109.1_exon2	chr8:101540231	C/CT	0.04	N/A	0.02	0.15	0.0013
ANKRD46	Ankyrin repeat domain 46	157567	rs199626632	CCDS6287.1_exon2	chr8:101540231	C/CT	0.04	N/A	0.02	0.15	0.0013
USP2	Ubiquitin specific peptidase 2	9099	rs45619639	CCDS58189.1_exon9	chr11:119228546	TGA/T	0.04	N/A	0.04	0.01	0.08
USP2	Ubiquitin specific peptidase 2	9099	rs45619639	CCDS8422.1_exon9	chr11:119228546	TGA/T	0.04	N/A	0.04	0.01	0.08
USP2	Ubiquitin specific peptidase 2	9099	rs45619639	CCDS8423.1_exon9	chr11:119228546	TGA/T	0.04	N/A	0.04	0.01	0.08
SERPINB1	Serpin peptidase inhibitor, clade b (ovalbumin), member 1	1992	rs57344098	CCDS4477.1_exon4	chr6:2836485	T/TA	0.03	0.01	0.01	0.09	0.01
CERKL	Ceramide kinase-like	375298	rs201864646	CCDS33340.1_exon2	chr2:182468808	G/GA	0.03	0.01	0.03	0.1	0.004
CERKL	Ceramide kinase-like	375298	rs201864646	CCDS33341.1_exon2	chr2:182468808	G/GA	0.03	0.01	0.03	0.1	0.004
CERKL	Ceramide kinase-like	375298	rs201864646	CCDS42789.1_exon2	chr2:182468808	G/GA	0.03	0.01	0.03	0.1	0.004
CERKL	Ceramide kinase-like	375298	rs201864646	CCDS46466.1_exon2	chr2:182468808	G/GA	0.03	0.01	0.03	0.1	0.004
CERKL	Ceramide kinase-like	375298	rs201864646	CCDS54425.1_exon2	chr2:182468808	G/GA	0.03	0.01	0.03	0.1	0.004
MYLK	Myosin light chain kinase	4638	rs200371896	CCDS3023.1_exon22	chr3:123368042	T/TG	0.03	0.01	0.04	0.04	0.04
MYLK	Myosin light chain kinase	4638	rs200371896	CCDS43141.1_exon21	chr3:123368042	T/TG	0.03	0.01	0.04	0.04	0.04
MYLK	Myosin light chain kinase	4638	rs200371896	CCDS46896.1_exon22	chr3:123368042	T/TG	0.03	0.01	0.04	0.04	0.04
GSR	Glutathione reductase	2936	rs112134304	CCDS34877.1_exon3	chr8:30567421	G/GT	0.03	N/A	0.01	0.12	0.0013
GSR	Glutathione reductase	2936	rs112134304	CCDS56530.1_exon3	chr8:30567421	G/GT	0.03	N/A	0.01	0.12	0.0013
GSR	Glutathione reductase	2936	rs112134304	CCDS56531.1_exon3	chr8:30567421	G/GT	0.03	N/A	0.01	0.12	0.0013
GSR	Glutathione reductase	2936	rs112134304	CCDS56532.1_exon3	chr8:30567421	G/GT	0.03	N/A	0.01	0.12	0.0013
YTHDC1	Yth domain containing 1	91746	rs201815322	CCDS33992.1_exon7	chr4:69197917	G/GA	0.03	0.01	0.01	0.05	0.03
YTHDC1	Yth domain containing 1	91746	rs201815322	CCDS3522.2_exon6	chr4:69197917	G/GA	0.03	0.01	0.01	0.05	0.03
C2CD3	C2 calcium-dependent domain containing 3	26005	rs200356969	CCDS31636.1_exon28	chr11:73759249	CT/C	0.03	N/A	0.01	0.14	N/A
C2CD3	C2 calcium-dependent domain containing 3	26005	rs200356969	CCDS66167.1_exon28	chr11:73759249	CT/C	0.03	N/A	0.01	0.14	N/A
SLC35D1	Solute carrier family 35 (udp-glca/udp-galnac transporter), member d1	23169	rs199880356	CCDS636.1_exon5	chr1:67516188	TG/T	0.03	N/A	0.01	0.14	0.0013
ZP3	Zona pellucida glycoprotein 3 (sperm receptor)	7784	rs199893994	CCDS47618.1_exon6	chr7:76069659	TGAG/T	0.03	0.04	0.04	0.03	0.02
ZP3	Zona pellucida glycoprotein 3 (sperm receptor)	7784	rs199893994	CCDS5586.1_exon6	chr7:76069659	TGAG/T	0.03	0.04	0.04	0.03	0.02
INTS7	Integrator complex subunit 7	25896	rs201458058	CCDS1501.1_exon14	chr1:212142050	T/TG	0.03	N/A	0.01	0.07	0.04
INTS7	Integrator complex subunit 7	25896	rs201458058	CCDS55683.1_exon13	chr1:212142050	T/TG	0.03	N/A	0.01	0.07	0.04
INTS7	Integrator complex subunit 7	25896	rs201458058	CCDS55684.1_exon14	chr1:212142050	T/TG	0.03	N/A	0.01	0.07	0.04
INTS7	Integrator complex subunit 7	25896	rs201458058	CCDS55685.1_exon14	chr1:212142050	T/TG	0.03	N/A	0.01	0.07	0.04
APBB2	Amyloid beta (a4) precursor protein-binding, family b, member 2	323	rs201401961	CCDS43224.1_exon2	chr4:41016416	TG/T	0.03	0.01	0.01	0.1	0.01
APBB2	Amyloid beta (a4) precursor protein-binding, family b, member 2	323	rs201401961	CCDS54761.1_exon2	chr4:41016416	TG/T	0.03	0.01	0.01	0.1	0.01
APBB2	Amyloid beta (a4) precursor protein-binding, family b, member 2	323	rs201401961	CCDS54762.1_exon2	chr4:41016416	TG/T	0.03	0.01	0.01	0.1	0.01
APH1A	Aph1a gamma secretase subunit	51107	rs199564486	CCDS41390.1_exon3	chr1:150240189	C/CTGGGG	0.02	N/A	0.01	0.08	N/A
APH1A	Aph1a gamma secretase subunit	51107	rs199564486	CCDS41391.1_exon3	chr1:150240189	C/CTGGGG	0.02	N/A	0.01	0.08	N/A
MYH9	Myosin, heavy chain 9, non-muscle	4627	rs141686520	CCDS13927.1_exon40	chr22:36678832	TG/T	0.02	N/A	0.01	0.07	N/A
SLC12A7	Solute carrier family 12 (potassium/chloride transporter), member 7	10723	rs200032397	CCDS34129.1_exon12	chr5:1078123	T/TGCAG	0.02	0.0035	0.02	0.03	0.02
GDPD3	Glycerophosphodiester phosphodiesterase domain containing 3	79153	rs141586907	CCDS10671.2_exon6	chr16:30123544	GGGA/G	0.02	N/A	0.01	0.09	N/A
COL4A4	Collagen, type iv, alpha 4	1286	rs200823182	CCDS42828.1_exon41	chr2:227892727	T/TA	0.02	0.01	0.02	0.01	0.03
GMIP	Gem interacting protein	51291	rs200345588	CCDS12408.1_exon9	chr19:19749139	TG/T	0.02	0.01	0.06	0.02	0.0026
LMBRD1	Lmbr1 domain containing 1	55788	rs202207965	CCDS4969.1_exon11	chr6:70411438	T/TA	0.02	0.08	N/A	0.002	0.01
UBE2W	Ubiquitin-conjugating enzyme e2w (putative)	55284	rs144174398	CCDS47874.2_exon6	chr8:74706350	CT/C	0.02	N/A	0.02	0.01	0.05
UBE2W	Ubiquitin-conjugating enzyme e2w (putative)	55284	rs144174398	CCDS47875.2_exon7	chr8:74706350	CT/C	0.02	N/A	0.02	0.01	0.05
TMED10	Transmembrane emp24-like trafficking protein 10 (yeast)	10972	rs200389497	CCDS9840.1_exon5	chr14:75601710	T/TA	0.02	0.01	0.01	0.05	0.01
VPS36	Vacuolar protein sorting 36 homolog (s. cerevisiae)	51028	rs199969103	CCDS9434.1_exon14	chr13:52990059	T/TA	0.02	0.01	0.01	0.04	0.01
SLC10A2	Solute carrier family 10 (sodium/bile acid cotransporter), member 2	6555	rs199940758	CCDS9506.1_exon4	chr13:103703784	G/GA	0.02	0.01	0.01	0.04	0.01
SNX6	Sorting nexin 6	58533	rs145516358	CCDS41942.1_exon7	chr14:35066852	TGAAA/T	0.02	N/A	0.01	0.08	0.0013
SNX6	Sorting nexin 6	58533	rs145516358	CCDS9648.1_exon3	chr14:35066852	TGAAA/T	0.02	N/A	0.01	0.08	0.0013
ACTR8	Arp8 actin-related protein 8 homolog (yeast)	93973	rs199573495	CCDS2875.1_exon7	chr3:53910109	G/GC	0.02	0.01	0.01	0.06	N/A
C12orf57	Chromosome 12 open reading frame 57	113246	rs199730337	CCDS8571.1_exon2	chr12:7053816	TGGGTCAGACGCGGGAAGGC/T	0.02	0.01	0.04	0.05	0.01
RSU1	Ras suppressor protein 1	6251	NT16737156chr10	CCDS31157.1_exon6	chr10:16737156	G/GC	0.02	0.33	0.35	0.46	0.31
RSU1	Ras suppressor protein 1	6251	NT16737156chr10	CCDS7112.1_exon7	chr10:16737156	G/GC	0.02	0.33	0.35	0.46	0.31
KNTC1	Kinetochore associated 1	9735	NT123086174chr12	CCDS45002.1_exon44	chr12:123086174	A/AT	0.02	0.19	0.01	N/A	0.01
SATB2	Satb homeobox 2	23314	rs199978702	CCDS2327.1_exon5	chr2:200233432	G/GA	0.02	0.0035	0.01	0.02	0.02
FAM13A	Family with sequence similarity 13, member a	10144	rs147595342	CCDS34029.1_exon23	chr4:89652580	T/TA	0.01	N/A	0.01	0.06	N/A
FAM13A	Family with sequence similarity 13, member a	10144	rs147595342	CCDS43251.1_exon17	chr4:89652580	T/TA	0.01	N/A	0.01	0.06	N/A
FAM13A	Family with sequence similarity 13, member a	10144	rs147595342	CCDS58911.1_exon15	chr4:89652580	T/TA	0.01	N/A	0.01	0.06	N/A
FAM13A	Family with sequence similarity 13, member a	10144	rs147595342	CCDS58912.1_exon16	chr4:89652580	T/TA	0.01	N/A	0.01	0.06	N/A
FAM13A	Family with sequence similarity 13, member a	10144	rs147595342	CCDS58913.1_exon16	chr4:89652580	T/TA	0.01	N/A	0.01	0.06	N/A
LRP12	Low density lipoprotein receptor-related protein 12	29967	rs200847463	CCDS47907.1_exon3	chr8:105511749	G/GA	0.01	0.01	0.01	0.02	0.02
LRP12	Low density lipoprotein receptor-related protein 12	29967	rs200847463	CCDS6303.1_exon4	chr8:105511749	G/GA	0.01	0.01	0.01	0.02	0.02
HECTD1	Hect domain containing e3 ubiquitin protein ligase 1	25831	rs137970782	CCDS41939.1_exon12	chr14:31619429	AAATGTGTAG/A	0.01	N/A	0.01	0.05	N/A
TNNT2	Troponin t type 2 (cardiac)	7139	rs200153031	CCDS60390.1_exon4	chr1:201338974	TG/T	0.01	0.05	N/A	0.0041	N/A
PHB2	Prohibitin 2	11331	rs111523336	CCDS53741.1_exon10	chr12:7074875	CTG/C	0.01	0.02	N/A	0.02	N/A
PHB2	Prohibitin 2	11331	rs111523336	CCDS58207.1_exon9	chr12:7074875	CTG/C	0.01	0.02	N/A	0.02	N/A
SNX13	Sorting nexin 13	23161	rs201544188	CCDS47551.1_exon9	chr7:17908115	G/GA	0.01	0.01	0.0028	0.02	0.004
LPIN1	Lipin 1	23175	rs149564563	CCDS1682.1_exon6	chr2:11922325	GTCT/G	0.01	N/A	0.01	0.02	N/A
LPIN1	Lipin 1	23175	rs149564563	CCDS58699.1_exon9	chr2:11922325	GTCT/G	0.01	N/A	0.01	0.02	N/A
LPIN1	Lipin 1	23175	rs149564563	CCDS58700.1_exon8	chr2:11922325	GTCT/G	0.01	N/A	0.01	0.02	N/A
LPIN1	Lipin 1	23175	rs149564563	CCDS58701.1_exon7	chr2:11922325	GTCT/G	0.01	N/A	0.01	0.02	N/A
C1orf177	Chromosome 1 open reading frame 177	163747	rs200062276	CCDS44153.1_exon7	chr1:55279485	G/GA	0.01	0.01	N/A	0.01	0.01
C1orf177	Chromosome 1 open reading frame 177	163747	rs200062276	CCDS599.1_exon7	chr1:55279485	G/GA	0.01	0.01	N/A	0.01	0.01
SRSF9	Serine/arginine-rich splicing factor 9	8683	rs201316560	CCDS9199.1_exon2	chr12:120903591	T/TA	0.01	N/A	0.01	0.03	0.004
HNRNPH1	Heterogeneous nuclear ribonucleoprotein h1 (h)	3187	rs149245830	CCDS4446.1_exon11	chr5:179043220	TGTTAA/T	0.01	N/A	0.01	0.02	0.0026
DNAAF3	Dynein, axonemal, assembly factor 3	352909	rs201986299	CCDS12918.2_exon5	chr19:55673660	AC/A	0.01	N/A	0.01	0.02	N/A
DNAAF3	Dynein, axonemal, assembly factor 3	352909	rs201986299	CCDS58679.1_exon3	chr19:55673660	AC/A	0.01	N/A	0.01	0.02	N/A
DNAAF3	Dynein, axonemal, assembly factor 3	352909	rs201986299	CCDS58680.1_exon5	chr19:55673660	AC/A	0.01	N/A	0.01	0.02	N/A
DNAAF3	Dynein, axonemal, assembly factor 3	352909	rs201986299	CCDS59422.1_exon4	chr19:55673660	AC/A	0.01	N/A	0.01	0.02	N/A
PRPF40A	Prp40 pre-mrna processing factor 40 homolog a (s. cerevisiae)	55660	rs113172412	CCDS46430.1_exon15	chr2:153526896	TATAGCA/T	0.01	N/A	0.01	0.04	N/A
PLD5	Phospholipase d family, member 5	200150	rs143806809	CCDS1621.2_exon10	chr1:242253414	GCAAA/G	0.01	N/A	N/A	0.03	N/A
PLD5	Phospholipase d family, member 5	200150	rs143806809	CCDS55692.1_exon10	chr1:242253414	GCAAA/G	0.01	N/A	N/A	0.03	N/A
RETSAT	Retinol saturase (all-trans-retinol 13,14-reductase)	54884	rs3841638	CCDS1972.1_exon4	chr2:85577160	AC/A	0.01	0.03	N/A	N/A	N/A
POLG	Polymerase (dna directed), gamma	5428	rs200056162	CCDS10350.1_exon3	chr15:89872342	TGAG/T	0.01	0.0035	0.0028	0.01	0.0026
CYP2D6	Cytochrome p450, family 2, subfamily d, polypeptide 6	1565	rs5030656	CCDS33657.1_exon4	chr22:42524174	CCTT/C	0.01	N/A	0.02	0.01	0.02
CYP2D6	Cytochrome p450, family 2, subfamily d, polypeptide 6	1565	rs5030656	CCDS46721.1_exon5	chr22:42524174	CCTT/C	0.01	N/A	0.02	0.01	0.02
CARS2	Cysteinyl-trna synthetase 2, mitochondrial (putative)	79587	rs201758363	CCDS9514.1_exon6	chr13:111335481	CTG/C	0.01	N/A	0.0028	0.02	N/A
NPHP4	Nephronophthisis 4	261734	rs143323188	CCDS44052.1_exon2	chr1:6038475	AG/A	0.01	0.03	N/A	N/A	N/A
YME1L1	Yme1-like 1 atpase	10730	rs199968939	CCDS58072.1_exon6	chr10:27423053	AGG/A	0.01	0.05	N/A	N/A	N/A
YME1L1	Yme1-like 1 atpase	10730	rs199968939	CCDS7151.1_exon7	chr10:27423053	AGG/A	0.01	0.05	N/A	N/A	N/A
YME1L1	Yme1-like 1 atpase	10730	rs199968939	CCDS7152.1_exon8	chr10:27423053	AGG/A	0.01	0.05	N/A	N/A	N/A
DPY19L2	DpyN/A9-like 2 (c. elegans)	283417	rs202064990	CCDS31851.1_exon4	chr12:64055261	CT/C	0.01	0.02	0.02	0.002	0.01
EFCAB13	Ef-hand calcium binding domain 13	124989	NT45479496chr17	CCDS11512.1_exon15	chr17:45479496	G/GA	0.01	0.36	0.09	0.07	0.08
EFCAB13	Ef-hand calcium binding domain 13	124989	NT45479496chr17	CCDS56034.1_exon13	chr17:45479496	G/GA	0.01	0.36	0.09	0.07	0.08
ZNF85	Zinc finger protein 85	7639	rs199642965	CCDS32977.1_exon3	chr19:21117752	AG/A	0.01	N/A	0.01	0.02	N/A
ZNF85	Zinc finger protein 85	7639	rs199642965	CCDS58657.1_exon3	chr19:21117752	AG/A	0.01	N/A	0.01	0.02	N/A
OTOR	Otoraplin	56914	rs200208909	CCDS13124.1_exon2	chr20:16729651	GTA/G	0.01	0.01	0.01	0.01	0.01
GREB1L	Growth regulation by estrogen in breast cancer-like	80000	rs146134687	CCDS45836.1_exon12	chr18:19032043	GCGATGACCTAGA/G	0.01	N/A	0.01	0.03	N/A
TAF9B	Taf9b rna polymerase ii, tata box binding protein (tbp)-associated factor, 31kda	51616	rs201949818	CCDS35340.1_exon4	chrX:77393382	TA/T	0.01	0.0047	0.01	0.01	0.01
ZNF681	Zinc finger protein 681	148213	rs202141787	CCDS12414.2_exon2	chr19:23938355	GAA/G	0.01	N/A	0.01	N/A	0.02
ZXDC	Zxd family zinc finger c	79364	rs200661026	CCDS43145.1_exon6	chr3:126181065	G/GA	0.01	0.01	0.01	0.04	0.004
ZXDC	Zxd family zinc finger c	79364	rs200661026	CCDS43146.1_exon6	chr3:126181065	G/GA	0.01	0.01	0.01	0.04	0.004
DDX6	Dead (asp-glu-ala-asp) box helicase 6	1656	rs200755405	CCDS44751.1_exon8	chr11:118629612	T/TG	0.01	0.0017	0.01	0.01	0.01
YIPF2	Yip1 domain family, member 2	78992	rs200515734	CCDS12251.1_exon6	chr19:11034676	T/TG	0.01	0.01	0.01	0.002	0.01
B4GALT6	Udp-gal:betaglcnac beta 1,4- galactosyltransferase, polypeptide 6	9331	rs150100199	CCDS11900.1_exon9	chr18:29205725	T/TA	0.01	N/A	0.0028	0.03	N/A
RMI1	Recq mediated genome instability 1	80010	rs144577451	CCDS6669.1_exon1	chr9:86617779	TTAAAC/T	0.01	N/A	0.01	0.06	N/A
VPS13C	Vacuolar protein sorting 13 homolog c (s. cerevisiae)	54832	rs199602573	CCDS10180.1_exon41	chr15:62239509	T/TA	0.01	N/A	0.0028	0.04	N/A
VPS13C	Vacuolar protein sorting 13 homolog c (s. cerevisiae)	54832	rs199602573	CCDS32257.1_exon43	chr15:62239509	T/TA	0.01	N/A	0.0028	0.04	N/A
VPS13C	Vacuolar protein sorting 13 homolog c (s. cerevisiae)	54832	rs199602573	CCDS45272.1_exon43	chr15:62239509	T/TA	0.01	N/A	0.0028	0.04	N/A
VPS13C	Vacuolar protein sorting 13 homolog c (s. cerevisiae)	54832	rs199602573	CCDS58367.1_exon41	chr15:62239509	T/TA	0.01	N/A	0.0028	0.04	N/A
LBR	Lamin b receptor	3930	rs199778388	CCDS1545.1_exon7	chr1:225600347	CT/C	0.01	0.01	0.01	0.01	0.01
CFAP57	Cilia and flagella associated protein 57	149465	rs200448793	CCDS479.1_exon7	chr1:43664317	GT/G	0.01	N/A	0.0028	0.04	0.01
SCGN	Secretagogin, ef-hand calcium binding protein	10590	rs60502981	CCDS4561.1_exon2	chr6:25653607	AG/A	0.01	N/A	0.01	0.03	N/A
FAM65A	Family with sequence similarity 65, member a	79567	rs200947620	CCDS10840.1_exon1	chr16:67572455	AC/A	0.01	N/A	0.0028	0.01	0.01
FAM65A	Family with sequence similarity 65, member a	79567	rs200947620	CCDS54026.1_exon2	chr16:67572455	AC/A	0.01	N/A	0.0028	0.01	0.01
FAM65A	Family with sequence similarity 65, member a	79567	rs200947620	CCDS54027.1_exon2	chr16:67572455	AC/A	0.01	N/A	0.0028	0.01	0.01
FAM65A	Family with sequence similarity 65, member a	79567	rs200947620	CCDS54028.1_exon1	chr16:67572455	AC/A	0.01	N/A	0.0028	0.01	0.01
EEA1	Early endosome antigen 1	8411	rs202146082	CCDS31874.1_exon10	chr12:93236358	TAACAA/T	0.01	N/A	0.0028	0.04	N/A
COQ3	Coenzyme q3 methyltransferase	51805	rs201283634	CCDS5042.1_exon2	chr6:99831702	G/GA	0.01	0.01	0.01	0.02	0.01
CCNK	Cyclin k	8812	rs201567868	CCDS45160.1_exon4	chr14:99967209	TAAG/T	0.01	0.0017	0.03	N/A	N/A
TBC1D31	Tbc1 domain family, member 31	93594	rs145049154	CCDS6338.1_exon19	chr8:124154697	T/TA	0.01	N/A	0.01	0.06	N/A
PEX12	Peroxisomal biogenesis factor 12	5193	rs138568975	CCDS11296.1_exon3	chr17:33903200	CTG/C	0.01	N/A	0.01	0.04	N/A
PPIL4	Peptidylprolyl isomerase (cyclophilin)-like 4	85313	rs143988772	CCDS34550.1_exon4	chr6:149862197	G/GA	0.01	N/A	0.0028	0.03	N/A
AK9	Adenylate kinase 9	221264	rs201968582	CCDS55048.1_exon20	chr6:109894798	T/TA	0.01	N/A	0.0028	0.02	N/A
MMRN1	Multimerin 1	22915	rs201932336	CCDS3635.1_exon7	chr4:90872903	TA/T	0.01	0.01	0.01	N/A	0.01
HFM1	Hfm1, atp-dependent dna helicase homolog (s. cerevisiae)	164045	rs201894017	CCDS30769.2_exon24	chr1:91784767	T/TA	0.01	N/A	0.01	0.01	0.01
NEK8	Nima-related kinase 8	284086	rs147832976	CCDS32597.1_exon12	chr17:27068004	TGAG/T	0.01	0.04	0.01	0.0041	0.0013
ABHD16A	Abhydrolase domain containing 16a	7920	rs138255252	CCDS4713.1_exon14	chr6:31656564	TA/T	0.01	N/A	0.01	0.002	0.02
ABHD16A	Abhydrolase domain containing 16a	7920	rs138255252	CCDS54988.1_exon12	chr6:31656564	TA/T	0.01	N/A	0.01	0.002	0.02
FOLH1	Folate hydrolase (prostate-specific membrane antigen) 1	2346	rs201138675	CCDS31493.1_exon7	chr11:49204796	GA/G	0.01	0.01	0.0028	0.01	0.01
FOLH1	Folate hydrolase (prostate-specific membrane antigen) 1	2346	rs201138675	CCDS53627.1_exon7	chr11:49204796	GA/G	0.01	0.01	0.0028	0.01	0.01
FOLH1	Folate hydrolase (prostate-specific membrane antigen) 1	2346	rs201138675	CCDS53628.1_exon7	chr11:49204796	GA/G	0.01	0.01	0.0028	0.01	0.01
FOLH1	Folate hydrolase (prostate-specific membrane antigen) 1	2346	rs201138675	CCDS7946.1_exon7	chr11:49204796	GA/G	0.01	0.01	0.0028	0.01	0.01
INPP4B	Inositol polyphosphate-4-phosphatase, type ii, 105kda	8821	rs202239255	CCDS3757.1_exon17	chr4:143044570	G/GA	0.01	0.0035	0.01	0.01	0.01
