# Supplementary material for: Loss of heterozygosity of CYP2D6 enhances the sensitivity of hepatocellular carcinomas to talazoparib
Source: eBioMedicine. 2024 Oct 4;109:105368. doi: 10.1016/j.ebiom.2024.105368 (PMC11490764; doi:10.1016/j.ebiom.2024.105368)
Supplement: Supplementary Table S6 [file mmc5.xls]

Supplementary Table 6 Down_HepG CYP2D6 KO
KEGGID	Description	GeneRatio	BgRatio	pvalue	padj	geneID	geneName	keggID	Count
hsa04610	Complement and coagulation cascades	24/343	83/9921	2.74825725537204e-16	7.91498089547148e-14	ENSG00000109072/ENSG00000080618/ENSG00000021852/ENSG00000171560/ENSG00000106804/ENSG00000166278/ENSG00000171557/ENSG00000099937/ENSG00000117601/ENSG00000171564/ENSG00000088926/ENSG00000157131/ENSG00000224389/ENSG00000113889/ENSG00000122194/ENSG00000251165/ENSG00000165471/ENSG00000243649/ENSG00000143278/ENSG00000101000/ENSG00000164344/ENSG00000244731/ENSG00000159403/ENSG00000285330	VTN/CPB2/C8B/FGA/C5/C2/FGG/SERPIND1/SERPINC1/FGB/F11/C8A/C4B/KNG1/PLG/F11-AS1/MBL2/CFB/F13B/PROCR/KLKB1/C4A/C1R/AC126283.2	hsa:7448/hsa:1361/hsa:732/hsa:2243/hsa:727/hsa:717/hsa:2266/hsa:3053/hsa:462/hsa:2244/hsa:2160/hsa:731/hsa:721/hsa:3827/hsa:5340/hsa:2160/hsa:4153/hsa:629/hsa:2165/hsa:10544/hsa:3818/hsa:720/hsa:715/hsa:3426	24
hsa03320	PPAR signaling pathway	19/343	89/9921	1.30885389093428e-10	1.88474960294537e-08	ENSG00000110243/ENSG00000110245/ENSG00000214456/ENSG00000151726/ENSG00000168306/ENSG00000113790/ENSG00000134824/ENSG00000167772/ENSG00000180432/ENSG00000167676/ENSG00000166819/ENSG00000135218/ENSG00000118137/ENSG00000165269/ENSG00000244062/ENSG00000134240/ENSG00000164398/ENSG00000145384/ENSG00000267385	APOA5/APOC3/PLIN5/ACSL1/ACOX2/EHHADH/FADS2/ANGPTL4/CYP8B1/PLIN4/PLIN1/CD36/APOA1/AQP7/AC080128.1/HMGCS2/ACSL6/FABP2/AC011498.4	hsa:116519/hsa:345/hsa:440503/hsa:2180/hsa:8309/hsa:1962/hsa:9415/hsa:51129/hsa:1582/hsa:729359/hsa:5346/hsa:948/hsa:335/hsa:364/hsa:2181/hsa:3158/hsa:23305/hsa:2169/hsa:440503	19
hsa04979	Cholesterol metabolism	12/343	62/9921	1.09516625172869e-06	0.000105135960165954	ENSG00000091583/ENSG00000110245/ENSG00000165029/ENSG00000169174/ENSG00000143921/ENSG00000213071/ENSG00000167772/ENSG00000110244/ENSG00000135218/ENSG00000118137/ENSG00000214855/ENSG00000132855	APOH/APOC3/ABCA1/PCSK9/ABCG8/LPAL2/ANGPTL4/APOA4/CD36/APOA1/APOC1P1/ANGPTL3	hsa:350/hsa:345/hsa:19/hsa:255738/hsa:64241/hsa:4018/hsa:51129/hsa:337/hsa:948/hsa:335/hsa:341/hsa:27329	12
hsa04975	Fat digestion and absorption	10/343	50/9921	6.40655720766526e-06	0.000461272118951899	ENSG00000185000/ENSG00000062282/ENSG00000165029/ENSG00000143921/ENSG00000166391/ENSG00000110244/ENSG00000135218/ENSG00000138308/ENSG00000118137/ENSG00000145384	DGAT1/DGAT2/ABCA1/ABCG8/MOGAT2/APOA4/CD36/PLA2G12B/APOA1/FABP2	hsa:8694/hsa:84649/hsa:19/hsa:64241/hsa:80168/hsa:337/hsa:948/hsa:84647/hsa:335/hsa:2169	10
hsa00982	Drug metabolism - cytochrome P450	13/343	92/9921	1.51992410552748e-05	0.00087547628478383	ENSG00000131781/ENSG00000243955/ENSG00000135220/ENSG00000170899/ENSG00000156096/ENSG00000100197/ENSG00000213366/ENSG00000213759/ENSG00000250376/ENSG00000244067/ENSG00000251685/ENSG00000248635/ENSG00000196616	FMO5/GSTA1/UGT2A3/GSTA4/UGT2B4/CYP2D6/GSTM2/UGT2B11/AC093720.1/GSTA2/UGT2B27P/AC147055.1/ADH1B	hsa:2330/hsa:2938/hsa:79799/hsa:2941/hsa:7363/hsa:1565/hsa:2946/hsa:10720/hsa:79799/hsa:2939/hsa:7365/hsa:7367/hsa:125	13
hsa00650	Butanoate metabolism	8/343	37/9921	3.01784776179624e-05	0.00139312371490417	ENSG00000066813/ENSG00000183747/ENSG00000183549/ENSG00000183044/ENSG00000138796/ENSG00000113790/ENSG00000083720/ENSG00000134240	ACSM2B/ACSM2A/ACSM5/ABAT/HADH/EHHADH/OXCT1/HMGCS2	hsa:348158/hsa:123876/hsa:54988/hsa:18/hsa:3033/hsa:1962/hsa:5019/hsa:3158	8
hsa00980	Metabolism of xenobiotics by cytochrome P450	13/343	99/9921	3.38606458483653e-05	0.00139312371490417	ENSG00000243955/ENSG00000159228/ENSG00000135220/ENSG00000170899/ENSG00000156096/ENSG00000100197/ENSG00000213366/ENSG00000213759/ENSG00000250376/ENSG00000244067/ENSG00000251685/ENSG00000248635/ENSG00000196616	GSTA1/CBR1/UGT2A3/GSTA4/UGT2B4/CYP2D6/GSTM2/UGT2B11/AC093720.1/GSTA2/UGT2B27P/AC147055.1/ADH1B	hsa:2938/hsa:873/hsa:79799/hsa:2941/hsa:7363/hsa:1565/hsa:2946/hsa:10720/hsa:79799/hsa:2939/hsa:7365/hsa:7367/hsa:125	13
hsa05204	Chemical carcinogenesis - DNA adducts	12/343	89/9921	5.20131974666679e-05	0.00187247510880004	ENSG00000243955/ENSG00000159228/ENSG00000135220/ENSG00000170899/ENSG00000156096/ENSG00000213366/ENSG00000213759/ENSG00000250376/ENSG00000244067/ENSG00000021461/ENSG00000251685/ENSG00000248635	GSTA1/CBR1/UGT2A3/GSTA4/UGT2B4/GSTM2/UGT2B11/AC093720.1/GSTA2/CYP3A43/UGT2B27P/AC147055.1	hsa:2938/hsa:873/hsa:79799/hsa:2941/hsa:7363/hsa:2946/hsa:10720/hsa:79799/hsa:2939/hsa:64816/hsa:7365/hsa:7367	12
hsa00260	Glycine, serine and threonine metabolism	9/343	53/9921	7.33718418798299e-05	0.00234789894015456	ENSG00000172482/ENSG00000179761/ENSG00000178445/ENSG00000168237/ENSG00000131471/ENSG00000124713/ENSG00000260105/ENSG00000274276/ENSG00000110887	AGXT/PIPOX/GLDC/GLYCTK/AOC3/GNMT/AOC4P/CBSL/DAO	hsa:189/hsa:51268/hsa:2731/hsa:132158/hsa:8639/hsa:27232/hsa:8639/hsa:102724560/hsa:1610	9
hsa04146	Peroxisome	12/343	96/9921	0.000110189286314032	0.00317345144584412	ENSG00000172482/ENSG00000179761/ENSG00000151726/ENSG00000168306/ENSG00000113790/ENSG00000136881/ENSG00000203797/ENSG00000244062/ENSG00000164398/ENSG00000112357/ENSG00000140876/ENSG00000110887	AGXT/PIPOX/ACSL1/ACOX2/EHHADH/BAAT/DDO/AC080128.1/ACSL6/PEX7/NUDT7/DAO	hsa:189/hsa:51268/hsa:2180/hsa:8309/hsa:1962/hsa:570/hsa:8528/hsa:2181/hsa:23305/hsa:5191/hsa:283927/hsa:1610	12
hsa00410	beta-Alanine metabolism	7/343	36/9921	0.000194996484787481	0.00510536251079951	ENSG00000119711/ENSG00000183044/ENSG00000131471/ENSG00000113790/ENSG00000188641/ENSG00000100024/ENSG00000260105	ALDH6A1/ABAT/AOC3/EHHADH/DPYD/UPB1/AOC4P	hsa:4329/hsa:18/hsa:8639/hsa:1962/hsa:1806/hsa:51733/hsa:8639	7
hsa00053	Ascorbate and aldarate metabolism	8/343	50/9921	0.000283628318863979	0.0068070796527355	ENSG00000135220/ENSG00000130988/ENSG00000156096/ENSG00000213759/ENSG00000250376/ENSG00000251685/ENSG00000100253/ENSG00000248635	UGT2A3/RGN/UGT2B4/UGT2B11/AC093720.1/UGT2B27P/MIOX/AC147055.1	hsa:79799/hsa:9104/hsa:7363/hsa:10720/hsa:79799/hsa:7365/hsa:55586/hsa:7367	8
hsa05150	Staphylococcus aureus infection	10/343	86/9921	0.000732934919701256	0.0158011464809683	ENSG00000106804/ENSG00000166278/ENSG00000171557/ENSG00000224389/ENSG00000122194/ENSG00000165471/ENSG00000243649/ENSG00000244731/ENSG00000159403/ENSG00000285330	C5/C2/FGG/C4B/PLG/MBL2/CFB/C4A/C1R/AC126283.2	hsa:727/hsa:717/hsa:2266/hsa:721/hsa:5340/hsa:4153/hsa:629/hsa:720/hsa:715/hsa:3426	10
hsa04976	Bile secretion	11/343	102/9921	0.000768111287269294	0.0158011464809683	ENSG00000135220/ENSG00000012504/ENSG00000143921/ENSG00000136881/ENSG00000156096/ENSG00000005471/ENSG00000213759/ENSG00000250376/ENSG00000251685/ENSG00000137204/ENSG00000248635	UGT2A3/NR1H4/ABCG8/BAAT/UGT2B4/ABCB4/UGT2B11/AC093720.1/UGT2B27P/SLC22A7/AC147055.1	hsa:79799/hsa:9971/hsa:64241/hsa:570/hsa:7363/hsa:5244/hsa:10720/hsa:79799/hsa:7365/hsa:10864/hsa:7367	11
hsa00983	Drug metabolism - other enzymes	12/343	125/9921	0.00126933579860086	0.0243712473331366	ENSG00000243955/ENSG00000135220/ENSG00000170899/ENSG00000156096/ENSG00000213366/ENSG00000188641/ENSG00000100024/ENSG00000213759/ENSG00000250376/ENSG00000244067/ENSG00000251685/ENSG00000248635	GSTA1/UGT2A3/GSTA4/UGT2B4/GSTM2/DPYD/UPB1/UGT2B11/AC093720.1/GSTA2/UGT2B27P/AC147055.1	hsa:2938/hsa:79799/hsa:2941/hsa:7363/hsa:2946/hsa:1806/hsa:51733/hsa:10720/hsa:79799/hsa:2939/hsa:7365/hsa:7367	12
hsa00830	Retinol metabolism	9/343	82/9921	0.00201544126557115	0.0362779427802808	ENSG00000185000/ENSG00000135220/ENSG00000156096/ENSG00000025423/ENSG00000213759/ENSG00000250376/ENSG00000251685/ENSG00000248635/ENSG00000196616	DGAT1/UGT2A3/UGT2B4/HSD17B6/UGT2B11/AC093720.1/UGT2B27P/AC147055.1/ADH1B	hsa:8694/hsa:79799/hsa:7363/hsa:8630/hsa:10720/hsa:79799/hsa:7365/hsa:7367/hsa:125	9
hsa05133	Pertussis	9/343	84/9921	0.00238378349577243	0.0403840968695565	ENSG00000106804/ENSG00000166278/ENSG00000224389/ENSG00000137752/ENSG00000127955/ENSG00000103490/ENSG00000170458/ENSG00000244731/ENSG00000159403	C5/C2/C4B/CASP1/GNAI1/PYCARD/CD14/C4A/C1R	hsa:727/hsa:717/hsa:721/hsa:834/hsa:2770/hsa:29108/hsa:929/hsa:720/hsa:715	9
hsa05322	Systemic lupus erythematosus	11/343	119/9921	0.00270186926424907	0.0431208038322515	ENSG00000021852/ENSG00000106804/ENSG00000166278/ENSG00000157131/ENSG00000224389/ENSG00000197903/ENSG00000276180/ENSG00000244731/ENSG00000159403/ENSG00000224186/ENSG00000273079	C8B/C5/C2/C8A/C4B/HIST1H2BK/HIST1H4I/C4A/C1R/C5orf66/GRIN2B	hsa:732/hsa:727/hsa:717/hsa:731/hsa:721/hsa:85236/hsa:8370/hsa:720/hsa:715/hsa:9555/hsa:2904	11
hsa04350	TGF-beta signaling pathway	10/343	103/9921	0.0029121114547016	0.0431208038322515	ENSG00000105697/ENSG00000115738/ENSG00000137801/ENSG00000143869/ENSG00000120693/ENSG00000166147/ENSG00000133740/ENSG00000175189/ENSG00000135409/ENSG00000277435	HAMP/ID2/THBS1/GDF7/SMAD9/FBN1/E2F5/INHBC/AMHR2/AC138649.2	hsa:57817/hsa:3398/hsa:7057/hsa:151449/hsa:4093/hsa:2200/hsa:1875/hsa:3626/hsa:269/hsa:9372	10
hsa00350	Tyrosine metabolism	6/343	42/9921	0.00299450026612858	0.0431208038322515	ENSG00000225756/ENSG00000131471/ENSG00000132437/ENSG00000123454/ENSG00000260105/ENSG00000196616	DBH-AS1/AOC3/DDC/DBH/AOC4P/ADH1B	hsa:1621/hsa:8639/hsa:1644/hsa:1621/hsa:8639/hsa:125	6
hsa00480	Glutathione metabolism	8/343	73/9921	0.00356901645858658	0.0489465114320445	ENSG00000243955/ENSG00000176153/ENSG00000115365/ENSG00000116157/ENSG00000170899/ENSG00000213366/ENSG00000167741/ENSG00000244067	GSTA1/GPX2/LANCL1/GPX7/GSTA4/GSTM2/GGT6/GSTA2	hsa:2938/hsa:2877/hsa:10314/hsa:2882/hsa:2941/hsa:2946/hsa:124975/hsa:2939	8
