# Supplementary material for: Loss of heterozygosity of CYP2D6 enhances the sensitivity of hepatocellular carcinomas to talazoparib
Source: eBioMedicine. 2024 Oct 4;109:105368. doi: 10.1016/j.ebiom.2024.105368 (PMC11490764; doi:10.1016/j.ebiom.2024.105368)
Supplement: Supplementary Table S7 [file mmc6.xls]

Supplementary Table 7_UP_HepG2K
KEGGID	Description	GeneRatio	BgRatio	pvalue	padj	geneID	geneName	keggID	Count
hsa05235	PD-L1 expression and PD-1 checkpoint pathway in cancer	11/397	104/9921	0.00289020074573439	0.0460826452236539	ENSG00000143924/ENSG00000100644/ENSG00000182866/ENSG00000115085/ENSG00000096968/ENSG00000167286/ENSG00000156127/ENSG00000198851/ENSG00000188389/ENSG00000254598/ENSG00000117020	EML4/HIF1A/LCK/ZAP70/JAK2/CD3D/BATF/CD3E/PDCD1/CSNK2A3/AKT3	hsa:27436/hsa:3091/hsa:3932/hsa:7535/hsa:3717/hsa:915/hsa:10538/hsa:916/hsa:5133/hsa:283106/hsa:10000	11
hsa04060	Cytokine-cytokine receptor interaction	18/397	213/9921	0.00221839402181556	0.0374517108388863	ENSG00000064300/ENSG00000095752/ENSG00000184371/ENSG00000006327/ENSG00000105329/ENSG00000125378/ENSG00000160712/ENSG00000169429/ENSG00000153162/ENSG00000117586/ENSG00000175505/ENSG00000054967/ENSG00000108342/ENSG00000147168/ENSG00000116678/ENSG00000103522/ENSG00000121966/ENSG00000243646	NGFR/IL11/CSF1/TNFRSF12A/TGFB1/BMP4/IL6R/CXCL8/BMP6/TNFSF4/CLCF1/RELT/CSF3/IL2RG/LEPR/IL21R/CXCR4/IL10RB	hsa:4804/hsa:3589/hsa:1435/hsa:51330/hsa:7040/hsa:652/hsa:3570/hsa:3576/hsa:654/hsa:7292/hsa:23529/hsa:84957/hsa:1440/hsa:3561/hsa:3953/hsa:50615/hsa:7852/hsa:3588	18
hsa00190	Oxidative phosphorylation	21/397	260/9921	0.00173567938468698	0.0349993546666425	ENSG00000010256/ENSG00000131100/ENSG00000247627/ENSG00000198712/ENSG00000198938/ENSG00000237973/ENSG00000198695/ENSG00000198744/ENSG00000178127/ENSG00000198840/ENSG00000198804/ENSG00000198786/ENSG00000198899/ENSG00000255003/ENSG00000248923/ENSG00000248527/ENSG00000229344/ENSG00000198886/ENSG00000185633/ENSG00000212907/ENSG00000225630	UQCRC1/ATP6V1E1/MTND4P12/MT-CO2/MT-CO3/MTCO1P12/MT-ND6/MTCO3P12/NDUFV2/MT-ND3/MT-CO1/MT-ND5/MT-ATP6/CYCSP28/MTND5P11/MTATP6P1/MTCO2P12/MT-ND4/NDUFA4L2/MT-ND4L/MTND2P28	hsa:7384/hsa:529/hsa:4538/hsa:4513/hsa:4514/hsa:4512/hsa:4541/hsa:4514/hsa:4729/hsa:4537/hsa:4512/hsa:4540/hsa:4508/hsa:54205/hsa:4540/hsa:4508/hsa:4513/hsa:4538/hsa:56901/hsa:4539/hsa:4536	21
hsa04080	Neuroactive ligand-receptor interaction	19/397	227/9921	0.00188933206775393	0.0349993546666425	ENSG00000078401/ENSG00000213903/ENSG00000162009/ENSG00000164251/ENSG00000188582/ENSG00000100300/ENSG00000101188/ENSG00000144891/ENSG00000083454/ENSG00000160781/ENSG00000065325/ENSG00000197405/ENSG00000069696/ENSG00000128564/ENSG00000160951/ENSG00000171631/ENSG00000204681/ENSG00000010310/ENSG00000116678	EDN1/LTB4R/SSTR5/F2RL1/PAQR9/TSPO/NTSR1/AGTR1/P2RX5/PAQR6/GLP2R/C5AR1/DRD4/VGF/PTGER1/P2RY6/GABBR1/GIPR/LEPR	hsa:1906/hsa:1241/hsa:6755/hsa:2150/hsa:344838/hsa:706/hsa:4923/hsa:185/hsa:5026/hsa:79957/hsa:9340/hsa:728/hsa:1815/hsa:7425/hsa:5731/hsa:5031/hsa:2550/hsa:2696/hsa:3953	19
hsa04933	AGE-RAGE signaling pathway in diabetic complications	11/397	99/9921	0.00195118353542258	0.0349993546666425	ENSG00000106366/ENSG00000078401/ENSG00000137193/ENSG00000105329/ENSG00000090339/ENSG00000164867/ENSG00000144891/ENSG00000169429/ENSG00000197943/ENSG00000096968/ENSG00000117020	SERPINE1/EDN1/PIM1/TGFB1/ICAM1/NOS3/AGTR1/CXCL8/PLCG2/JAK2/AKT3	hsa:5054/hsa:1906/hsa:5292/hsa:7040/hsa:3383/hsa:4846/hsa:185/hsa:3576/hsa:5336/hsa:3717/hsa:10000	11
hsa05144	Malaria	7/397	43/9921	0.00144240630286615	0.0334937805722246	ENSG00000105329/ENSG00000090339/ENSG00000261371/ENSG00000186340/ENSG00000245648/ENSG00000169429/ENSG00000108342	TGFB1/ICAM1/PECAM1/THBS2/AC022075.1/CXCL8/CSF3	hsa:7040/hsa:3383/hsa:5175/hsa:7058/hsa:100528032/hsa:3576/hsa:1440	7
hsa04630	JAK-STAT signaling pathway	14/397	141/9921	0.00151713988654676	0.0334937805722246	ENSG00000137193/ENSG00000113721/ENSG00000095752/ENSG00000160712/ENSG00000022267/ENSG00000131788/ENSG00000175505/ENSG00000096968/ENSG00000108342/ENSG00000147168/ENSG00000116678/ENSG00000103522/ENSG00000117020/ENSG00000243646	PIM1/PDGFRB/IL11/IL6R/FHL1/PIAS3/CLCF1/JAK2/CSF3/IL2RG/LEPR/IL21R/AKT3/IL10RB	hsa:5292/hsa:5159/hsa:3589/hsa:3570/hsa:2273/hsa:10401/hsa:23529/hsa:3717/hsa:1440/hsa:3561/hsa:3953/hsa:50615/hsa:10000/hsa:3588	14
hsa00532	Glycosaminoglycan biosynthesis - chondroitin sulfate / dermatan sulfate	5/397	21/9921	0.00119685059810142	0.0312269201504644	ENSG00000147408/ENSG00000123989/ENSG00000182022/ENSG00000169826/ENSG00000171451	CSGALNACT1/CHPF/CHST15/CSGALNACT2/DSEL	hsa:55790/hsa:79586/hsa:51363/hsa:55454/hsa:92126	5
hsa00051	Fructose and mannose metabolism	7/397	40/9921	0.000925158289290902	0.0265520429026489	ENSG00000156515/ENSG00000198074/ENSG00000112699/ENSG00000170525/ENSG00000109107/ENSG00000114268/ENSG00000067057	HK1/AKR1B10/GMDS/PFKFB3/ALDOC/PFKFB4/PFKP	hsa:3098/hsa:57016/hsa:2762/hsa:5209/hsa:230/hsa:5210/hsa:5214	7
hsa05415	Diabetic cardiomyopathy	27/397	349/9921	0.00078059502308045	0.0248923079582321	ENSG00000117394/ENSG00000105329/ENSG00000010256/ENSG00000131828/ENSG00000164867/ENSG00000144891/ENSG00000247627/ENSG00000129991/ENSG00000198712/ENSG00000198938/ENSG00000237973/ENSG00000198695/ENSG00000198744/ENSG00000178127/ENSG00000198840/ENSG00000198804/ENSG00000165178/ENSG00000198786/ENSG00000198899/ENSG00000248923/ENSG00000248527/ENSG00000229344/ENSG00000198886/ENSG00000185633/ENSG00000212907…	SLC2A1/TGFB1/UQCRC1/PDHA1/NOS3/AGTR1/MTND4P12/TNNI3/MT-CO2/MT-CO3/MTCO1P12/MT-ND6/MTCO3P12/NDUFV2/MT-ND3/MT-CO1/NCF1C/MT-ND5/MT-ATP6/MTND5P11/MTATP6P1/MTCO2P12/MT-ND4/NDUFA4L2/MT-ND4L/AKT3/MTND2P28	hsa:6513/hsa:7040/hsa:7384/hsa:5160/hsa:4846/hsa:185/hsa:4538/hsa:7137/hsa:4513/hsa:4514/hsa:4512/hsa:4541/hsa:4514/hsa:4729/hsa:4537/hsa:4512/hsa:653361/hsa:4540/hsa:4508/hsa:4540/hsa:4508/hsa:4513/hsa:4538/hsa:56901/hsa:4539/hsa:10000/hsa:4536	27
hsa05340	Primary immunodeficiency	7/397	37/9921	0.00056649840213356	0.0203231301765415	ENSG00000182866/ENSG00000115085/ENSG00000196839/ENSG00000177455/ENSG00000167286/ENSG00000198851/ENSG00000147168	LCK/ZAP70/ADA/CD19/CD3D/CD3E/IL2RG	hsa:3932/hsa:7535/hsa:100/hsa:930/hsa:915/hsa:916/hsa:3561	7
hsa04151	PI3K-Akt signaling pathway	29/397	369/9921	0.000388132183537227	0.0159134195250263	ENSG00000143127/ENSG00000164171/ENSG00000113721/ENSG00000118515/ENSG00000064300/ENSG00000109321/ENSG00000163235/ENSG00000184371/ENSG00000124253/ENSG00000131482/ENSG00000160712/ENSG00000142627/ENSG00000077782/ENSG00000123358/ENSG00000142173/ENSG00000187391/ENSG00000164867/ENSG00000186340/ENSG00000161638/ENSG00000146592/ENSG00000177455/ENSG00000096968/ENSG00000108342/ENSG00000105550/ENSG00000005884…	ITGA10/ITGA2/PDGFRB/SGK1/NGFR/AREG/TGFA/CSF1/PCK1/G6PC/IL6R/EPHA2/FGFR1/NR4A1/COL6A2/MAGI2/NOS3/THBS2/ITGA5/CREB5/CD19/JAK2/CSF3/FGF21/ITGA3/IL2RG/ANGPT2/AKT3/TCL1A	hsa:8515/hsa:3673/hsa:5159/hsa:6446/hsa:4804/hsa:374/hsa:7039/hsa:1435/hsa:5105/hsa:2538/hsa:3570/hsa:1969/hsa:2260/hsa:3164/hsa:1292/hsa:9863/hsa:4846/hsa:7058/hsa:3678/hsa:9586/hsa:930/hsa:3717/hsa:1440/hsa:26291/hsa:3675/hsa:3561/hsa:285/hsa:10000/hsa:8115	29
hsa04640	Hematopoietic cell lineage	10/397	67/9921	0.000302527521960561	0.0144708998004469	ENSG00000164171/ENSG00000095752/ENSG00000184371/ENSG00000160712/ENSG00000161638/ENSG00000177455/ENSG00000167286/ENSG00000108342/ENSG00000198851/ENSG00000005884	ITGA2/IL11/CSF1/IL6R/ITGA5/CD19/CD3D/CSF3/CD3E/ITGA3	hsa:3673/hsa:3589/hsa:1435/hsa:3570/hsa:3678/hsa:930/hsa:915/hsa:1440/hsa:916/hsa:3675	10
hsa04066	HIF-1 signaling pathway	17/397	157/9921	0.000175956346224926	0.0100998942733107	ENSG00000117394/ENSG00000106366/ENSG00000078401/ENSG00000102265/ENSG00000156515/ENSG00000100644/ENSG00000131828/ENSG00000160712/ENSG00000170525/ENSG00000109107/ENSG00000074800/ENSG00000067057/ENSG00000164867/ENSG00000197943/ENSG00000218682/ENSG00000091879/ENSG00000117020	SLC2A1/SERPINE1/EDN1/TIMP1/HK1/HIF1A/PDHA1/IL6R/PFKFB3/ALDOC/ENO1/PFKP/NOS3/PLCG2/AC064847.1/ANGPT2/AKT3	hsa:6513/hsa:5054/hsa:1906/hsa:7076/hsa:3098/hsa:3091/hsa:5160/hsa:3570/hsa:5209/hsa:230/hsa:2023/hsa:5214/hsa:4846/hsa:5336/hsa:2027/hsa:285/hsa:10000	17
hsa04260	Cardiac muscle contraction	15/397	124/9921	0.000122500506752772	0.00878941135951136	ENSG00000151062/ENSG00000010256/ENSG00000075461/ENSG00000129991/ENSG00000198712/ENSG00000198938/ENSG00000237973/ENSG00000198744/ENSG00000198804/ENSG00000241015/ENSG00000229344/ENSG00000225214/ENSG00000234337/ENSG00000130433/ENSG00000002079	CACNA2D4/UQCRC1/CACNG4/TNNI3/MT-CO2/MT-CO3/MTCO1P12/MTCO3P12/MT-CO1/TPM3P9/MTCO2P12/AC079790.1/AC026462.1/CACNG6/MYH16	hsa:93589/hsa:7384/hsa:27092/hsa:7137/hsa:4513/hsa:4514/hsa:4512/hsa:4514/hsa:4512/hsa:7171/hsa:4513/hsa:785/hsa:7171/hsa:59285/hsa:4624	15
hsa04010	MAPK signaling pathway	28/397	315/9921	6.16658209983871e-05	0.00589936354217903	ENSG00000139318/ENSG00000138166/ENSG00000113721/ENSG00000064300/ENSG00000109321/ENSG00000151062/ENSG00000163235/ENSG00000184371/ENSG00000126458/ENSG00000105329/ENSG00000196557/ENSG00000142627/ENSG00000077782/ENSG00000196924/ENSG00000123358/ENSG00000137486/ENSG00000085276/ENSG00000120875/ENSG00000142733/ENSG00000075461/ENSG00000274021/ENSG00000105550/ENSG00000068831/ENSG00000225214/ENSG00000105499…	DUSP6/DUSP5/PDGFRB/NGFR/AREG/CACNA2D4/TGFA/CSF1/RRAS/TGFB1/CACNA1H/EPHA2/FGFR1/FLNA/NR4A1/ARRB1/MECOM/DUSP4/MAP3K6/CACNG4/AC024909.2/FGF21/RASGRP2/AC079790.1/PLA2G4C/CACNG6/ANGPT2/AKT3	hsa:1848/hsa:1847/hsa:5159/hsa:4804/hsa:374/hsa:93589/hsa:7039/hsa:1435/hsa:6237/hsa:7040/hsa:8912/hsa:1969/hsa:2260/hsa:2316/hsa:3164/hsa:408/hsa:2122/hsa:1846/hsa:9064/hsa:27092/hsa:1848/hsa:26291/hsa:10235/hsa:785/hsa:8605/hsa:59285/hsa:285/hsa:10000	28
hsa05410	Hypertrophic cardiomyopathy	16/397	112/9921	8.97729514054175e-06	0.00162241432631637	ENSG00000078401/ENSG00000143127/ENSG00000164171/ENSG00000151062/ENSG00000160789/ENSG00000105329/ENSG00000161638/ENSG00000075461/ENSG00000129991/ENSG00000241015/ENSG00000005884/ENSG00000175084/ENSG00000225214/ENSG00000234337/ENSG00000130433/ENSG00000002079	EDN1/ITGA10/ITGA2/CACNA2D4/LMNA/TGFB1/ITGA5/CACNG4/TNNI3/TPM3P9/ITGA3/DES/AC079790.1/AC026462.1/CACNG6/MYH16	hsa:1906/hsa:8515/hsa:3673/hsa:93589/hsa:4000/hsa:7040/hsa:3678/hsa:27092/hsa:7137/hsa:7171/hsa:3675/hsa:1674/hsa:785/hsa:7171/hsa:59285/hsa:4624	16
hsa05414	Dilated cardiomyopathy	16/397	114/9921	1.1306023179905e-05	0.00162241432631637	ENSG00000143127/ENSG00000164171/ENSG00000151062/ENSG00000160789/ENSG00000105329/ENSG00000161638/ENSG00000075461/ENSG00000129991/ENSG00000241015/ENSG00000005884/ENSG00000175084/ENSG00000138031/ENSG00000225214/ENSG00000234337/ENSG00000130433/ENSG00000002079	ITGA10/ITGA2/CACNA2D4/LMNA/TGFB1/ITGA5/CACNG4/TNNI3/TPM3P9/ITGA3/DES/ADCY3/AC079790.1/AC026462.1/CACNG6/MYH16	hsa:8515/hsa:3673/hsa:93589/hsa:4000/hsa:7040/hsa:3678/hsa:27092/hsa:7137/hsa:7171/hsa:3675/hsa:1674/hsa:109/hsa:785/hsa:7171/hsa:59285/hsa:4624	16
