# Supplementary material for: Loss of heterozygosity of CYP2D6 enhances the sensitivity of hepatocellular carcinomas to talazoparib
Source: eBioMedicine. 2024 Oct 4;109:105368. doi: 10.1016/j.ebiom.2024.105368 (PMC11490764; doi:10.1016/j.ebiom.2024.105368)
Supplement: Supplementary data 1 [file mmc7.xlsx]

## Sheet: final_gnomad_variants
chrom	pos	ref	alt	AF	ANN[*].EFFECT	ANN[*].GENE	ANN[*].GENEID	ANN[*].BIOTYPE	ANN[*].RANK	ANN[*].HGVS_P	ANN[*].CDNA_POS	ANN[*].CDNA_LEN	ANN[*].CDS_POS	ANN[*].CDS_LEN	ANN[*].AA_POS	ANN[*].AA_LEN	rs_dbSNP	VEP_canonical	Ensembl_geneid	Ensembl_transcriptid	Ensembl_proteinid	HGVSp_snpEff	Interpro_domain	APPRIS	genename	aapos	AlphaMissense_score	clinvar_hgvs	Gene_name	Ensembl_gene	HPO_name	Function_description	Tissue_specificity(Uniprot)	Expression(egenetics)	Expression(GNF/Atlas)	RefSeq_region	RefSeq_functional_consequence	Ensembl_region	Ensembl_functional_consequence
1	13656	CAG	C	0.489766	splice_donor_variant&splice_region_variant&intron_variant,downstream_gene_variant,downstream_gene_variant,downstream_gene_variant,downstream_gene_variant,downstream_gene_variant,non_coding_transcript_exon_variant,non_coding_transcript_exon_variant,non_coding_transcript_exon_variant	DDX11L1,WASH7P,WASH7P,WASH7P,WASH7P,WASH7P,DDX11L1,DDX11L1,DDX11L1	ENSG00000223972,ENSG00000227232,ENSG00000227232,ENSG00000227232,ENSG00000227232,ENSG00000227232,ENSG00000223972,ENSG00000223972,ENSG00000223972	transcribed_unprocessed_pseudogene,unprocessed_pseudogene,unprocessed_pseudogene,unprocessed_pseudogene,unprocessed_pseudogene,unprocessed_pseudogene,processed_transcript,transcribed_unprocessed_pseudogene,transcribed_unprocessed_pseudogene	3,-1,-1,-1,-1,-1,3,3,6	.,.,.,.,.,.,.,.,.	-1,-1,-1,-1,-1,-1,-1,-1,-1	-1,-1,-1,-1,-1,-1,-1,-1,-1	-1,-1,-1,-1,-1,-1,-1,-1,-1	-1,-1,-1,-1,-1,-1,-1,-1,-1	-1,-1,-1,-1,-1,-1,-1,-1,-1	-1,-1,-1,-1,-1,-1,-1,-1,-1
1	69511	A	G	0.843526	missense_variant	OR4F5	ENSG00000186092	protein_coding	1	p.Thr141Ala	421	918	421	918	141	305	rs2691305	.;YES	ENSG00000186092;ENSG00000186092	ENST00000641515;ENST00000335137	ENSP00000493376;ENSP00000334393	.;p.Thr141Ala	GPCR, rhodopsin-like, 7TM;GPCR, rhodopsin-like, 7TM	.;principal1	OR4F5;OR4F5	162;141	0.0539;0.0543	.
1	69761	A	T	0.0546314	missense_variant	OR4F5	ENSG00000186092	protein_coding	1	p.Asp224Val	671	918	671	918	224	305	rs200505207	.;YES	ENSG00000186092;ENSG00000186092	ENST00000641515;ENST00000335137	ENSP00000493376;ENSP00000334393	.;p.Asp224Val	GPCR, rhodopsin-like, 7TM;GPCR, rhodopsin-like, 7TM	.;principal1	OR4F5;OR4F5	245;224	0.0999;0.1062	.
1	135804	G	A	0.296244	splice_acceptor_variant&intron_variant,upstream_gene_variant,downstream_gene_variant,downstream_gene_variant,downstream_gene_variant,non_coding_transcript_exon_variant	AL627309.1,RP11-34P13.7,CICP27,RP11-34P13.16,RP11-34P13.14,RP11-34P13.15	ENSG00000237683,ENSG00000238009,ENSG00000233750,ENSG00000269981,ENSG00000239906,ENSG00000268903	protein_coding,lincRNA,processed_pseudogene,processed_pseudogene,antisense,processed_pseudogene	1,-1,-1,-1,-1,1	.,.,.,.,.,.	-1,-1,-1,-1,-1,-1	-1,-1,-1,-1,-1,-1	-1,-1,-1,-1,-1,-1	-1,-1,-1,-1,-1,-1	-1,-1,-1,-1,-1,-1	-1,-1,-1,-1,-1,-1
1	139213	A	G	0.292628	missense_variant,upstream_gene_variant,upstream_gene_variant,downstream_gene_variant,downstream_gene_variant,downstream_gene_variant,downstream_gene_variant	AL627309.1,RP11-34P13.15,RP11-34P13.16,CICP27,RP11-34P13.14,RP11-34P13.13,RP11-34P13.13	ENSG00000237683,ENSG00000268903,ENSG00000269981,ENSG00000233750,ENSG00000239906,ENSG00000241860,ENSG00000241860	protein_coding,processed_pseudogene,processed_pseudogene,processed_pseudogene,antisense,antisense,antisense	1,-1,-1,-1,-1,-1,-1	p.Cys33Arg,.,.,.,.,.,.	167,-1,-1,-1,-1,-1,-1	2661,-1,-1,-1,-1,-1,-1	97,-1,-1,-1,-1,-1,-1	780,-1,-1,-1,-1,-1,-1	33,-1,-1,-1,-1,-1,-1	259,-1,-1,-1,-1,-1,-1
1	139233	C	A	0.292275	missense_variant,upstream_gene_variant,upstream_gene_variant,downstream_gene_variant,downstream_gene_variant,downstream_gene_variant,downstream_gene_variant	AL627309.1,RP11-34P13.15,RP11-34P13.16,CICP27,RP11-34P13.14,RP11-34P13.13,RP11-34P13.13	ENSG00000237683,ENSG00000268903,ENSG00000269981,ENSG00000233750,ENSG00000239906,ENSG00000241860,ENSG00000241860	protein_coding,processed_pseudogene,processed_pseudogene,processed_pseudogene,antisense,antisense,antisense	1,-1,-1,-1,-1,-1,-1	p.Gly26Val,.,.,.,.,.,.	147,-1,-1,-1,-1,-1,-1	2661,-1,-1,-1,-1,-1,-1	77,-1,-1,-1,-1,-1,-1	780,-1,-1,-1,-1,-1,-1	26,-1,-1,-1,-1,-1,-1	259,-1,-1,-1,-1,-1,-1
1	888659	T	C	0.934963	missense_variant,downstream_gene_variant,downstream_gene_variant,non_coding_transcript_exon_variant	NOC2L,NOC2L,NOC2L,NOC2L	ENSG00000188976,ENSG00000188976,ENSG00000188976,ENSG00000188976	protein_coding,processed_transcript,retained_intron,retained_intron	9,-1,-1,7	p.Ile300Val,.,.,.	948,-1,-1,-1	2790,-1,-1,-1	898,-1,-1,-1	2250,-1,-1,-1	300,-1,-1,-1	749,-1,-1,-1	rs3748597	YES	ENSG00000188976	ENST00000327044	ENSP00000317992	p.Ile300Val	.	principal1	NOC2L	300	0.0564	.	NOC2L	ENSG00000188976	.	FUNCTION: Acts as an inhibitor of histone acetyltransferase activity; prevents acetylation of all core histones by the EP300/p300 histone acetyltransferase at p53/TP53-regulated target promoters in a histone deacetylases (HDAC)-independent manner. Acts as a transcription corepressor of p53/TP53- and TP63-mediated transactivation of the p21/CDKN1A promoter. Involved in the regulation of p53/TP53-d…	.	choroid;larynx;epididymis;colon;head and neck;stomach;prostate;testis;unclassifiable (Anatomical System);	.
1	909238	G	C	0.647936	missense_variant,missense_variant,missense_variant,missense_variant,downstream_gene_variant,downstream_gene_variant,downstream_gene_variant,downstream_gene_variant	PLEKHN1,PLEKHN1,PLEKHN1,PLEKHN1,C1orf170,PLEKHN1,C1orf170,C1orf170	ENSG00000187583,ENSG00000187583,ENSG00000187583,ENSG00000187583,ENSG00000187642,ENSG00000187583,ENSG00000187642,ENSG00000187642	protein_coding,protein_coding,protein_coding,protein_coding,protein_coding,retained_intron,protein_coding,retained_intron	13,14,13,2,-1,-1,-1,-1	p.Arg539Pro,p.Arg487Pro,p.Arg452Pro,p.Arg52Pro,.,.,.,.	1646,1495,1385,155,-1,-1,-1,-1	2455,2404,2194,698,-1,-1,-1,-1	1616,1460,1355,155,-1,-1,-1,-1	1992,1836,1731,531,-1,-1,-1,-1	539,487,452,52,-1,-1,-1,-1	663,611,576,176,-1,-1,-1,-1	rs3829740	YES;.;.;.	ENSG00000187583;ENSG00000187583;ENSG00000187583;ENSG00000187583	ENST00000379410;ENST00000379409;ENST00000379407;ENST00000491024	ENSP00000368720;ENSP00000368719;ENSP00000368717;ENSP00000462558	p.Arg487Pro;p.Arg539Pro;p.Arg452Pro;p.Arg52Pro	.;.;.;.	principal3;alternative2;alternative2;.	PLEKHN1;PLEKHN1;PLEKHN1;PLEKHN1	487;539;452;52	0.0554;0.059;0.069;0.0614	.
1	909309	T	C	0.211926	missense_variant,missense_variant,missense_variant,missense_variant,downstream_gene_variant,downstream_gene_variant,downstream_gene_variant,downstream_gene_variant	PLEKHN1,PLEKHN1,PLEKHN1,PLEKHN1,C1orf170,PLEKHN1,C1orf170,C1orf170	ENSG00000187583,ENSG00000187583,ENSG00000187583,ENSG00000187583,ENSG00000187642,ENSG00000187583,ENSG00000187642,ENSG00000187642	protein_coding,protein_coding,protein_coding,protein_coding,protein_coding,retained_intron,protein_coding,retained_intron	13,14,13,2,-1,-1,-1,-1	p.Ser563Pro,p.Ser511Pro,p.Ser476Pro,p.Ser76Pro,.,.,.,.	1717,1566,1456,226,-1,-1,-1,-1	2455,2404,2194,698,-1,-1,-1,-1	1687,1531,1426,226,-1,-1,-1,-1	1992,1836,1731,531,-1,-1,-1,-1	563,511,476,76,-1,-1,-1,-1	663,611,576,176,-1,-1,-1,-1	rs3829738	YES;.;.;.	ENSG00000187583;ENSG00000187583;ENSG00000187583;ENSG00000187583	ENST00000379410;ENST00000379409;ENST00000379407;ENST00000491024	ENSP00000368720;ENSP00000368719;ENSP00000368717;ENSP00000462558	p.Ser511Pro;p.Ser563Pro;p.Ser476Pro;p.Ser76Pro	.;.;.;.	principal3;alternative2;alternative2;.	PLEKHN1;PLEKHN1;PLEKHN1;PLEKHN1	511;563;476;76	0.0621;0.0628;0.0732;0.073	.
1	911595	A	G	0.721761	missense_variant,missense_variant,downstream_gene_variant,downstream_gene_variant,downstream_gene_variant,downstream_gene_variant,downstream_gene_variant,non_coding_transcript_exon_variant	C1orf170,C1orf170,PLEKHN1,PLEKHN1,PLEKHN1,PLEKHN1,PLEKHN1,C1orf170	ENSG00000187642,ENSG00000187642,ENSG00000187583,ENSG00000187583,ENSG00000187583,ENSG00000187583,ENSG00000187583,ENSG00000187642	protein_coding,protein_coding,protein_coding,protein_coding,protein_coding,retained_intron,protein_coding,retained_intron	5,5,-1,-1,-1,-1,-1,2	p.Val683Ala,p.Val663Ala,.,.,.,.,.,.	2048,2024,-1,-1,-1,-1,-1,-1	3064,3035,-1,-1,-1,-1,-1,-1	2048,1988,-1,-1,-1,-1,-1,-1	2091,2031,-1,-1,-1,-1,-1,-1	683,663,-1,-1,-1,-1,-1,-1	696,676,-1,-1,-1,-1,-1,-1	rs7417106	.;YES	ENSG00000187642;ENSG00000187642	ENST00000341290;ENST00000433179	ENSP00000343864;ENSP00000414022	p.Val663Ala;p.Val777Ala	.;.	alternative2;principal2	PERM1;PERM1	663;777	0.1185;0.1231	NC_000001.11:g.976215A>G
1	914333	C	G	0.524234	missense_variant,missense_variant,upstream_gene_variant,downstream_gene_variant,downstream_gene_variant,downstream_gene_variant,downstream_gene_variant	C1orf170,C1orf170,C1orf170,PLEKHN1,PLEKHN1,PLEKHN1,PLEKHN1	ENSG00000187642,ENSG00000187642,ENSG00000187642,ENSG00000187583,ENSG00000187583,ENSG00000187583,ENSG00000187583	protein_coding,protein_coding,retained_intron,protein_coding,protein_coding,protein_coding,protein_coding	3,3,-1,-1,-1,-1,-1	p.Glu599Gln,p.Glu579Gln,.,.,.,.,.	1795,1771,-1,-1,-1,-1,-1	3064,3035,-1,-1,-1,-1,-1	1795,1735,-1,-1,-1,-1,-1	2091,2031,-1,-1,-1,-1,-1	599,579,-1,-1,-1,-1,-1	696,676,-1,-1,-1,-1,-1	rs13302979	.;YES	ENSG00000187642;ENSG00000187642	ENST00000341290;ENST00000433179	ENSP00000343864;ENSP00000414022	p.Glu579Gln;p.Glu693Gln	.;.	alternative2;principal2	PERM1;PERM1	579;693	0.0703;0.0669	.
1	914852	G	C	0.491222	missense_variant,missense_variant,upstream_gene_variant,downstream_gene_variant,downstream_gene_variant,downstream_gene_variant,downstream_gene_variant	C1orf170,C1orf170,C1orf170,PLEKHN1,PLEKHN1,PLEKHN1,PLEKHN1	ENSG00000187642,ENSG00000187642,ENSG00000187642,ENSG00000187583,ENSG00000187583,ENSG00000187583,ENSG00000187583	protein_coding,protein_coding,retained_intron,protein_coding,protein_coding,protein_coding,protein_coding	3,3,-1,-1,-1,-1,-1	p.Gln426Glu,p.Gln406Glu,.,.,.,.,.	1276,1252,-1,-1,-1,-1,-1	3064,3035,-1,-1,-1,-1,-1	1276,1216,-1,-1,-1,-1,-1	2091,2031,-1,-1,-1,-1,-1	426,406,-1,-1,-1,-1,-1	696,676,-1,-1,-1,-1,-1	rs13303368	.;YES	ENSG00000187642;ENSG00000187642	ENST00000341290;ENST00000433179	ENSP00000343864;ENSP00000414022	p.Gln406Glu;p.Gln520Glu	.;.	alternative2;principal2	PERM1;PERM1	406;520	0.0563;0.0508	.
1	935222	C	A	0.445425	missense_variant,upstream_gene_variant,intron_variant,intron_variant,non_coding_transcript_exon_variant	HES4,RP11-54O7.17,HES4,HES4,HES4	ENSG00000188290,ENSG00000272512,ENSG00000188290,ENSG00000188290,ENSG00000188290	protein_coding,lincRNA,protein_coding,protein_coding,retained_intron	1,-1,1,1,1	p.Arg44Ser,.,.,.,.	331,-1,-1,-1,-1	1040,-1,-1,-1,-1	132,-1,-1,-1,-1	744,-1,-1,-1,-1	44,-1,-1,-1,-1	247,-1,-1,-1,-1	rs2298214	YES	ENSG00000188290	ENST00000428771	ENSP00000393198	p.Arg44Ser	.	.	HES4	44	0.1492	.	HES4	ENSG00000188290	.	FUNCTION: Transcriptional repressor. Binds DNA on N-box motifs: 5'-CACNAG-3' (By similarity). {ECO:0000250}.;	.	endometrium;unclassifiable (Anatomical System);	atrioventricular node;superior cervical ganglion;
1	949608	G	A	0.402592	missense_variant,upstream_gene_variant	ISG15,RP11-54O7.11	ENSG00000187608,ENSG00000224969	protein_coding,antisense	2,-1	p.Ser83Asn,.	399,-1	711,-1	248,-1	498,-1	83,-1	165,-1	rs1921	.;.;YES;.	ENSG00000187608;ENSG00000187608;ENSG00000187608;ENSG00000187608	ENST00000624697;ENST00000624652;ENST00000379389;ENST00000649529	ENSP00000485643;ENSP00000485313;ENSP00000368699;ENSP00000496832	p.Ser75Asn;p.Ser75Asn;p.Ser83Asn;.	Ubiquitin domain|Ubiquitin domain;Ubiquitin domain|Ubiquitin domain;Ubiquitin domain|Ubiquitin domain;Ubiquitin domain|Ubiquitin domain	alternative2;.;principal2;principal2	ISG15;ISG15;ISG15;ISG15	75;75;83;83	0.0918;0.0992;.;0.0873	NC_000001.11:g.1014228G>A
1	998582	G	C	0.436981	splice_donor_variant&intron_variant,splice_donor_variant&intron_variant,splice_donor_variant&intron_variant,splice_donor_variant&intron_variant,upstream_gene_variant,upstream_gene_variant,non_coding_transcript_exon_variant	RP11-465B22.3,RP11-465B22.3,RP11-465B22.3,RP11-465B22.3,RP11-465B22.3,RP11-465B22.3,RP11-54O7.18	ENSG00000217801,ENSG00000217801,ENSG00000217801,ENSG00000217801,ENSG00000217801,ENSG00000217801,ENSG00000273443	transcribed_unprocessed_pseudogene,processed_transcript,processed_transcript,processed_transcript,processed_transcript,processed_transcript,lincRNA	1,3,2,1,-1,-1,1	.,.,.,.,.,.,.	-1,-1,-1,-1,-1,-1,-1	-1,-1,-1,-1,-1,-1,-1	-1,-1,-1,-1,-1,-1,-1	-1,-1,-1,-1,-1,-1,-1	-1,-1,-1,-1,-1,-1,-1	-1,-1,-1,-1,-1,-1,-1
1	1007222	G	T	0.126525	missense_variant,downstream_gene_variant	RNF223,RP11-465B22.3	ENSG00000237330,ENSG00000217801	protein_coding,transcribed_unprocessed_pseudogene	2,-1	p.Pro242His,.	1026,-1	1902,-1	725,-1	750,-1	242,-1	249,-1	rs71628928	YES	ENSG00000237330	ENST00000453464	ENSP00000410533	p.Pro242His	.	principal1	RNF223	242	0.0807	.	RNF223	ENSG00000237330	.	.	.	.	.
1	1007432	G	A	0.488654	missense_variant,downstream_gene_variant	RNF223,RP11-465B22.3	ENSG00000237330,ENSG00000217801	protein_coding,transcribed_unprocessed_pseudogene	2,-1	p.Ala172Val,.	816,-1	1902,-1	515,-1	750,-1	172,-1	249,-1	rs4333796	YES	ENSG00000237330	ENST00000453464	ENSP00000410533	p.Ala172Val	.	principal1	RNF223	172	0.066	.	RNF223	ENSG00000237330	.	.	.	.	.
1	1116231	T	C	0.173308	missense_variant,missense_variant,missense_variant,upstream_gene_variant,upstream_gene_variant,non_coding_transcript_exon_variant,non_coding_transcript_exon_variant	TTLL10,TTLL10,TTLL10,TTLL10-AS1,TTLL10,TTLL10,TTLL10	ENSG00000162571,ENSG00000162571,ENSG00000162571,ENSG00000205231,ENSG00000162571,ENSG00000162571,ENSG00000162571	protein_coding,protein_coding,protein_coding,antisense,nonsense_mediated_decay,retained_intron,retained_intron	8,8,4,-1,-1,1,2	p.Val249Ala,p.Val249Ala,p.Val176Ala,.,.,.,.	897,919,704,-1,-1,-1,-1	2259,2283,2114,-1,-1,-1,-1	746,746,527,-1,-1,-1,-1	2022,2022,1215,-1,-1,-1,-1	249,249,176,-1,-1,-1,-1	673,673,404,-1,-1,-1,-1	rs13374146	YES;.;.	ENSG00000162571;ENSG00000162571;ENSG00000162571	ENST00000379290;ENST00000379289;ENST00000379288	ENSP00000368592;ENSP00000368591;ENSP00000368590	p.Val249Ala;p.Val249Ala;p.Val176Ala	.;.;.	principal1;principal1;.	TTLL10;TTLL10;TTLL10	249;249;176	0.0635;0.0617;0.0638	.
1	1120431	G	A	0.126889	missense_variant,missense_variant,missense_variant,downstream_gene_variant,downstream_gene_variant,non_coding_transcript_exon_variant	TTLL10,TTLL10,TTLL10,TTLL10,TTLL10,TTLL10	ENSG00000162571,ENSG00000162571,ENSG00000162571,ENSG00000162571,ENSG00000162571,ENSG00000162571	protein_coding,protein_coding,protein_coding,retained_intron,retained_intron,nonsense_mediated_decay	13,13,9,-1,-1,1	p.Ser448Asn,p.Ser448Asn,p.Ser375Asn,.,.,.	1494,1516,1301,-1,-1,-1	2259,2283,2114,-1,-1,-1	1343,1343,1124,-1,-1,-1	2022,2022,1215,-1,-1,-1	448,448,375,-1,-1,-1	673,673,404,-1,-1,-1	rs1320571	YES;.;.	ENSG00000162571;ENSG00000162571;ENSG00000162571	ENST00000379290;ENST00000379289;ENST00000379288	ENSP00000368592;ENSP00000368591;ENSP00000368590	p.Ser448Asn;p.Ser448Asn;p.Ser375Asn	.;.;.	principal1;principal1;.	TTLL10;TTLL10;TTLL10	448;448;375	0.0742;0.0672;0.0851	.
1	1168180	G	C	0.0942804	missense_variant,upstream_gene_variant,upstream_gene_variant,upstream_gene_variant,upstream_gene_variant,upstream_gene_variant,upstream_gene_variant	B3GALT6,SDF4,SDF4,SDF4,SDF4,SDF4,SDF4	ENSG00000176022,ENSG00000078808,ENSG00000078808,ENSG00000078808,ENSG00000078808,ENSG00000078808,ENSG00000078808	protein_coding,protein_coding,protein_coding,nonsense_mediated_decay,protein_coding,protein_coding,processed_transcript	1,-1,-1,-1,-1,-1,-1	p.Glu174Asp,.,.,.,.,.,.	552,-1,-1,-1,-1,-1,-1	2793,-1,-1,-1,-1,-1,-1	522,-1,-1,-1,-1,-1,-1	990,-1,-1,-1,-1,-1,-1	174,-1,-1,-1,-1,-1,-1	329,-1,-1,-1,-1,-1,-1	rs12085009	YES;.	ENSG00000176022;ENSG00000176022	ENST00000647651;ENST00000379198	ENSP00000496787;ENSP00000368496	.;p.Glu174Asp	.;.	principal1;principal1	B3GALT6;B3GALT6	174;174	.;0.0457	NC_000001.11:g.1232800G>C
1	1178482	A	G	0.166346	missense_variant,downstream_gene_variant,downstream_gene_variant,non_coding_transcript_exon_variant,non_coding_transcript_exon_variant	FAM132A,FAM132A,FAM132A,FAM132A,FAM132A	ENSG00000184163,ENSG00000184163,ENSG00000184163,ENSG00000184163,ENSG00000184163	protein_coding,retained_intron,retained_intron,retained_intron,retained_intron	6,-1,-1,1,1	p.Cys231Arg,.,.,.,.	723,-1,-1,-1,-1	1036,-1,-1,-1,-1	691,-1,-1,-1,-1	909,-1,-1,-1,-1	231,-1,-1,-1,-1	302,-1,-1,-1,-1	rs78555129	YES	ENSG00000184163	ENST00000330388	ENSP00000329137	p.Cys231Arg	C1q domain	principal1	C1QTNF12	231	0.0254	.	C1QTNF12	ENSG00000184163	.	FUNCTION: Insulin-sensitizing adipocyte-secreted protein (adipokine) that regulates glucose metabolism in liver and adipose tissue. Promotes glucose uptake in adipocytes and suppresses de novo glucose production in hepatocytes via the PI3K-Akt signaling pathway. Administration lead to reduction of blood glucose. Able to attenuate inflammation in fat tissue. {ECO:0000250|UniProtKB:Q8R2Z0}.;	Predominantly expressed by adipose tissues. {ECO:0000269|PubMed:22275362}.;	.	.
1	1178925	G	A	0.115832	missense_variant,upstream_gene_variant,upstream_gene_variant,downstream_gene_variant,non_coding_transcript_exon_variant	FAM132A,FAM132A,FAM132A,FAM132A,FAM132A	ENSG00000184163,ENSG00000184163,ENSG00000184163,ENSG00000184163,ENSG00000184163	protein_coding,retained_intron,retained_intron,retained_intron,retained_intron	5,-1,-1,-1,3	p.Ala180Val,.,.,.,.	571,-1,-1,-1,-1	1036,-1,-1,-1,-1	539,-1,-1,-1,-1	909,-1,-1,-1,-1	180,-1,-1,-1,-1	302,-1,-1,-1,-1	rs12093154	YES	ENSG00000184163	ENST00000330388	ENSP00000329137	p.Ala180Val	C1q domain	principal1	C1QTNF12	180	0.1008	.	C1QTNF12	ENSG00000184163	.	FUNCTION: Insulin-sensitizing adipocyte-secreted protein (adipokine) that regulates glucose metabolism in liver and adipose tissue. Promotes glucose uptake in adipocytes and suppresses de novo glucose production in hepatocytes via the PI3K-Akt signaling pathway. Administration lead to reduction of blood glucose. Able to attenuate inflammation in fat tissue. {ECO:0000250|UniProtKB:Q8R2Z0}.;	Predominantly expressed by adipose tissues. {ECO:0000269|PubMed:22275362}.;	.	.
1	1200192	C	G	0.0844019	missense_variant,missense_variant,upstream_gene_variant,downstream_gene_variant,intron_variant,intron_variant,intron_variant,intron_variant,intron_variant,intron_variant,intron_variant,intron_variant,intron_variant,intron_variant,intron_variant,intron_variant,intron_variant,intron_variant,intron_variant,intron_variant,intron_variant	UBE2J2,UBE2J2,UBE2J2,UBE2J2,UBE2J2,UBE2J2,UBE2J2,UBE2J2,UBE2J2,UBE2J2,UBE2J2,UBE2J2,UBE2J2,UBE2J2,UBE2J2,UBE2J2,UBE2J2,UBE2J2,UBE2J2,UBE2J2,UBE2J2	ENSG00000160087,ENSG00000160087,ENSG00000160087,ENSG00000160087,ENSG00000160087,ENSG00000160087,ENSG00000160087,ENSG00000160087,ENSG00000160087,ENSG00000160087,ENSG00000160087,ENSG00000160087,ENSG00000160087,ENSG00000160087,ENSG00000160087,ENSG00000160087,ENSG00000160087,ENSG00000160087,ENSG00000160087,ENSG00000160087,ENSG00000160087	protein_coding,protein_coding,retained_intron,protein_coding,nonsense_mediated_decay,protein_coding,protein_coding,protein_coding,protein_coding,protein_coding,nonsense_mediated_decay,protein_coding,nonsense_mediated_decay,protein_coding,protein_coding,processed_transcript,nonsense_mediated_decay,nonsense_mediated_decay,nonsense_mediated_decay,protein_coding,retained_intron	3,3,-1,-1,3,2,2,1,2,1,2,2,2,2,1,1,3,2,2,3,2	p.Trp50Cys,p.Trp50Cys,.,.,.,.,.,.,.,.,.,.,.,.,.,.,.,.,.,.,.	318,489,-1,-1,-1,-1,-1,-1,-1,-1,-1,-1,-1,-1,-1,-1,-1,-1,-1,-1,-1	1021,643,-1,-1,-1,-1,-1,-1,-1,-1,-1,-1,-1,-1,-1,-1,-1,-1,-1,-1,-1	150,150,-1,-1,-1,-1,-1,-1,-1,-1,-1,-1,-1,-1,-1,-1,-1,-1,-1,-1,-1	828,304,-1,-1,-1,-1,-1,-1,-1,-1,-1,-1,-1,-1,-1,-1,-1,-1,-1,-1,-1	50,50,-1,-1,-1,-1,-1,-1,-1,-1,-1,-1,-1,-1,-1,-1,-1,-1,-1,-1,-1	275,100,-1,-1,-1,-1,-1,-1,-1,-1,-1,-1,-1,-1,-1,-1,-1,-1,-1,-1,-1	rs112631554	YES;.	ENSG00000160087;ENSG00000160087	ENST00000400930;ENST00000422076	ENSP00000383719;ENSP00000401898	p.Trp50Cys;p.Trp50Cys	.;Ubiquitin-conjugating enzyme E2	.;.	UBE2J2;UBE2J2	50;50	0.217;0.2097	.
1	1221001	A	G	0.0613644	missense_variant,missense_variant,upstream_gene_variant,downstream_gene_variant,intron_variant,intron_variant,intron_variant,intron_variant	SCNN1D,SCNN1D,SCNN1D,SCNN1D,SCNN1D,SCNN1D,SCNN1D,SCNN1D	ENSG00000162572,ENSG00000162572,ENSG00000162572,ENSG00000162572,ENSG00000162572,ENSG00000162572,ENSG00000162572,ENSG00000162572	protein_coding,protein_coding,protein_coding,processed_transcript,nonsense_mediated_decay,protein_coding,protein_coding,protein_coding	6,3,-1,-1,5,3,3,2	p.Gln172Arg,p.Gln74Arg,.,.,.,.,.,.	741,371,-1,-1,-1,-1,-1,-1	3044,2679,-1,-1,-1,-1,-1,-1	515,221,-1,-1,-1,-1,-1,-1	2409,2115,-1,-1,-1,-1,-1,-1	172,74,-1,-1,-1,-1,-1,-1	802,704,-1,-1,-1,-1,-1,-1	rs72896210	YES;.	ENSG00000162572;ENSG00000162572	ENST00000379116;ENST00000325425	ENSP00000368411;ENSP00000321594	p.Gln172Arg;p.Gln74Arg	.;.	principal2;alternative2	SCNN1D;SCNN1D	172;74	0.0788;0.0903	.
1	1222267	G	C	0.112031	missense_variant,missense_variant,missense_variant,missense_variant,upstream_gene_variant,downstream_gene_variant,downstream_gene_variant,non_coding_transcript_exon_variant	SCNN1D,SCNN1D,SCNN1D,SCNN1D,SCNN1D,SCNN1D,SCNN1D,SCNN1D	ENSG00000162572,ENSG00000162572,ENSG00000162572,ENSG00000162572,ENSG00000162572,ENSG00000162572,ENSG00000162572,ENSG00000162572	protein_coding,protein_coding,protein_coding,protein_coding,protein_coding,protein_coding,processed_transcript,nonsense_mediated_decay	8,5,5,4,-1,-1,-1,7	p.Arg344Pro,p.Arg180Pro,p.Arg246Pro,p.Arg180Pro,.,.,.,.	1257,1683,887,706,-1,-1,-1,-1	3044,3475,2679,2503,-1,-1,-1,-1	1031,539,737,539,-1,-1,-1,-1	2409,1917,2115,1917,-1,-1,-1,-1	344,180,246,180,-1,-1,-1,-1	802,638,704,638,-1,-1,-1,-1	rs11260579	YES;.;.;.	ENSG00000162572;ENSG00000162572;ENSG00000162572;ENSG00000162572	ENST00000379116;ENST00000338555;ENST00000400928;ENST00000325425	ENSP00000368411;ENSP00000339504;ENSP00000383717;ENSP00000321594	p.Arg344Pro;p.Arg180Pro;p.Arg180Pro;p.Arg246Pro	.;.;.;.	principal2;alternative2;alternative2;alternative2	SCNN1D;SCNN1D;SCNN1D;SCNN1D	344;180;180;246	0.0756;.;0.0767;0.076	.
1	1223385	G	C	0.14234	missense_variant,missense_variant,missense_variant,missense_variant,missense_variant,3_prime_UTR_variant,downstream_gene_variant,downstream_gene_variant,downstream_gene_variant,downstream_gene_variant,downstream_gene_variant,downstream_gene_variant,non_coding_transcript_exon_variant	SCNN1D,SCNN1D,SCNN1D,SCNN1D,SCNN1D,SCNN1D,ACAP3,SCNN1D,SCNN1D,ACAP3,ACAP3,ACAP3,SCNN1D	ENSG00000162572,ENSG00000162572,ENSG00000162572,ENSG00000162572,ENSG00000162572,ENSG00000162572,ENSG00000131584,ENSG00000162572,ENSG00000162572,ENSG00000131584,ENSG00000131584,ENSG00000131584,ENSG00000162572	protein_coding,protein_coding,protein_coding,protein_coding,protein_coding,nonsense_mediated_decay,protein_coding,protein_coding,processed_transcript,protein_coding,retained_intron,retained_intron,nonsense_mediated_decay	12,9,9,8,3,11,-1,-1,-1,-1,-1,-1,11	p.Glu544Gln,p.Glu380Gln,p.Glu446Gln,p.Glu380Gln,p.Glu196Gln,.,.,.,.,.,.,.,.	1856,2282,1486,1305,587,-1,-1,-1,-1,-1,-1,-1,-1	3044,3475,2679,2503,923,-1,-1,-1,-1,-1,-1,-1,-1	1630,1138,1336,1138,586,-1,-1,-1,-1,-1,-1,-1,-1	2409,1917,2115,1917,922,-1,-1,-1,-1,-1,-1,-1,-1	544,380,446,380,196,-1,-1,-1,-1,-1,-1,-1,-1	802,638,704,638,306,-1,-1,-1,-1,-1,-1,-1,-1	rs2228579	YES;.;.;.	ENSG00000162572;ENSG00000162572;ENSG00000162572;ENSG00000162572	ENST00000379116;ENST00000338555;ENST00000400928;ENST00000325425	ENSP00000368411;ENSP00000339504;ENSP00000383717;ENSP00000321594	p.Glu544Gln;p.Glu380Gln;p.Glu380Gln;p.Glu446Gln	.;.;.;.	principal2;alternative2;alternative2;alternative2	SCNN1D;SCNN1D;SCNN1D;SCNN1D	544;380;380;446	0.0583;.;0.0611;0.0586	.
1	1267651	G	A	0.0695269	missense_variant,downstream_gene_variant,downstream_gene_variant,downstream_gene_variant,downstream_gene_variant,downstream_gene_variant	TAS1R3,GLTPD1,DVL1,GLTPD1,GLTPD1,DVL1	ENSG00000169962,ENSG00000224051,ENSG00000107404,ENSG00000224051,ENSG00000224051,ENSG00000107404	protein_coding,protein_coding,protein_coding,processed_transcript,protein_coding,protein_coding	3,-1,-1,-1,-1,-1	p.Arg247His,.,.,.,.,.	772,-1,-1,-1,-1,-1	3433,-1,-1,-1,-1,-1	740,-1,-1,-1,-1,-1	2559,-1,-1,-1,-1,-1	247,-1,-1,-1,-1,-1	852,-1,-1,-1,-1,-1	rs111615792	YES	ENSG00000169962	ENST00000339381	ENSP00000344411	p.Arg247His	Receptor, ligand binding region	principal1	TAS1R3	247	0.0738	.	TAS1R3	ENSG00000169962	.	FUNCTION: Putative taste receptor. TAS1R1/TAS1R3 responds to the umami taste stimulus (the taste of monosodium glutamate). TAS1R2/TAS1R3 recognizes diverse natural and synthetic sweeteners. TAS1R3 is essential for the recognition and response to the disaccharide trehalose (By similarity). Sequence differences within and between species can significantly influence the selectivity and specificity o…	.	lens;	ciliary ganglion;pons;occipital lobe;subthalamic nucleus;dorsal root ganglion;superior cervical ganglion;atrioventricular node;trigeminal ganglion;
1	1269488	G	A	0.0575244	missense_variant,downstream_gene_variant,downstream_gene_variant	TAS1R3,DVL1,DVL1	ENSG00000169962,ENSG00000107404,ENSG00000107404	protein_coding,protein_coding,protein_coding	6,-1,-1	p.Ala735Thr,.,.	2235,-1,-1	3433,-1,-1	2203,-1,-1	2559,-1,-1	735,-1,-1	852,-1,-1	rs112507608	YES	ENSG00000169962	ENST00000339381	ENSP00000344411	p.Ala735Thr	GPCR family 3, C-terminal|GPCR family 3, C-terminal	principal1	TAS1R3	735	0.0932	NC_000001.11:g.1334108G>A	TAS1R3	ENSG00000169962	.	FUNCTION: Putative taste receptor. TAS1R1/TAS1R3 responds to the umami taste stimulus (the taste of monosodium glutamate). TAS1R2/TAS1R3 recognizes diverse natural and synthetic sweeteners. TAS1R3 is essential for the recognition and response to the disaccharide trehalose (By similarity). Sequence differences within and between species can significantly influence the selectivity and specificity o…	.	lens;	ciliary ganglion;pons;occipital lobe;subthalamic nucleus;dorsal root ganglion;superior cervical ganglion;atrioventricular node;trigeminal ganglion;
1	1277183	C	T	0.0608715	missense_variant&splice_region_variant,missense_variant&splice_region_variant,non_coding_transcript_exon_variant	DVL1,DVL1,DVL1	ENSG00000107404,ENSG00000107404,ENSG00000107404	protein_coding,protein_coding,retained_intron	5,5,4	p.Ala157Thr,p.Ala157Thr,.	754,516,-1	3239,2926,-1	469,469,-1	2088,2013,-1	157,157,-1	695,670,-1	rs61735963	.;YES;.	ENSG00000107404;ENSG00000107404;ENSG00000107404	ENST00000378891;ENST00000378888;ENST00000610709	ENSP00000368169;ENSP00000368166;ENSP00000480077	p.Ala157Thr;p.Ala157Thr;p.Ala157Thr	.;Dishevelled protein domain;Dishevelled protein domain	principal3;alternative2;.	DVL1;DVL1;DVL1	157;157;157	0.0641;0.0662;0.07	NC_000001.11:g.1341803C>T
1	1334052	CTAGAG	C	0.0610184	splice_acceptor_variant&splice_region_variant&intron_variant,splice_acceptor_variant&splice_region_variant&intron_variant,splice_acceptor_variant&splice_region_variant&intron_variant,splice_acceptor_variant&splice_region_variant&intron_variant,splice_acceptor_variant&splice_region_variant&intron_variant,splice_acceptor_variant&splice_region_variant&intron_variant,5_prime_UTR_variant,upstream_gene…	CCNL2,CCNL2,CCNL2,CCNL2,CCNL2,CCNL2,CCNL2,RP4-758J18.2,CCNL2,CCNL2,CCNL2,CCNL2,CCNL2,RP4-758J18.2,RP4-758J18.2,RP4-758J18.2,RP4-758J18.2,RP4-758J18.2,RP4-758J18.2,RP4-758J18.2,MRPL20,MRPL20,MRPL20,MRPL20	ENSG00000221978,ENSG00000221978,ENSG00000221978,ENSG00000221978,ENSG00000221978,ENSG00000221978,ENSG00000221978,ENSG00000224870,ENSG00000221978,ENSG00000221978,ENSG00000221978,ENSG00000221978,ENSG00000221978,ENSG00000224870,ENSG00000224870,ENSG00000224870,ENSG00000224870,ENSG00000224870,ENSG00000224870,ENSG00000224870,ENSG00000242485,ENSG00000242485,ENSG00000242485,ENSG00000242485	protein_coding,retained_intron,nonsense_mediated_decay,nonsense_mediated_decay,protein_coding,nonsense_mediated_decay,protein_coding,protein_coding,protein_coding,nonsense_mediated_decay,processed_transcript,retained_intron,retained_intron,protein_coding,retained_intron,protein_coding,protein_coding,nonsense_mediated_decay,retained_intron,processed_transcript,protein_coding,processed_transcript,r…	1,1,1,1,1,1,1,-1,-1,-1,-1,-1,-1,-1,-1,-1,-1,-1,-1,-1,-1,-1,-1,-1	.,.,.,.,.,.,.,.,.,.,.,.,.,.,.,.,.,.,.,.,.,.,.,.	-1,-1,-1,-1,-1,-1,-1,-1,-1,-1,-1,-1,-1,-1,-1,-1,-1,-1,-1,-1,-1,-1,-1,-1	-1,-1,-1,-1,-1,-1,-1,-1,-1,-1,-1,-1,-1,-1,-1,-1,-1,-1,-1,-1,-1,-1,-1,-1	-1,-1,-1,-1,-1,-1,-1,-1,-1,-1,-1,-1,-1,-1,-1,-1,-1,-1,-1,-1,-1,-1,-1,-1	-1,-1,-1,-1,-1,-1,-1,-1,-1,-1,-1,-1,-1,-1,-1,-1,-1,-1,-1,-1,-1,-1,-1,-1	-1,-1,-1,-1,-1,-1,-1,-1,-1,-1,-1,-1,-1,-1,-1,-1,-1,-1,-1,-1,-1,-1,-1,-1	-1,-1,-1,-1,-1,-1,-1,-1,-1,-1,-1,-1,-1,-1,-1,-1,-1,-1,-1,-1,-1,-1,-1,-1
1	1354515	C	G	0.281533	missense_variant,3_prime_UTR_variant,3_prime_UTR_variant,upstream_gene_variant,downstream_gene_variant,downstream_gene_variant,non_coding_transcript_exon_variant	ANKRD65,ANKRD65,ANKRD65,RP4-758J18.7,ANKRD65,ANKRD65,ANKRD65	ENSG00000235098,ENSG00000235098,ENSG00000235098,ENSG00000225905,ENSG00000235098,ENSG00000235098,ENSG00000235098	protein_coding,protein_coding,protein_coding,antisense,protein_coding,protein_coding,processed_transcript	4,3,3,-1,-1,-1,2	p.Glu389Gln,.,.,.,.,.,.	1303,-1,-1,-1,-1,-1,-1	2014,-1,-1,-1,-1,-1,-1	1165,-1,-1,-1,-1,-1,-1	1200,-1,-1,-1,-1,-1,-1	389,-1,-1,-1,-1,-1,-1	399,-1,-1,-1,-1,-1,-1	rs904589	YES;.	ENSG00000235098;ENSG00000235098	ENST00000537107;ENST00000454272	ENSP00000445688;ENSP00000482314	p.Glu389Gln;p.Glu389Gln	.;.	principal1;principal1	ANKRD65;ANKRD65	389;389	0.0697;0.0695	.
1	1355583	C	A	0.214437	missense_variant,upstream_gene_variant,upstream_gene_variant,downstream_gene_variant,intron_variant,intron_variant,intron_variant	ANKRD65,RP4-758J18.7,ANKRD65,ANKRD65,ANKRD65,ANKRD65,ANKRD65	ENSG00000235098,ENSG00000225905,ENSG00000235098,ENSG00000235098,ENSG00000235098,ENSG00000235098,ENSG00000235098	protein_coding,antisense,processed_transcript,protein_coding,protein_coding,protein_coding,protein_coding	3,-1,-1,-1,2,2,1	p.Gly200Val,.,.,.,.,.,.	737,-1,-1,-1,-1,-1,-1	2014,-1,-1,-1,-1,-1,-1	599,-1,-1,-1,-1,-1,-1	1200,-1,-1,-1,-1,-1,-1	200,-1,-1,-1,-1,-1,-1	399,-1,-1,-1,-1,-1,-1	rs1781133	YES;.	ENSG00000235098;ENSG00000235098	ENST00000537107;ENST00000454272	ENSP00000445688;ENSP00000482314	p.Gly200Val;p.Gly200Val	Ankyrin repeat-containing domain;Ankyrin repeat-containing domain	principal1;principal1	ANKRD65;ANKRD65	200;200	0.3227;0.2995	.
1	1387764	G	A	0.187923	missense_variant,missense_variant	ATAD3C,ATAD3C	ENSG00000215915,ENSG00000215915	protein_coding,protein_coding	3,4	p.Gly58Arg,p.Gly58Arg	1167303	3859525	172172	1236394	58,58	411130	rs9793256	YES;.	ENSG00000215915;ENSG00000215915	ENST00000378785;ENST00000475091	ENSP00000368062;ENSP00000464661	p.Gly58Arg;p.Gly58Arg	ATPase family AAA domain-containing protein 3, domain of unknown function DUF3523;ATPase family AAA domain-containing protein 3, domain of unknown function DUF3523	principal1;.	ATAD3C;ATAD3C	58;58	0.3382;0.2347	.
1	1421991	G	A	0.251737	missense_variant,downstream_gene_variant,downstream_gene_variant,non_coding_transcript_exon_variant,non_coding_transcript_exon_variant,non_coding_transcript_exon_variant	ATAD3B,ATAD3B,ATAD3B,ATAD3B,ATAD3B,ATAD3B	ENSG00000160072,ENSG00000160072,ENSG00000160072,ENSG00000160072,ENSG00000160072,ENSG00000160072	protein_coding,protein_coding,processed_transcript,retained_intron,retained_intron,retained_intron	11,-1,-1,9,4,3	p.Arg386Gln,.,.,.,.,.	1273,-1,-1,-1,-1,-1	2448,-1,-1,-1,-1,-1	1157,-1,-1,-1,-1,-1	1947,-1,-1,-1,-1,-1	386,-1,-1,-1,-1,-1	648,-1,-1,-1,-1,-1	rs860213	YES	ENSG00000160072	ENST00000308647	ENSP00000311766	p.Arg386Gln	ATPase, AAA-type, core|AAA+ ATPase domain	principal1	ATAD3B	386	.	.	ATAD3B	ENSG00000160072	.	FUNCTION: May play a role in a mitochondrial network organization typical for stem cells, characterized by reduced mitochondrial metabolism, low mtDNA copies and fragmentated mitochondrial network. may act by suppressing ATAD3A function, interfering with ATAD3A interaction with matrix nucleoid complexes. {ECO:0000269|PubMed:22664726}.;	Tends to be down-regulated in differentiated cells and re-expressed in pluripotent stem cells or cancer cells (at protein level). {ECO:0000269|PubMed:16909202, ECO:0000269|PubMed:22664726}.;	thymus;tongue;skin;myocardium;stomach;testis;pituitary gland;lens;unclassifiable (Anatomical System);kidney;uterus;whole body;pancreas;muscle;head and neck;mammary gland;skeletal muscle;islets of Langerhans;visual apparatus;cervix;spleen;liver;endometrium;bone;germinal center;brain;duodenum;lung;thyroid;lymph node;frontal lobe;colon;placenta;optic nerve;	.
1	1452551	G	A	0.0654337	missense_variant,upstream_gene_variant,intron_variant,intron_variant,intron_variant,non_coding_transcript_exon_variant	ATAD3A,ATAD3A,ATAD3A,ATAD3A,ATAD3A,ATAD3A	ENSG00000197785,ENSG00000197785,ENSG00000197785,ENSG00000197785,ENSG00000197785,ENSG00000197785	protein_coding,retained_intron,protein_coding,protein_coding,protein_coding,retained_intron	3,-1,2,2,2,1	p.Arg96Gln,.,.,.,.,.	381,-1,-1,-1,-1,-1	2612,-1,-1,-1,-1,-1	287,-1,-1,-1,-1,-1	1905,-1,-1,-1,-1,-1	96,-1,-1,-1,-1,-1	634,-1,-1,-1,-1,-1	rs1619925	YES	ENSG00000197785	ENST00000378755	ENSP00000368030	p.Arg96Gln	.	principal3	ATAD3A	96	0.1001	.	ATAD3A	ENSG00000197785	Seizure;Mandibular prognathia;Micrognathia;Intellectual disability;Long face;Muscular hypotonia of the trunk;3-Methylglutaconic aciduria;Positional foot deformity;Upslanted palpebral fissure;High forehead;Delayed puberty;Optic atrophy;Cerebellar atrophy;Corneal opacity;Lower limb amyotrophy;Sleep disturbance;Short nose;Increased serum lactate;Poor speech;Optic nerve hypoplasia;Myopia;Cataract;Cry…	FUNCTION: Essential for mitochondrial network organization, mitochondrial metabolism and cell growth at organism and cellular level. May play an important role in mitochondrial protein synthesis. May also participate in mitochondrial DNA replication. May bind to mitochondrial DNA D-loops and contribute to nucleoid stability. Required for enhanced channeling of cholesterol for hormone-dependent st…	Overexpressed in lung adenocarcinomas (at protein level). {ECO:0000269|PubMed:20332122}.;	tongue;head and neck;germinal center;mammary gland;	superior cervical ganglion;skeletal muscle;
1	1452566	G	A	0.05344	missense_variant,upstream_gene_variant,intron_variant,intron_variant,intron_variant,non_coding_transcript_exon_variant	ATAD3A,ATAD3A,ATAD3A,ATAD3A,ATAD3A,ATAD3A	ENSG00000197785,ENSG00000197785,ENSG00000197785,ENSG00000197785,ENSG00000197785,ENSG00000197785	protein_coding,retained_intron,protein_coding,protein_coding,protein_coding,retained_intron	3,-1,2,2,2,1	p.Ser101Asn,.,.,.,.,.	396,-1,-1,-1,-1,-1	2612,-1,-1,-1,-1,-1	302,-1,-1,-1,-1,-1	1905,-1,-1,-1,-1,-1	101,-1,-1,-1,-1,-1	634,-1,-1,-1,-1,-1	rs1619896	YES	ENSG00000197785	ENST00000378755	ENSP00000368030	p.Ser101Asn	.	principal3	ATAD3A	101	0.152	.	ATAD3A	ENSG00000197785	Seizure;Mandibular prognathia;Micrognathia;Intellectual disability;Long face;Muscular hypotonia of the trunk;3-Methylglutaconic aciduria;Positional foot deformity;Upslanted palpebral fissure;High forehead;Delayed puberty;Optic atrophy;Cerebellar atrophy;Corneal opacity;Lower limb amyotrophy;Sleep disturbance;Short nose;Increased serum lactate;Poor speech;Optic nerve hypoplasia;Myopia;Cataract;Cry…	FUNCTION: Essential for mitochondrial network organization, mitochondrial metabolism and cell growth at organism and cellular level. May play an important role in mitochondrial protein synthesis. May also participate in mitochondrial DNA replication. May bind to mitochondrial DNA D-loops and contribute to nucleoid stability. Required for enhanced channeling of cholesterol for hormone-dependent st…	Overexpressed in lung adenocarcinomas (at protein level). {ECO:0000269|PubMed:20332122}.;	tongue;head and neck;germinal center;mammary gland;	superior cervical ganglion;skeletal muscle;
1	1575784	C	T	0.0793077	missense_variant,missense_variant,missense_variant,missense_variant,missense_variant	CDK11B,CDK11B,CDK11B,CDK11B,CDK11B	ENSG00000248333,ENSG00000248333,ENSG00000248333,ENSG00000248333,ENSG00000248333	protein_coding,protein_coding,protein_coding,protein_coding,protein_coding	12,6,11,12,11	p.Gly372Arg,p.Gly204Arg,p.Gly325Arg,p.Gly370Arg,p.Gly359Arg	1.11461e+17	2.38424e+19	1.11461e+17	2.35819e+19	372204325370359	785617738783772	rs200227742	.;YES;.;.;.;.	ENSG00000248333;ENSG00000248333;ENSG00000248333;ENSG00000248333;ENSG00000248333;ENSG00000248333	ENST00000341832;ENST00000407249;ENST00000340677;ENST00000629289;ENST00000626918;ENST00000629312	ENSP00000463048;ENSP00000464036;ENSP00000464016;ENSP00000485937;ENSP00000485705;ENSP00000485849	p.Gly369Arg;p.Gly382Arg;p.Gly335Arg;p.Gly370Arg;p.Gly359Arg;p.Gly372Arg	.;.;.;.;.;.	alternative2;principal4;alternative2;alternative2;alternative2;alternative2	CDK11B;CDK11B;CDK11B;CDK11B;CDK11B;CDK11B	369;382;335;370;359;372	0.1547;0.1233;0.1491;0.1672;0.1479;0.1456	.
1	1577084	TTCCTCCTCC	T	0.363084	disruptive_inframe_deletion,disruptive_inframe_deletion,disruptive_inframe_deletion,disruptive_inframe_deletion,disruptive_inframe_deletion	CDK11B,CDK11B,CDK11B,CDK11B,CDK11B	ENSG00000248333,ENSG00000248333,ENSG00000248333,ENSG00000248333,ENSG00000248333	protein_coding,protein_coding,protein_coding,protein_coding,protein_coding	10,4,9,10,9	p.Glu317_Glu319del,p.Glu149_Glu151del,p.Glu270_Glu272del,p.Glu315_Glu317del,p.Glu304_Glu306del	956453815950917	2.38424e+19	948444807942909	2.35819e+19	316148269314303	785617738783772
1	1599812	C	T	0.548519	missense_variant,missense_variant,upstream_gene_variant,upstream_gene_variant,downstream_gene_variant,non_coding_transcript_exon_variant	SLC35E2B,SLC35E2B,RP11-345P4.7,RP11-345P4.6,SLC35E2B,SLC35E2B	ENSG00000189339,ENSG00000189339,ENSG00000269737,ENSG00000269227,ENSG00000189339,ENSG00000189339	protein_coding,protein_coding,antisense,transcribed_processed_pseudogene,retained_intron,retained_intron	8,9,-1,-1,-1,2	p.Val312Ile,p.Val312Ile,.,.,.,.	1361,1695,-1,-1,-1,-1	5926,6261,-1,-1,-1,-1	934,934,-1,-1,-1,-1	1218,1218,-1,-1,-1,-1	312,312,-1,-1,-1,-1	405,405,-1,-1,-1,-1	rs12729295	.	ENSG00000189339	ENST00000614300	ENSP00000478733	p.Arg229His	.	.	SLC35E2B	229	0.1006	.	SLC35E2B	ENSG00000189339	.	FUNCTION: Putative transporter. {ECO:0000250}.;	.	thymus;endometrium;skin;stomach;germinal center;testis;brain;lens;blood;unclassifiable (Anatomical System);lung;choroid;kidney;ovary;uterus;synovium;thyroid;muscle;colon;placenta;skeletal muscle;islets of Langerhans;	.
1	1638925	C	T	0.172088	missense_variant,missense_variant,missense_variant,missense_variant,missense_variant,missense_variant,3_prime_UTR_variant,upstream_gene_variant,upstream_gene_variant,upstream_gene_variant,upstream_gene_variant,upstream_gene_variant,upstream_gene_variant,upstream_gene_variant,intron_variant,intron_variant,intron_variant,intron_variant,non_coding_transcript_exon_variant,non_coding_transcript_exon_v…	CDK11A,CDK11A,CDK11A,CDK11A,CDK11A,CDK11A,CDK11A,CDK11A,CDK11A,CDK11A,CDK11A,CDK11A,CDK11A,CDK11A,RP1-283E3.8,CDK11A,CDK11A,CDK11A,CDK11A,CDK11A,CDK11A	ENSG00000008128,ENSG00000008128,ENSG00000008128,ENSG00000008128,ENSG00000008128,ENSG00000008128,ENSG00000008128,ENSG00000008128,ENSG00000008128,ENSG00000008128,ENSG00000008128,ENSG00000008128,ENSG00000008128,ENSG00000008128,ENSG00000268575,ENSG00000008128,ENSG00000008128,ENSG00000008128,ENSG00000008128,ENSG00000008128,ENSG00000008128	protein_coding,protein_coding,protein_coding,protein_coding,protein_coding,protein_coding,protein_coding,retained_intron,retained_intron,retained_intron,retained_intron,processed_transcript,retained_intron,retained_intron,processed_transcript,nonsense_mediated_decay,nonsense_mediated_decay,retained_intron,retained_intron,retained_intron,retained_intron	11,10,11,11,11,11,10,-1,-1,-1,-1,-1,-1,-1,12,10,11,3,9,1,2	p.Asp393Asn,p.Asp356Asn,p.Asp356Asn,p.Asp389Asn,p.Asp380Asn,p.Asp390Asn,.,.,.,.,.,.,.,.,.,.,.,.,.,.,.	1257,1301,1228,1245,1218,1248,-1,-1,-1,-1,-1,-1,-1,-1,-1,-1,-1,-1,-1,-1,-1	2458,2653,2429,2446,2419,2449,-1,-1,-1,-1,-1,-1,-1,-1,-1,-1,-1,-1,-1,-1,-1	1177,1066,1066,1165,1138,1168,-1,-1,-1,-1,-1,-1,-1,-1,-1,-1,-1,-1,-1,-1,-1	2352,2241,2241,2340,2313,2343,-1,-1,-1,-1,-1,-1,-1,-1,-1,-1,-1,-1,-1,-1,-1	393,356,356,389,380,390,-1,-1,-1,-1,-1,-1,-1,-1,-1,-1,-1,-1,-1,-1,-1	783,746,746,779,770,780,-1,-1,-1,-1,-1,-1,-1,-1,-1,-1,-1,-1,-1,-1,-1	rs200982240	.;.;.;.;.;YES	ENSG00000008128;ENSG00000008128;ENSG00000008128;ENSG00000008128;ENSG00000008128;ENSG00000008128	ENST00000356200;ENST00000378638;ENST00000404249;ENST00000357760;ENST00000358779;ENST00000378633	ENSP00000348529;ENSP00000367905;ENSP00000384442;ENSP00000350403;ENSP00000351629;ENSP00000367900	p.Asp356Asn;p.Asp356Asn;p.Asp390Asn;p.Asp389Asn;p.Asp380Asn;p.Asp393Asn	.;.;.;.;.;.	alternative2;alternative2;principal4;alternative2;alternative2;alternative2	CDK11A;CDK11A;CDK11A;CDK11A;CDK11A;CDK11A	356;356;390;389;380;393	.;0.0822;0.0758;0.0862;0.0813;0.0757	.
1	1638994	C	T	0.26564	missense_variant,missense_variant,missense_variant,missense_variant,missense_variant,missense_variant,3_prime_UTR_variant,upstream_gene_variant,upstream_gene_variant,upstream_gene_variant,upstream_gene_variant,upstream_gene_variant,upstream_gene_variant,upstream_gene_variant,non_coding_transcript_exon_variant,non_coding_transcript_exon_variant,non_coding_transcript_exon_variant,non_coding_transcr…	CDK11A,CDK11A,CDK11A,CDK11A,CDK11A,CDK11A,CDK11A,CDK11A,CDK11A,CDK11A,CDK11A,CDK11A,CDK11A,CDK11A,RP1-283E3.8,CDK11A,CDK11A,CDK11A,CDK11A,CDK11A,CDK11A	ENSG00000008128,ENSG00000008128,ENSG00000008128,ENSG00000008128,ENSG00000008128,ENSG00000008128,ENSG00000008128,ENSG00000008128,ENSG00000008128,ENSG00000008128,ENSG00000008128,ENSG00000008128,ENSG00000008128,ENSG00000008128,ENSG00000268575,ENSG00000008128,ENSG00000008128,ENSG00000008128,ENSG00000008128,ENSG00000008128,ENSG00000008128	protein_coding,protein_coding,protein_coding,protein_coding,protein_coding,protein_coding,protein_coding,retained_intron,retained_intron,retained_intron,retained_intron,processed_transcript,retained_intron,retained_intron,processed_transcript,retained_intron,nonsense_mediated_decay,nonsense_mediated_decay,retained_intron,retained_intron,retained_intron	11,10,11,11,11,11,10,-1,-1,-1,-1,-1,-1,-1,12,9,10,11,1,3,2	p.Gly370Arg,p.Gly333Arg,p.Gly333Arg,p.Gly366Arg,p.Gly357Arg,p.Gly367Arg,.,.,.,.,.,.,.,.,.,.,.,.,.,.,.	1188,1232,1159,1176,1149,1179,-1,-1,-1,-1,-1,-1,-1,-1,-1,-1,-1,-1,-1,-1,-1	2458,2653,2429,2446,2419,2449,-1,-1,-1,-1,-1,-1,-1,-1,-1,-1,-1,-1,-1,-1,-1	1108,997,997,1096,1069,1099,-1,-1,-1,-1,-1,-1,-1,-1,-1,-1,-1,-1,-1,-1,-1	2352,2241,2241,2340,2313,2343,-1,-1,-1,-1,-1,-1,-1,-1,-1,-1,-1,-1,-1,-1,-1	370,333,333,366,357,367,-1,-1,-1,-1,-1,-1,-1,-1,-1,-1,-1,-1,-1,-1,-1	783,746,746,779,770,780,-1,-1,-1,-1,-1,-1,-1,-1,-1,-1,-1,-1,-1,-1,-1	rs6658335	.;.;.;.;.;YES	ENSG00000008128;ENSG00000008128;ENSG00000008128;ENSG00000008128;ENSG00000008128;ENSG00000008128	ENST00000356200;ENST00000378638;ENST00000404249;ENST00000357760;ENST00000358779;ENST00000378633	ENSP00000348529;ENSP00000367905;ENSP00000384442;ENSP00000350403;ENSP00000351629;ENSP00000367900	p.Gly333Arg;p.Gly333Arg;p.Gly367Arg;p.Gly366Arg;p.Gly357Arg;p.Gly370Arg	.;.;.;.;.;.	alternative2;alternative2;principal4;alternative2;alternative2;alternative2	CDK11A;CDK11A;CDK11A;CDK11A;CDK11A;CDK11A	333;333;367;366;357;370	.;0.1436;0.1142;0.1402;0.1467;0.1066	.
1	1640390	C	T	0.0715308	missense_variant&splice_region_variant,splice_region_variant&non_coding_transcript_exon_variant,splice_region_variant&synonymous_variant,splice_region_variant&synonymous_variant,splice_region_variant&non_coding_transcript_exon_variant,splice_region_variant&synonymous_variant,splice_region_variant&non_coding_transcript_exon_variant,splice_region_variant&synonymous_variant,splice_region_variant&syn…	CDK11A,RP1-283E3.8,CDK11A,CDK11A,CDK11A,CDK11A,CDK11A,CDK11A,CDK11A,CDK11A,CDK11A,CDK11A,CDK11A,CDK11A,CDK11A,CDK11A,CDK11A,CDK11A,CDK11A,CDK11A,CDK11A	ENSG00000008128,ENSG00000268575,ENSG00000008128,ENSG00000008128,ENSG00000008128,ENSG00000008128,ENSG00000008128,ENSG00000008128,ENSG00000008128,ENSG00000008128,ENSG00000008128,ENSG00000008128,ENSG00000008128,ENSG00000008128,ENSG00000008128,ENSG00000008128,ENSG00000008128,ENSG00000008128,ENSG00000008128,ENSG00000008128,ENSG00000008128	protein_coding,processed_transcript,protein_coding,protein_coding,retained_intron,protein_coding,nonsense_mediated_decay,protein_coding,protein_coding,protein_coding,nonsense_mediated_decay,retained_intron,retained_intron,retained_intron,retained_intron,processed_transcript,retained_intron,retained_intron,retained_intron,retained_intron,retained_intron	8,10,9,8,7,9,8,9,9,9,9,-1,-1,-1,-1,-1,-1,-1,-1,-1,-1	p.Gly227Arg,.,p.Ala285Ala,p.Ala248Ala,.,p.Ala248Ala,.,p.Ala281Ala,p.Ala272Ala,p.Ala282Ala,.,.,.,.,.,.,.,.,.,.,.	762,-1,935,979,-1,906,-1,923,896,926,-1,-1,-1,-1,-1,-1,-1,-1,-1,-1,-1	1255,-1,2458,2653,-1,2429,-1,2446,2419,2449,-1,-1,-1,-1,-1,-1,-1,-1,-1,-1,-1	679,-1,855,744,-1,744,-1,843,816,846,-1,-1,-1,-1,-1,-1,-1,-1,-1,-1,-1	699,-1,2352,2241,-1,2241,-1,2340,2313,2343,-1,-1,-1,-1,-1,-1,-1,-1,-1,-1,-1	227,-1,285,248,-1,248,-1,281,272,282,-1,-1,-1,-1,-1,-1,-1,-1,-1,-1,-1	232,-1,783,746,-1,746,-1,779,770,780,-1,-1,-1,-1,-1,-1,-1,-1,-1,-1,-1																				exonic	synonymous SNV	exonic	nonsynonymous SNV
1	1647893	C	CTTTCTT	0.408843	conservative_inframe_insertion,conservative_inframe_insertion,conservative_inframe_insertion,conservative_inframe_insertion,conservative_inframe_insertion,conservative_inframe_insertion,conservative_inframe_insertion,conservative_inframe_insertion,downstream_gene_variant,non_coding_transcript_exon_variant,non_coding_transcript_exon_variant,non_coding_transcript_exon_variant,non_coding_transcript_…	CDK11A,CDK11A,CDK11A,CDK11A,CDK11A,CDK11A,CDK11A,CDK11A,CDK11A,RP1-283E3.8,CDK11A,CDK11A,CDK11A	ENSG00000008128,ENSG00000008128,ENSG00000008128,ENSG00000008128,ENSG00000008128,ENSG00000008128,ENSG00000008128,ENSG00000008128,ENSG00000008128,ENSG00000268575,ENSG00000008128,ENSG00000008128,ENSG00000008128	protein_coding,protein_coding,protein_coding,protein_coding,protein_coding,protein_coding,protein_coding,protein_coding,retained_intron,processed_transcript,retained_intron,nonsense_mediated_decay,nonsense_mediated_decay	5,4,5,5,5,5,5,5,-1,6,3,4,5	p.Lys115_Glu116dup,p.Lys91_Glu92dup,p.Lys91_Glu92dup,p.Lys115_Glu116dup,p.Lys115_Glu116dup,p.Lys125_Glu126dup,p.Lys115_Glu116dup,p.Lys115_Glu116dup,.,.,.,.,.	429,512,439,429,429,459,432,595,-1,-1,-1,-1,-1	2458,2653,2429,2446,2419,2449,1255,700,-1,-1,-1,-1,-1	349,277,277,349,349,379,349,349,-1,-1,-1,-1,-1	2352,2241,2241,2340,2313,2343,699,454,-1,-1,-1,-1,-1	117,93,93,117,117,127,117,117,-1,-1,-1,-1,-1	783,746,746,779,770,780,232,150,-1,-1,-1,-1,-1
1	1650787	T	C	0.41998	missense_variant,missense_variant,missense_variant,downstream_gene_variant,downstream_gene_variant,intron_variant,intron_variant,intron_variant,intron_variant,intron_variant,intron_variant,intron_variant,non_coding_transcript_exon_variant,non_coding_transcript_exon_variant,non_coding_transcript_exon_variant	CDK11A,CDK11A,CDK11A,CDK11A,CDK11A,RP1-283E3.8,CDK11A,CDK11A,CDK11A,CDK11A,CDK11A,CDK11A,CDK11A,CDK11A,CDK11A	ENSG00000008128,ENSG00000008128,ENSG00000008128,ENSG00000008128,ENSG00000008128,ENSG00000268575,ENSG00000008128,ENSG00000008128,ENSG00000008128,ENSG00000008128,ENSG00000008128,ENSG00000008128,ENSG00000008128,ENSG00000008128,ENSG00000008128	protein_coding,protein_coding,protein_coding,retained_intron,protein_coding,processed_transcript,protein_coding,retained_intron,protein_coding,protein_coding,protein_coding,protein_coding,nonsense_mediated_decay,nonsense_mediated_decay,retained_intron	3,4,4,-1,-1,5,4,2,4,4,4,4,3,4,2	p.His78Arg,p.His78Arg,p.His112Arg,.,.,.,.,.,.,.,.,.,.,.,.	468,395,415,-1,-1,-1,-1,-1,-1,-1,-1,-1,-1,-1,-1	2653,2429,2449,-1,-1,-1,-1,-1,-1,-1,-1,-1,-1,-1,-1	233,233,335,-1,-1,-1,-1,-1,-1,-1,-1,-1,-1,-1,-1	2241,2241,2343,-1,-1,-1,-1,-1,-1,-1,-1,-1,-1,-1,-1	78,78,112,-1,-1,-1,-1,-1,-1,-1,-1,-1,-1,-1,-1	746,746,780,-1,-1,-1,-1,-1,-1,-1,-1,-1,-1,-1,-1	rs1137003	.;.;.	ENSG00000008128;ENSG00000008128;ENSG00000008128	ENST00000356200;ENST00000378638;ENST00000404249	ENSP00000348529;ENSP00000367905;ENSP00000384442	p.His78Arg;p.His78Arg;p.His112Arg	.;.;.	alternative2;alternative2;principal4	CDK11A;CDK11A;CDK11A	78;78;112	.;0.0553;0.0543	.
1	1650797	A	G	0.420124	missense_variant&splice_region_variant,missense_variant,missense_variant,missense_variant&splice_region_variant,missense_variant&splice_region_variant,missense_variant,missense_variant&splice_region_variant,missense_variant&splice_region_variant,splice_region_variant&non_coding_transcript_exon_variant,splice_region_variant&non_coding_transcript_exon_variant,downstream_gene_variant,downstream_gene…	CDK11A,CDK11A,CDK11A,CDK11A,CDK11A,CDK11A,CDK11A,CDK11A,RP1-283E3.8,CDK11A,CDK11A,CDK11A,CDK11A,CDK11A,CDK11A	ENSG00000008128,ENSG00000008128,ENSG00000008128,ENSG00000008128,ENSG00000008128,ENSG00000008128,ENSG00000008128,ENSG00000008128,ENSG00000268575,ENSG00000008128,ENSG00000008128,ENSG00000008128,ENSG00000008128,ENSG00000008128,ENSG00000008128	protein_coding,protein_coding,protein_coding,protein_coding,protein_coding,protein_coding,protein_coding,protein_coding,processed_transcript,retained_intron,retained_intron,protein_coding,nonsense_mediated_decay,nonsense_mediated_decay,retained_intron	4,3,4,4,4,4,4,4,5,2,-1,-1,3,4,2	p.Trp109Arg,p.Cys75Arg,p.Cys75Arg,p.Trp109Arg,p.Trp109Arg,p.Cys109Arg,p.Trp109Arg,p.Trp109Arg,.,.,.,.,.,.,.	405,458,385,405,405,405,408,571,-1,-1,-1,-1,-1,-1,-1	2458,2653,2429,2446,2419,2449,1255,700,-1,-1,-1,-1,-1,-1,-1	325,223,223,325,325,325,325,325,-1,-1,-1,-1,-1,-1,-1	2352,2241,2241,2340,2313,2343,699,454,-1,-1,-1,-1,-1,-1,-1	109,75,75,109,109,109,109,109,-1,-1,-1,-1,-1,-1,-1	783,746,746,779,770,780,232,150,-1,-1,-1,-1,-1,-1,-1	rs1059830	.;.;.	ENSG00000008128;ENSG00000008128;ENSG00000008128	ENST00000356200;ENST00000378638;ENST00000404249	ENSP00000348529;ENSP00000367905;ENSP00000384442	p.Cys75Arg;p.Cys75Arg;p.Cys109Arg	.;.;.	alternative2;alternative2;principal4	CDK11A;CDK11A;CDK11A	75;75;109	.;0.0386;0.0441	.
1	1650832	A	G	0.420107	missense_variant,missense_variant,missense_variant,missense_variant,missense_variant,missense_variant,missense_variant,missense_variant,downstream_gene_variant,downstream_gene_variant,non_coding_transcript_exon_variant,non_coding_transcript_exon_variant,non_coding_transcript_exon_variant,non_coding_transcript_exon_variant,non_coding_transcript_exon_variant	CDK11A,CDK11A,CDK11A,CDK11A,CDK11A,CDK11A,CDK11A,CDK11A,CDK11A,CDK11A,RP1-283E3.8,CDK11A,CDK11A,CDK11A,CDK11A	ENSG00000008128,ENSG00000008128,ENSG00000008128,ENSG00000008128,ENSG00000008128,ENSG00000008128,ENSG00000008128,ENSG00000008128,ENSG00000008128,ENSG00000008128,ENSG00000268575,ENSG00000008128,ENSG00000008128,ENSG00000008128,ENSG00000008128	protein_coding,protein_coding,protein_coding,protein_coding,protein_coding,protein_coding,protein_coding,protein_coding,retained_intron,protein_coding,processed_transcript,retained_intron,nonsense_mediated_decay,nonsense_mediated_decay,retained_intron	4,3,4,4,4,4,4,4,-1,-1,5,2,3,4,2	p.Val97Ala,p.Val63Ala,p.Val63Ala,p.Val97Ala,p.Val97Ala,p.Val97Ala,p.Val97Ala,p.Val97Ala,.,.,.,.,.,.,.	370,423,350,370,370,370,373,536,-1,-1,-1,-1,-1,-1,-1	2458,2653,2429,2446,2419,2449,1255,700,-1,-1,-1,-1,-1,-1,-1	290,188,188,290,290,290,290,290,-1,-1,-1,-1,-1,-1,-1	2352,2241,2241,2340,2313,2343,699,454,-1,-1,-1,-1,-1,-1,-1	97,63,63,97,97,97,97,97,-1,-1,-1,-1,-1,-1,-1	783,746,746,779,770,780,232,150,-1,-1,-1,-1,-1,-1,-1	rs72909030	.;.;.;.;.;YES;.	ENSG00000008128;ENSG00000008128;ENSG00000008128;ENSG00000008128;ENSG00000008128;ENSG00000008128;ENSG00000008128	ENST00000356200;ENST00000378638;ENST00000404249;ENST00000357760;ENST00000358779;ENST00000378633;ENST00000479362	ENSP00000348529;ENSP00000367905;ENSP00000384442;ENSP00000350403;ENSP00000351629;ENSP00000367900;ENSP00000423900	p.Val63Ala;p.Val63Ala;p.Val97Ala;p.Val97Ala;p.Val97Ala;p.Val97Ala;p.Val97Ala	.;.;.;.;.;.;.	alternative2;alternative2;principal4;alternative2;alternative2;alternative2;.	CDK11A;CDK11A;CDK11A;CDK11A;CDK11A;CDK11A;CDK11A	63;63;97;97;97;97;97	.;0.0617;0.0576;0.0621;0.0571;0.056;0.0514	.
1	1650845	G	A	0.532743	missense_variant,missense_variant,missense_variant,missense_variant,missense_variant,missense_variant,missense_variant,missense_variant,downstream_gene_variant,downstream_gene_variant,non_coding_transcript_exon_variant,non_coding_transcript_exon_variant,non_coding_transcript_exon_variant,non_coding_transcript_exon_variant,non_coding_transcript_exon_variant	CDK11A,CDK11A,CDK11A,CDK11A,CDK11A,CDK11A,CDK11A,CDK11A,CDK11A,CDK11A,RP1-283E3.8,CDK11A,CDK11A,CDK11A,CDK11A	ENSG00000008128,ENSG00000008128,ENSG00000008128,ENSG00000008128,ENSG00000008128,ENSG00000008128,ENSG00000008128,ENSG00000008128,ENSG00000008128,ENSG00000008128,ENSG00000268575,ENSG00000008128,ENSG00000008128,ENSG00000008128,ENSG00000008128	protein_coding,protein_coding,protein_coding,protein_coding,protein_coding,protein_coding,protein_coding,protein_coding,retained_intron,protein_coding,processed_transcript,retained_intron,nonsense_mediated_decay,nonsense_mediated_decay,retained_intron	4,3,4,4,4,4,4,4,-1,-1,5,2,3,4,2	p.Arg93Trp,p.Arg59Trp,p.Arg59Trp,p.Arg93Trp,p.Arg93Trp,p.Arg93Trp,p.Arg93Trp,p.Arg93Trp,.,.,.,.,.,.,.	357,410,337,357,357,357,360,523,-1,-1,-1,-1,-1,-1,-1	2458,2653,2429,2446,2419,2449,1255,700,-1,-1,-1,-1,-1,-1,-1	277,175,175,277,277,277,277,277,-1,-1,-1,-1,-1,-1,-1	2352,2241,2241,2340,2313,2343,699,454,-1,-1,-1,-1,-1,-1,-1	93,59,59,93,93,93,93,93,-1,-1,-1,-1,-1,-1,-1	783,746,746,779,770,780,232,150,-1,-1,-1,-1,-1,-1,-1	rs1642146425	.;YES;.	ENSG00000248333;ENSG00000248333;ENSG00000248333	ENST00000341832;ENST00000407249;ENST00000340677	ENSP00000463048;ENSP00000464036;ENSP00000464016	p.Arg93Trp;p.Arg93Trp;p.Arg59Trp	.;.;.	alternative2;principal4;alternative2	CDK11B;CDK11B;CDK11B	93;93;59	0.7221;0.5007;0.7677	.
1	1666251	G	A	0.514729	missense_variant,missense_variant,missense_variant,upstream_gene_variant,downstream_gene_variant,intron_variant,intron_variant,non_coding_transcript_exon_variant,non_coding_transcript_exon_variant	SLC35E2,SLC35E2,SLC35E2,RP1-283E3.4,RP1-283E3.4,RP1-283E3.4,RP1-283E3.4,RP1-283E3.8,SLC35E2	ENSG00000215790,ENSG00000215790,ENSG00000215790,ENSG00000227775,ENSG00000227775,ENSG00000227775,ENSG00000227775,ENSG00000268575,ENSG00000215790	protein_coding,protein_coding,protein_coding,transcribed_processed_pseudogene,processed_transcript,processed_transcript,processed_transcript,processed_transcript,processed_transcript	5,6,5,-1,-1,1,1,2,2	p.Arg204Trp,p.Arg204Trp,p.Arg204Trp,.,.,.,.,.,.	1026,1371,1026,-1,-1,-1,-1,-1,-1	1430,2078,1157,-1,-1,-1,-1,-1,-1	610,610,610,-1,-1,-1,-1,-1,-1	801,741,741,-1,-1,-1,-1,-1,-1	204,204,204,-1,-1,-1,-1,-1,-1	266,246,246,-1,-1,-1,-1,-1,-1	rs77655487	.;YES	ENSG00000215790;ENSG00000215790	ENST00000355439;ENST00000643905	ENSP00000347614;ENSP00000495949	p.Arg204Trp;.	.;.	alternative2;principal3	SLC35E2A;SLC35E2A	204;204	0.0849;0.081	.
1	1684347	C	CCCT	0.382297	conservative_inframe_insertion,conservative_inframe_insertion,conservative_inframe_insertion,conservative_inframe_insertion,conservative_inframe_insertion,downstream_gene_variant,downstream_gene_variant,downstream_gene_variant,downstream_gene_variant,downstream_gene_variant,downstream_gene_variant,downstream_gene_variant,downstream_gene_variant,downstream_gene_variant,downstream_gene_variant,down…	NADK,NADK,NADK,NADK,NADK,NADK,NADK,NADK,NADK,NADK,NADK,NADK,NADK,NADK,NADK,NADK,NADK	ENSG00000008130,ENSG00000008130,ENSG00000008130,ENSG00000008130,ENSG00000008130,ENSG00000008130,ENSG00000008130,ENSG00000008130,ENSG00000008130,ENSG00000008130,ENSG00000008130,ENSG00000008130,ENSG00000008130,ENSG00000008130,ENSG00000008130,ENSG00000008130,ENSG00000008130	protein_coding,protein_coding,protein_coding,protein_coding,protein_coding,nonsense_mediated_decay,protein_coding,retained_intron,retained_intron,retained_intron,nonsense_mediated_decay,retained_intron,nonsense_mediated_decay,protein_coding,retained_intron,processed_transcript,retained_intron	14,12,12,14,10,-1,-1,-1,-1,-1,-1,-1,-1,-1,-1,-1,-1	p.Glu590dup,p.Glu445dup,p.Glu445dup,p.Glu590dup,p.Glu413dup,.,.,.,.,.,.,.,.,.,.,.,.	1993,1558,1421,1976,1351,-1,-1,-1,-1,-1,-1,-1,-1,-1,-1,-1,-1	3663,3235,3098,3653,1789,-1,-1,-1,-1,-1,-1,-1,-1,-1,-1,-1,-1	1771,1336,1336,1771,1240,-1,-1,-1,-1,-1,-1,-1,-1,-1,-1,-1,-1	1776,1341,1341,1776,1245,-1,-1,-1,-1,-1,-1,-1,-1,-1,-1,-1,-1	591,446,446,591,414,-1,-1,-1,-1,-1,-1,-1,-1,-1,-1,-1,-1	591,446,446,591,414,-1,-1,-1,-1,-1,-1,-1,-1,-1,-1,-1,-1
1	1686040	G	T	0.305554	missense_variant,missense_variant,missense_variant,missense_variant,missense_variant,3_prime_UTR_variant,3_prime_UTR_variant,3_prime_UTR_variant,upstream_gene_variant,downstream_gene_variant,downstream_gene_variant,downstream_gene_variant,downstream_gene_variant,non_coding_transcript_exon_variant,non_coding_transcript_exon_variant,non_coding_transcript_exon_variant,non_coding_transcript_exon_vari…	NADK,NADK,NADK,NADK,NADK,NADK,NADK,NADK,NADK,NADK,NADK,NADK,NADK,NADK,NADK,NADK,NADK,NADK,NADK	ENSG00000008130,ENSG00000008130,ENSG00000008130,ENSG00000008130,ENSG00000008130,ENSG00000008130,ENSG00000008130,ENSG00000008130,ENSG00000008130,ENSG00000008130,ENSG00000008130,ENSG00000008130,ENSG00000008130,ENSG00000008130,ENSG00000008130,ENSG00000008130,ENSG00000008130,ENSG00000008130,ENSG00000008130	protein_coding,protein_coding,protein_coding,protein_coding,protein_coding,protein_coding,nonsense_mediated_decay,nonsense_mediated_decay,nonsense_mediated_decay,protein_coding,retained_intron,processed_transcript,retained_intron,retained_intron,retained_intron,retained_intron,nonsense_mediated_decay,retained_intron,nonsense_mediated_decay	10,8,8,10,6,6,3,6,-1,-1,-1,-1,-1,3,1,4,3,1,6	p.Asn407Lys,p.Asn262Lys,p.Asn262Lys,p.Asn407Lys,p.Asn230Lys,.,.,.,.,.,.,.,.,.,.,.,.,.,.	1443,1008,871,1426,801,-1,-1,-1,-1,-1,-1,-1,-1,-1,-1,-1,-1,-1,-1	3663,3235,3098,3653,1789,-1,-1,-1,-1,-1,-1,-1,-1,-1,-1,-1,-1,-1,-1	1221,786,786,1221,690,-1,-1,-1,-1,-1,-1,-1,-1,-1,-1,-1,-1,-1,-1	1776,1341,1341,1776,1245,-1,-1,-1,-1,-1,-1,-1,-1,-1,-1,-1,-1,-1,-1	407,262,262,407,230,-1,-1,-1,-1,-1,-1,-1,-1,-1,-1,-1,-1,-1,-1	591,446,446,591,414,-1,-1,-1,-1,-1,-1,-1,-1,-1,-1,-1,-1,-1,-1	rs4751	.;.;YES;.	ENSG00000008130;ENSG00000008130;ENSG00000008130;ENSG00000008130	ENST00000341426;ENST00000341991;ENST00000378625;ENST00000342348	ENSP00000341679;ENSP00000344340;ENSP00000367890;ENSP00000339727	p.Asn262Lys;p.Asn262Lys;p.Asn407Lys;p.Asn230Lys	.;.;.;.	principal3;principal3;alternative2;alternative2	NADK;NADK;NADK;NADK	262;262;407;230	0.0887;0.0971;0.1262;0.0938	.
1	1847979	T	C	0.144155	missense_variant,missense_variant,downstream_gene_variant,downstream_gene_variant,downstream_gene_variant,downstream_gene_variant,downstream_gene_variant,downstream_gene_variant,intron_variant,non_coding_transcript_exon_variant	CALML6,CALML6,TMEM52,TMEM52,TMEM52,TMEM52,TMEM52,TMEM52,CALML6,CALML6	ENSG00000169885,ENSG00000169885,ENSG00000178821,ENSG00000178821,ENSG00000178821,ENSG00000178821,ENSG00000178821,ENSG00000178821,ENSG00000169885,ENSG00000169885	protein_coding,protein_coding,protein_coding,protein_coding,protein_coding,nonsense_mediated_decay,retained_intron,protein_coding,processed_transcript,retained_intron	3,2,-1,-1,-1,-1,-1,-1,1,1	p.Trp60Arg,p.Trp43Arg,.,.,.,.,.,.,.,.	632,300,-1,-1,-1,-1,-1,-1,-1,-1	1101,769,-1,-1,-1,-1,-1,-1,-1,-1	178,127,-1,-1,-1,-1,-1,-1,-1,-1	546,495,-1,-1,-1,-1,-1,-1,-1,-1	60,43,-1,-1,-1,-1,-1,-1,-1,-1	181,164,-1,-1,-1,-1,-1,-1,-1,-1	rs28581776	YES;.	ENSG00000169885;ENSG00000169885	ENST00000307786;ENST00000378604	ENSP00000304643;ENSP00000367867	p.Trp60Arg;p.Trp43Arg	EF-hand domain|EF-hand domain|EF-hand domain|EF-hand domain;EF-hand domain|EF-hand domain|EF-hand domain|EF-hand domain	principal3;alternative2	CALML6;CALML6	60;43	0.1706;0.1796	.
1	1849529	A	G	0.390221	missense_variant,missense_variant,3_prime_UTR_variant,downstream_gene_variant,downstream_gene_variant,downstream_gene_variant,downstream_gene_variant,downstream_gene_variant,downstream_gene_variant,downstream_gene_variant,downstream_gene_variant,downstream_gene_variant,intron_variant,non_coding_transcript_exon_variant	TMEM52,TMEM52,TMEM52,CALML6,C1orf222,CALML6,CALML6,CALML6,TMEM52,TMEM52,C1orf222,C1orf222,TMEM52,TMEM52	ENSG00000178821,ENSG00000178821,ENSG00000178821,ENSG00000169885,ENSG00000142609,ENSG00000169885,ENSG00000169885,ENSG00000169885,ENSG00000178821,ENSG00000178821,ENSG00000142609,ENSG00000142609,ENSG00000178821,ENSG00000178821	protein_coding,protein_coding,nonsense_mediated_decay,protein_coding,protein_coding,protein_coding,retained_intron,processed_transcript,retained_intron,protein_coding,retained_intron,retained_intron,protein_coding,nonsense_mediated_decay	5,2,4,-1,-1,-1,-1,-1,-1,-1,-1,-1,2,4	p.Met141Thr,p.Met126Thr,.,.,.,.,.,.,.,.,.,.,.,.	430,618,-1,-1,-1,-1,-1,-1,-1,-1,-1,-1,-1,-1	929,1118,-1,-1,-1,-1,-1,-1,-1,-1,-1,-1,-1,-1	422,377,-1,-1,-1,-1,-1,-1,-1,-1,-1,-1,-1,-1	630,585,-1,-1,-1,-1,-1,-1,-1,-1,-1,-1,-1,-1	141,126,-1,-1,-1,-1,-1,-1,-1,-1,-1,-1,-1,-1	209,194,-1,-1,-1,-1,-1,-1,-1,-1,-1,-1,-1,-1	rs28640257	.;YES	ENSG00000178821;ENSG00000178821	ENST00000378602;ENST00000310991	ENSP00000367865;ENSP00000311122	p.Met126Thr;p.Met141Thr	.;.	alternative2;principal2	TMEM52;TMEM52	126;141	0.0962;0.0914	.
1	1849530	T	C	0.140109	missense_variant,missense_variant,3_prime_UTR_variant,downstream_gene_variant,downstream_gene_variant,downstream_gene_variant,downstream_gene_variant,downstream_gene_variant,downstream_gene_variant,downstream_gene_variant,downstream_gene_variant,downstream_gene_variant,intron_variant,non_coding_transcript_exon_variant	TMEM52,TMEM52,TMEM52,CALML6,C1orf222,CALML6,CALML6,CALML6,TMEM52,TMEM52,C1orf222,C1orf222,TMEM52,TMEM52	ENSG00000178821,ENSG00000178821,ENSG00000178821,ENSG00000169885,ENSG00000142609,ENSG00000169885,ENSG00000169885,ENSG00000169885,ENSG00000178821,ENSG00000178821,ENSG00000142609,ENSG00000142609,ENSG00000178821,ENSG00000178821	protein_coding,protein_coding,nonsense_mediated_decay,protein_coding,protein_coding,protein_coding,retained_intron,processed_transcript,retained_intron,protein_coding,retained_intron,retained_intron,protein_coding,nonsense_mediated_decay	5,2,4,-1,-1,-1,-1,-1,-1,-1,-1,-1,2,4	p.Met141Val,p.Met126Val,.,.,.,.,.,.,.,.,.,.,.,.	429,617,-1,-1,-1,-1,-1,-1,-1,-1,-1,-1,-1,-1	929,1118,-1,-1,-1,-1,-1,-1,-1,-1,-1,-1,-1,-1	421,376,-1,-1,-1,-1,-1,-1,-1,-1,-1,-1,-1,-1	630,585,-1,-1,-1,-1,-1,-1,-1,-1,-1,-1,-1,-1	141,126,-1,-1,-1,-1,-1,-1,-1,-1,-1,-1,-1,-1	209,194,-1,-1,-1,-1,-1,-1,-1,-1,-1,-1,-1,-1	rs4459050	.;YES	ENSG00000178821;ENSG00000178821	ENST00000378602;ENST00000310991	ENSP00000367865;ENSP00000311122	p.Met126Val;p.Met141Val	.;.	alternative2;principal2	TMEM52;TMEM52	126;141	0.058;0.0555	.
1	1861582	C	T	0.392855	missense_variant,upstream_gene_variant,upstream_gene_variant	C1orf222,C1orf222,C1orf222	ENSG00000142609,ENSG00000142609,ENSG00000142609	protein_coding,retained_intron,retained_intron	9,-1,-1	p.Gly352Arg,.,.	1054,-1,-1	2604,-1,-1	1054,-1,-1	2604,-1,-1	352,-1,-1	867,-1,-1	rs2803295	YES	ENSG00000142609	ENST00000493964	ENSP00000417061	p.Gly1069Arg	.	principal1	CFAP74	1069	0.4425	.	CFAP74	ENSG00000142609	.	FUNCTION: As part of the central apparatus of the cilium axoneme may play a role in cilium movement. {ECO:0000250|UniProtKB:D4P3R7}.;	.	.	.
1	1873525	T	C	0.547134	missense_variant,downstream_gene_variant	C1orf222,C1orf222	ENSG00000142609,ENSG00000142609	protein_coding,protein_coding	5,-1	p.Lys136Glu,.	406,-1	2604,-1	406,-1	2604,-1	136,-1	867,-1	rs2803327	YES	ENSG00000142609	ENST00000493964	ENSP00000417061	p.Lys853Glu	.	principal1	CFAP74	853	0.0608	.	CFAP74	ENSG00000142609	.	FUNCTION: As part of the central apparatus of the cilium axoneme may play a role in cilium movement. {ECO:0000250|UniProtKB:D4P3R7}.;	.	.	.
1	1875858	C	G	0.407985	missense_variant,downstream_gene_variant	C1orf222,C1orf222	ENSG00000142609,ENSG00000142609	protein_coding,protein_coding	4,-1	p.Val83Leu,.	247,-1	2604,-1	247,-1	2604,-1	83,-1	867,-1	rs2803336	YES	ENSG00000142609	ENST00000493964	ENSP00000417061	p.Val800Leu	.	principal1	CFAP74	800	0.3775	.	CFAP74	ENSG00000142609	.	FUNCTION: As part of the central apparatus of the cilium axoneme may play a role in cilium movement. {ECO:0000250|UniProtKB:D4P3R7}.;	.	.	.
1	1888193	C	A	0.2171	missense_variant,upstream_gene_variant,downstream_gene_variant,intron_variant,non_coding_transcript_exon_variant,non_coding_transcript_exon_variant	C1orf222,C1orf222,C1orf222,C1orf222,C1orf222,C1orf222	ENSG00000142609,ENSG00000142609,ENSG00000142609,ENSG00000142609,ENSG00000142609,ENSG00000142609	protein_coding,protein_coding,protein_coding,protein_coding,retained_intron,retained_intron	3,-1,-1,2,17,17	p.Gly89Cys,.,.,.,.,.	266,-1,-1,-1,-1,-1	540,-1,-1,-1,-1,-1	265,-1,-1,-1,-1,-1	539,-1,-1,-1,-1,-1	89,-1,-1,-1,-1,-1	178,-1,-1,-1,-1,-1	rs3820011	YES	ENSG00000142609	ENST00000493964	ENSP00000417061	p.Gly628Cys	.	principal1	CFAP74	628	0.3884	.	CFAP74	ENSG00000142609	.	FUNCTION: As part of the central apparatus of the cilium axoneme may play a role in cilium movement. {ECO:0000250|UniProtKB:D4P3R7}.;	.	.	.
1	2125172	G	A	0.192067	missense_variant,missense_variant,missense_variant,missense_variant,synonymous_variant,5_prime_UTR_variant,downstream_gene_variant,downstream_gene_variant,non_coding_transcript_exon_variant,non_coding_transcript_exon_variant,non_coding_transcript_exon_variant,non_coding_transcript_exon_variant,non_coding_transcript_exon_variant,non_coding_transcript_exon_variant,non_coding_transcript_exon_variant…	C1orf86,C1orf86,C1orf86,C1orf86,C1orf86,C1orf86,AL590822.2,C1orf86,C1orf86,C1orf86,C1orf86,C1orf86,C1orf86,C1orf86,C1orf86,C1orf86	ENSG00000162585,ENSG00000162585,ENSG00000162585,ENSG00000162585,ENSG00000162585,ENSG00000162585,ENSG00000269554,ENSG00000162585,ENSG00000162585,ENSG00000162585,ENSG00000162585,ENSG00000162585,ENSG00000162585,ENSG00000162585,ENSG00000162585,ENSG00000162585	protein_coding,protein_coding,protein_coding,protein_coding,protein_coding,protein_coding,protein_coding,retained_intron,processed_transcript,nonsense_mediated_decay,nonsense_mediated_decay,retained_intron,processed_transcript,processed_transcript,processed_transcript,nonsense_mediated_decay	4,3,3,3,2,3,-1,-1,7,3,3,2,3,7,2,2	p.Pro229Ser,p.Pro126Ser,p.Pro126Ser,p.Pro125Ser,p.Ile80Ile,.,.,.,.,.,.,.,.,.,.,.	685,378,401,375,241,-1,-1,-1,-1,-1,-1,-1,-1,-1,-1,-1	1010,811,729,1544,569,-1,-1,-1,-1,-1,-1,-1,-1,-1,-1,-1	685,376,376,373,240,-1,-1,-1,-1,-1,-1,-1,-1,-1,-1,-1	852,513,543,585,339,-1,-1,-1,-1,-1,-1,-1,-1,-1,-1,-1	229,126,126,125,80,-1,-1,-1,-1,-1,-1,-1,-1,-1,-1,-1	283,170,180,194,112,-1,-1,-1,-1,-1,-1,-1,-1,-1,-1,-1	rs1058411	.;.	ENSG00000162585;ENSG00000162585	ENST00000400918;ENST00000378546	ENSP00000383709;ENSP00000367808	p.Pro126Ser;p.Pro126Ser	.;FAAP20, FANCA interaction domain	.;principal1	FAAP20;FAAP20	126;126	0.0884;0.0741	.
1	2444414	G	A	0.274667	missense_variant,missense_variant,downstream_gene_variant,downstream_gene_variant,non_coding_transcript_exon_variant,non_coding_transcript_exon_variant,non_coding_transcript_exon_variant,non_coding_transcript_exon_variant	PANK4,PANK4,PANK4,PANK4,PANK4,PANK4,PANK4,PANK4	ENSG00000157881,ENSG00000157881,ENSG00000157881,ENSG00000157881,ENSG00000157881,ENSG00000157881,ENSG00000157881,ENSG00000157881	protein_coding,protein_coding,retained_intron,nonsense_mediated_decay,nonsense_mediated_decay,nonsense_mediated_decay,retained_intron,retained_intron	13,13,-1,-1,10,3,1,2	p.Ala547Val,p.Ala508Val,.,.,.,.,.,.	1653,1532,-1,-1,-1,-1,-1,-1	2649,2524,-1,-1,-1,-1,-1,-1	1640,1523,-1,-1,-1,-1,-1,-1	2322,2205,-1,-1,-1,-1,-1,-1	547,508,-1,-1,-1,-1,-1,-1	773,734,-1,-1,-1,-1,-1,-1	rs7535528	YES;.	ENSG00000157881;ENSG00000157881	ENST00000378466;ENST00000435556	ENSP00000367727;ENSP00000421433	p.Ala555Val;p.Ala511Val	.;Domain of unknown function DUF89	principal1;.	PANK4;PANK4	555;511	.;.	NC_000001.11:g.2512975G>A
1	2494330	G	A	0.120549	missense_variant,upstream_gene_variant,downstream_gene_variant,downstream_gene_variant,downstream_gene_variant,downstream_gene_variant,downstream_gene_variant,downstream_gene_variant,downstream_gene_variant,downstream_gene_variant,downstream_gene_variant,non_coding_transcript_exon_variant,non_coding_transcript_exon_variant,non_coding_transcript_exon_variant,non_coding_transcript_exon_variant,non_…	TNFRSF14,RP3-395M20.7,TNFRSF14,TNFRSF14,TNFRSF14,TNFRSF14,TNFRSF14,TNFRSF14,TNFRSF14,TNFRSF14,TNFRSF14,TNFRSF14,TNFRSF14,TNFRSF14,TNFRSF14,TNFRSF14,TNFRSF14	ENSG00000157873,ENSG00000225931,ENSG00000157873,ENSG00000157873,ENSG00000157873,ENSG00000157873,ENSG00000157873,ENSG00000157873,ENSG00000157873,ENSG00000157873,ENSG00000157873,ENSG00000157873,ENSG00000157873,ENSG00000157873,ENSG00000157873,ENSG00000157873,ENSG00000157873	protein_coding,antisense,protein_coding,protein_coding,protein_coding,protein_coding,protein_coding,processed_transcript,retained_intron,retained_intron,retained_intron,retained_intron,retained_intron,retained_intron,retained_intron,processed_transcript,processed_transcript	7,-1,-1,-1,-1,-1,-1,-1,-1,-1,-1,5,5,5,3,3,2	p.Val241Ile,.,.,.,.,.,.,.,.,.,.,.,.,.,.,.,.	1020,-1,-1,-1,-1,-1,-1,-1,-1,-1,-1,-1,-1,-1,-1,-1,-1	1707,-1,-1,-1,-1,-1,-1,-1,-1,-1,-1,-1,-1,-1,-1,-1,-1	721,-1,-1,-1,-1,-1,-1,-1,-1,-1,-1,-1,-1,-1,-1,-1,-1	852,-1,-1,-1,-1,-1,-1,-1,-1,-1,-1,-1,-1,-1,-1,-1,-1	241,-1,-1,-1,-1,-1,-1,-1,-1,-1,-1,-1,-1,-1,-1,-1,-1	283,-1,-1,-1,-1,-1,-1,-1,-1,-1,-1,-1,-1,-1,-1,-1,-1	rs2234167	YES	ENSG00000157873	ENST00000355716	ENSP00000347948	p.Val241Ile	.	principal2	TNFRSF14	241	0.0855	NC_000001.11:g.2562891G>A	TNFRSF14	ENSG00000157873	.	FUNCTION: Receptor for BTLA. Receptor for TNFSF14/LIGHT and homotrimeric TNFSF1/lymphotoxin-alpha. Involved in lymphocyte activation. Plays an important role in HSV pathogenesis because it enhanced the entry of several wild-type HSV strains of both serotypes into CHO cells, and mediated HSV entry into activated human T-cells. {ECO:0000269|PubMed:8898196}.; FUNCTION: (Microbial infection) Acts as …	Widely expressed, with the highest expression in lung, spleen and thymus.;	alveolus;smooth muscle;skin;stomach;testis;lens;unclassifiable (Anatomical System);choroid;kidney;uterus;whole body;retina;pancreas;head and neck;mammary gland;skeletal muscle;visual apparatus;iris;spleen;liver;cartilage;endometrium;germinal center;parathyroid;brain;blood;heart;lung;ovary;thyroid;lymph node;oesophagus;frontal lobe;sympathetic chain;colon;placenta;prostate;hypothalamus;	superior cervical ganglion;skeletal muscle;
1	2526746	A	G	0.449405	missense_variant,missense_variant,missense_variant,upstream_gene_variant,upstream_gene_variant,upstream_gene_variant,upstream_gene_variant,downstream_gene_variant,downstream_gene_variant,downstream_gene_variant,downstream_gene_variant,downstream_gene_variant,downstream_gene_variant,downstream_gene_variant,non_coding_transcript_exon_variant	MMEL1,MMEL1,MMEL1,MMEL1,MMEL1,MMEL1,MMEL1,FAM213B,FAM213B,FAM213B,FAM213B,FAM213B,FAM213B,FAM213B,MMEL1	ENSG00000142606,ENSG00000142606,ENSG00000142606,ENSG00000142606,ENSG00000142606,ENSG00000142606,ENSG00000142606,ENSG00000157870,ENSG00000157870,ENSG00000157870,ENSG00000157870,ENSG00000157870,ENSG00000157870,ENSG00000157870,ENSG00000142606	protein_coding,protein_coding,protein_coding,protein_coding,retained_intron,retained_intron,retained_intron,protein_coding,protein_coding,protein_coding,protein_coding,protein_coding,processed_transcript,processed_transcript,nonsense_mediated_decay	16,16,11,-1,-1,-1,-1,-1,-1,-1,-1,-1,-1,-1,15	p.Met518Thr,p.Met509Thr,p.Met361Thr,.,.,.,.,.,.,.,.,.,.,.,.	1715,1767,1092,-1,-1,-1,-1,-1,-1,-1,-1,-1,-1,-1,-1	2849,2902,1943,-1,-1,-1,-1,-1,-1,-1,-1,-1,-1,-1,-1	1553,1526,1082,-1,-1,-1,-1,-1,-1,-1,-1,-1,-1,-1,-1	2340,2313,1869,-1,-1,-1,-1,-1,-1,-1,-1,-1,-1,-1,-1	518,509,361,-1,-1,-1,-1,-1,-1,-1,-1,-1,-1,-1,-1	779,770,622,-1,-1,-1,-1,-1,-1,-1,-1,-1,-1,-1,-1	rs3748816	YES;.	ENSG00000142606;ENSG00000142606	ENST00000378412;ENST00000502556	ENSP00000367668;ENSP00000422492	p.Met518Thr;p.Met361Thr	.;.	principal1;.	MMEL1;MMEL1	518;361	0.0458;0.0456	.
1	2938407	CAGA	C	0.124824	conservative_inframe_deletion	ACTRT2	ENSG00000169717	protein_coding	1	p.Lys55del	368	1420	163	1134	55	377
1	2938989	G	A	0.162506	missense_variant	ACTRT2	ENSG00000169717	protein_coding	1	p.Gly247Arg	944	1420	739	1134	247	377	rs3795263	YES	ENSG00000169717	ENST00000378404	ENSP00000367658	p.Gly247Arg	.	principal1	ACTRT2	247	0.309	.	ACTRT2	ENSG00000169717	.	.	.	.	.
1	3380057	G	A	0.0613526	missense_variant,upstream_gene_variant,upstream_gene_variant	ARHGEF16,ARHGEF16,ARHGEF16	ENSG00000130762,ENSG00000130762,ENSG00000130762	protein_coding,protein_coding,protein_coding	2,-1,-1	p.Val137Met,.,.	814,-1,-1	3061,-1,-1	409,-1,-1	2130,-1,-1	137,-1,-1	709,-1,-1	rs3806164	YES	ENSG00000130762	ENST00000378378	ENSP00000367629	p.Val137Met	.	principal2	ARHGEF16	137	0.0741	.	ARHGEF16	ENSG00000130762	.	FUNCTION: Guanyl-nucleotide exchange factor of the RHOG GTPase stimulating the exchange of RHOG-associated GDP for GTP. May play a role in chemotactic cell migration by mediating the activation of RAC1 by EPHA2. May also activate CDC42 and mediate activation of CDC42 by the viral protein HPV16 E6. {ECO:0000269|PubMed:20679435}.;	.	.	.
1	3389727	C	T	0.736427	missense_variant,missense_variant,missense_variant,missense_variant,missense_variant,missense_variant,non_coding_transcript_exon_variant,non_coding_transcript_exon_variant	ARHGEF16,ARHGEF16,ARHGEF16,ARHGEF16,ARHGEF16,ARHGEF16,ARHGEF16,ARHGEF16	ENSG00000130762,ENSG00000130762,ENSG00000130762,ENSG00000130762,ENSG00000130762,ENSG00000130762,ENSG00000130762,ENSG00000130762	protein_coding,protein_coding,protein_coding,protein_coding,protein_coding,protein_coding,retained_intron,retained_intron	7,5,4,3,2,2,2,1	p.His370Tyr,p.His82Tyr,p.His82Tyr,p.His82Tyr,p.His74Tyr,p.His74Tyr,.,.	1513,663,671,640,254,254,-1,-1	3061,2211,2219,836,576,1504,-1,-1	1108,244,244,244,220,220,-1,-1	2130,1266,1266,440,542,1242,-1,-1	370,82,82,82,74,74,-1,-1	709,421,421,145,179,413,-1,-1	rs2185639	YES;.;.;.;.	ENSG00000130762;ENSG00000130762;ENSG00000130762;ENSG00000130762;ENSG00000130762	ENST00000378378;ENST00000378373;ENST00000378371;ENST00000445297;ENST00000418137	ENSP00000367629;ENSP00000367624;ENSP00000367622;ENSP00000411936;ENSP00000390853	p.His370Tyr;p.His82Tyr;p.His82Tyr;p.His82Tyr;p.His74Tyr	Dbl homology (DH) domain|Dbl homology (DH) domain|Dbl homology (DH) domain|Dbl homology (DH) domain;.;.;Dbl homology (DH) domain|Dbl homology (DH) domain|Dbl homology (DH) domain|Dbl homology (DH) domain;Dbl homology (DH) domain|Dbl homology (DH) domain|Dbl homology (DH) domain|Dbl homology (DH) domain	principal2;alternative2;alternative2;.;.	ARHGEF16;ARHGEF16;ARHGEF16;ARHGEF16;ARHGEF16	370;82;82;82;74	0.0729;.;0.0742;0.0772;0.0876	.
1	3421897	A	G	0.232609	missense_variant,missense_variant,non_coding_transcript_exon_variant	MEGF6,MEGF6,MEGF6	ENSG00000162591,ENSG00000162591,ENSG00000162591	protein_coding,protein_coding,nonsense_mediated_decay	17,14,17	p.Leu688Pro,p.Leu583Pro,.	2290,1951,-1	5455,4501,-1	2063,1748,-1	4626,3690,-1	688,583,-1	1541,1229,-1	rs2821008	.;YES	ENSG00000162591;ENSG00000162591	ENST00000294599;ENST00000356575	ENSP00000294599;ENSP00000348982	p.Leu583Pro;p.Leu688Pro	.;Laminin EGF domain|EGF-like domain	.;principal1	MEGF6;MEGF6	583;688	0.0346;0.0343	.
1	3424388	G	A	0.0591179	missense_variant,missense_variant,non_coding_transcript_exon_variant	MEGF6,MEGF6,MEGF6	ENSG00000162591,ENSG00000162591,ENSG00000162591	protein_coding,protein_coding,nonsense_mediated_decay	14,11,14	p.Pro587Leu,p.Pro482Leu,.	1987,1648,-1	5455,4501,-1	1760,1445,-1	4626,3690,-1	587,482,-1	1541,1229,-1	rs947345	.;YES	ENSG00000162591;ENSG00000162591	ENST00000294599;ENST00000356575	ENSP00000294599;ENSP00000348982	p.Pro482Leu;p.Pro587Leu	.;Laminin EGF domain|EGF-like, conserved site|EGF-like domain|Laminin EGF domain|EGF-like domain	.;principal1	MEGF6;MEGF6	482;587	0.1313;0.0903	.
1	3428608	G	A	0.204556	missense_variant,missense_variant,non_coding_transcript_exon_variant	MEGF6,MEGF6,MEGF6	ENSG00000162591,ENSG00000162591,ENSG00000162591	protein_coding,protein_coding,nonsense_mediated_decay	8,5,8	p.Ala313Val,p.Ala208Val,.	1165,826,-1	5455,4501,-1	938,623,-1	4626,3690,-1	313,208,-1	1541,1229,-1	rs11585362	.;YES	ENSG00000162591;ENSG00000162591	ENST00000294599;ENST00000356575	ENSP00000294599;ENSP00000348982	p.Ala208Val;p.Ala313Val	.;EGF-like calcium-binding domain|EGF-like, conserved site|EGF-like domain|EGF-like calcium-binding domain|EGF-like domain	.;principal1	MEGF6;MEGF6	208;313	0.1135;0.1047	.
1	3496479	T	C	0.892652	missense_variant,intron_variant	MEGF6,MEGF6	ENSG00000162591,ENSG00000162591	protein_coding,nonsense_mediated_decay	4,3	p.Ser131Gly,.	618,-1	5455,-1	391,-1	4626,-1	131,-1	1541,-1	rs2794340	YES	ENSG00000162591	ENST00000356575	ENSP00000348982	p.Ser131Gly	EGF-like domain|EGF-like calcium-binding domain|EGF-like domain	principal1	MEGF6	131	0.0504	.	MEGF6	ENSG00000162591	.	.	.	fovea centralis;skin;myocardium;testis;parathyroid;brain;lens;unclassifiable (Anatomical System);heart;lung;choroid;kidney;ovary;retina;macula lutea;colon;placenta;urinary;prostate;optic nerve;	.
1	3511934	A	G	0.172122	missense_variant,non_coding_transcript_exon_variant	MEGF6,MEGF6	ENSG00000162591,ENSG00000162591	protein_coding,nonsense_mediated_decay	3,3	p.Met115Thr,.	571,-1	5455,-1	344,-1	4626,-1	115,-1	1541,-1	rs7513275	YES	ENSG00000162591	ENST00000356575	ENSP00000348982	p.Met115Thr	EMI domain	principal1	MEGF6	115	0.0573	.	MEGF6	ENSG00000162591	.	.	.	fovea centralis;skin;myocardium;testis;parathyroid;brain;lens;unclassifiable (Anatomical System);heart;lung;choroid;kidney;ovary;retina;macula lutea;colon;placenta;urinary;prostate;optic nerve;	.
1	3677933	T	C	0.450855	missense_variant,3_prime_UTR_variant,non_coding_transcript_exon_variant	CCDC27,CCDC27,CCDC27	ENSG00000162592,ENSG00000162592,ENSG00000162592	protein_coding,nonsense_mediated_decay,nonsense_mediated_decay	5,5,5	p.Met267Thr,.,.	884,-1,-1	2176,-1,-1	800,-1,-1	1971,-1,-1	267,-1,-1	656,-1,-1	rs1181883	YES	ENSG00000162592	ENST00000294600	ENSP00000294600	p.Met267Thr	.	principal1	CCDC27	267	0.0742	.	CCDC27	ENSG00000162592	.	.	.	testis;	.
1	3679775	C	T	0.174298	missense_variant,3_prime_UTR_variant,non_coding_transcript_exon_variant	CCDC27,CCDC27,CCDC27	ENSG00000162592,ENSG00000162592,ENSG00000162592	protein_coding,nonsense_mediated_decay,nonsense_mediated_decay	7,7,7	p.Thr353Met,.,.	1142,-1,-1	2176,-1,-1	1058,-1,-1	1971,-1,-1	353,-1,-1	656,-1,-1	rs10910024	YES	ENSG00000162592	ENST00000294600	ENSP00000294600	p.Thr353Met	.	principal1	CCDC27	353	0.0877	.	CCDC27	ENSG00000162592	.	.	.	testis;	.
1	3679886	C	T	0.069511	missense_variant,3_prime_UTR_variant,non_coding_transcript_exon_variant	CCDC27,CCDC27,CCDC27	ENSG00000162592,ENSG00000162592,ENSG00000162592	protein_coding,nonsense_mediated_decay,nonsense_mediated_decay	7,7,7	p.Pro390Leu,.,.	1253,-1,-1	2176,-1,-1	1169,-1,-1	1971,-1,-1	390,-1,-1	656,-1,-1	rs11806371	YES	ENSG00000162592	ENST00000294600	ENSP00000294600	p.Pro390Leu	.	principal1	CCDC27	390	0.0678	.	CCDC27	ENSG00000162592	.	.	.	testis;	.
1	3745924	G	A	0.0995475	missense_variant,missense_variant,upstream_gene_variant,downstream_gene_variant,downstream_gene_variant,downstream_gene_variant	CEP104,CEP104,CEP104,CEP104,CEP104,CEP104	ENSG00000116198,ENSG00000116198,ENSG00000116198,ENSG00000116198,ENSG00000116198,ENSG00000116198	protein_coding,protein_coding,protein_coding,retained_intron,processed_transcript,retained_intron	15,1,-1,-1,-1,-1	p.Ala686Val,p.Ala5Val,.,.,.,.	2382,14,-1,-1,-1,-1	6424,926,-1,-1,-1,-1	2057,14,-1,-1,-1,-1	2778,558,-1,-1,-1,-1	686,5,-1,-1,-1,-1	925,185,-1,-1,-1,-1	rs2275831	YES;.	ENSG00000116198;ENSG00000116198	ENST00000378230;ENST00000461667	ENSP00000367476;ENSP00000463605	p.Ala686Val;p.Ala5Val	.;.	principal1;.	CEP104;CEP104	686;5	0.0846;.	NC_000001.11:g.3829360G>A
1	3753057	A	T	0.108994	splice_donor_variant&intron_variant,splice_donor_variant&intron_variant,splice_donor_variant&intron_variant,downstream_gene_variant,downstream_gene_variant,intron_variant	CEP104,CEP104,CEP104,CEP104,CEP104,CEP104	ENSG00000116198,ENSG00000116198,ENSG00000116198,ENSG00000116198,ENSG00000116198,ENSG00000116198	protein_coding,retained_intron,protein_coding,protein_coding,retained_intron,processed_transcript	10,10,3,-1,-1,1	.,.,.,.,.,.	-1,-1,-1,-1,-1,-1	-1,-1,-1,-1,-1,-1	-1,-1,-1,-1,-1,-1	-1,-1,-1,-1,-1,-1	-1,-1,-1,-1,-1,-1	-1,-1,-1,-1,-1,-1	rs770445221	YES;.	ENSG00000116198;ENSG00000116198	ENST00000378230;ENST00000443466	ENSP00000367476;ENSP00000411927	.;.	.;.	principal1;.	CEP104;CEP104	-1;-1	.;.	NC_000001.11:g.3836493A>T								splicing	.	splicing	.
1	3753136	A	T	0.320868	missense_variant,missense_variant,downstream_gene_variant,downstream_gene_variant,intron_variant,non_coding_transcript_exon_variant	CEP104,CEP104,CEP104,CEP104,CEP104,CEP104	ENSG00000116198,ENSG00000116198,ENSG00000116198,ENSG00000116198,ENSG00000116198,ENSG00000116198	protein_coding,protein_coding,protein_coding,retained_intron,processed_transcript,retained_intron	10,3,-1,-1,1,10	p.Leu414Ile,p.Leu108Ile,.,.,.,.	1565,322,-1,-1,-1,-1	6424,430,-1,-1,-1,-1	1240,322,-1,-1,-1,-1	2778,430,-1,-1,-1,-1	414,108,-1,-1,-1,-1	925,142,-1,-1,-1,-1	rs2275824	YES;.	ENSG00000116198;ENSG00000116198	ENST00000378230;ENST00000443466	ENSP00000367476;ENSP00000411927	p.Leu414Ile;p.Leu108Ile	.;.	principal1;.	CEP104;CEP104	414;108	0.075;.	NC_000001.11:g.3836572A>T
1	3776989	C	T	0.160685	missense_variant,upstream_gene_variant,upstream_gene_variant,upstream_gene_variant,upstream_gene_variant,intron_variant,intron_variant,intron_variant,intron_variant,intron_variant,intron_variant,intron_variant,intron_variant,non_coding_transcript_exon_variant	DFFB,CEP104,CEP104,CEP104,CEP104,DFFB,DFFB,DFFB,DFFB,DFFB,DFFB,DFFB,DFFB,DFFB	ENSG00000169598,ENSG00000116198,ENSG00000116198,ENSG00000116198,ENSG00000116198,ENSG00000169598,ENSG00000169598,ENSG00000169598,ENSG00000169598,ENSG00000169598,ENSG00000169598,ENSG00000169598,ENSG00000169598,ENSG00000169598	protein_coding,protein_coding,retained_intron,protein_coding,protein_coding,protein_coding,protein_coding,protein_coding,nonsense_mediated_decay,nonsense_mediated_decay,nonsense_mediated_decay,nonsense_mediated_decay,nonsense_mediated_decay,nonsense_mediated_decay	3,-1,-1,-1,-1,2,2,2,2,2,2,2,2,3	p.Arg83Cys,.,.,.,.,.,.,.,.,.,.,.,.,.	570,-1,-1,-1,-1,-1,-1,-1,-1,-1,-1,-1,-1,-1	635,-1,-1,-1,-1,-1,-1,-1,-1,-1,-1,-1,-1,-1	247,-1,-1,-1,-1,-1,-1,-1,-1,-1,-1,-1,-1,-1	312,-1,-1,-1,-1,-1,-1,-1,-1,-1,-1,-1,-1,-1	83,-1,-1,-1,-1,-1,-1,-1,-1,-1,-1,-1,-1,-1	103,-1,-1,-1,-1,-1,-1,-1,-1,-1,-1,-1,-1,-1	rs12129902	.	ENSG00000169598	ENST00000625756	ENSP00000486916	p.Arg83Cys	.	.	DFFB	83	.	.	DFFB	ENSG00000169598	Broad-based gait;Schistocytosis;Infantile onset;Anisopoikilocytosis;Epileptic encephalopathy;Renal tubular acidosis;Abnormal glycosylation;Global developmental delay;Generalized hypotonia;Acanthocytosis;Autosomal recessive inheritance;Status epilepticus;Hyperammonemia;Poor speech;Anemia;Progressive;Brain atrophy;Developmental regression	FUNCTION: Nuclease that induces DNA fragmentation and chromatin condensation during apoptosis. Degrades naked DNA and induces apoptotic morphology.;	.	lung;spleen;skeletal muscle;unclassifiable (Anatomical System);	white blood cells;dorsal root ganglion;cingulate cortex;superior cervical ganglion;globus pallidus;
1	3786245	G	A	0.106701	missense_variant,missense_variant,3_prime_UTR_variant,3_prime_UTR_variant,3_prime_UTR_variant,3_prime_UTR_variant,3_prime_UTR_variant,downstream_gene_variant,non_coding_transcript_exon_variant,non_coding_transcript_exon_variant,non_coding_transcript_exon_variant,non_coding_transcript_exon_variant,non_coding_transcript_exon_variant,non_coding_transcript_exon_variant,non_coding_transcript_exon_vari…	DFFB,DFFB,DFFB,DFFB,DFFB,DFFB,DFFB,DFFB,DFFB,DFFB,DFFB,DFFB,DFFB,DFFB,DFFB	ENSG00000169598,ENSG00000169598,ENSG00000169598,ENSG00000169598,ENSG00000169598,ENSG00000169598,ENSG00000169598,ENSG00000169598,ENSG00000169598,ENSG00000169598,ENSG00000169598,ENSG00000169598,ENSG00000169598,ENSG00000169598,ENSG00000169598	protein_coding,protein_coding,nonsense_mediated_decay,nonsense_mediated_decay,nonsense_mediated_decay,nonsense_mediated_decay,nonsense_mediated_decay,protein_coding,nonsense_mediated_decay,nonsense_mediated_decay,nonsense_mediated_decay,nonsense_mediated_decay,nonsense_mediated_decay,nonsense_mediated_decay,retained_intron	5,5,6,5,6,5,5,-1,5,6,5,6,5,5,2	p.Arg196Lys,p.Arg196Lys,.,.,.,.,.,.,.,.,.,.,.,.,.	910,910,-1,-1,-1,-1,-1,-1,-1,-1,-1,-1,-1,-1,-1	3028,1136,-1,-1,-1,-1,-1,-1,-1,-1,-1,-1,-1,-1,-1	587,587,-1,-1,-1,-1,-1,-1,-1,-1,-1,-1,-1,-1,-1	1017,813,-1,-1,-1,-1,-1,-1,-1,-1,-1,-1,-1,-1,-1	196,196,-1,-1,-1,-1,-1,-1,-1,-1,-1,-1,-1,-1,-1	338,270,-1,-1,-1,-1,-1,-1,-1,-1,-1,-1,-1,-1,-1	rs12738235	YES;.	ENSG00000169598;ENSG00000169598	ENST00000338895;ENST00000378209	ENSP00000339524;ENSP00000367454	p.Arg220Lys;p.Arg196Lys	DNA fragmentation factor 40, C-terminal;DNA fragmentation factor 40, C-terminal	alternative2;principal3	DFFB;DFFB	220;196	0.0524;0.0503	.
1	4632528	A	G	0.100962	splice_acceptor_variant&intron_variant	RP1-37J18.2	ENSG00000232596	lincRNA	1	.	-1	-1	-1	-1	-1	-1
1	4772717	G	A	0.492479	missense_variant,missense_variant,downstream_gene_variant	AJAP1,AJAP1,AJAP1	ENSG00000196581,ENSG00000196581,ENSG00000196581	protein_coding,protein_coding,processed_transcript	2,2,-1	p.Gly263Arg,p.Gly263Arg,.	1481,1168,-1	2383,11666,-1	787,787,-1	1236,1236,-1	263,263,-1	411,411,-1	rs242056	.;YES	ENSG00000196581;ENSG00000196581	ENST00000378190;ENST00000378191	ENSP00000367432;ENSP00000367433	p.Gly263Arg;p.Gly263Arg	AJAP1/PANP, C-terminal;AJAP1/PANP, C-terminal	principal1;principal1	AJAP1;AJAP1	263;263	0.1161;0.1224	.
1	5935162	A	T	0.860547	splice_acceptor_variant&intron_variant,splice_acceptor_variant&intron_variant,splice_acceptor_variant&intron_variant,splice_acceptor_variant&intron_variant,splice_acceptor_variant&intron_variant,upstream_gene_variant,downstream_gene_variant	NPHP4,NPHP4,NPHP4,NPHP4,NPHP4,NPHP4,NPHP4	ENSG00000131697,ENSG00000131697,ENSG00000131697,ENSG00000131697,ENSG00000131697,ENSG00000131697,ENSG00000131697	protein_coding,processed_transcript,nonsense_mediated_decay,nonsense_mediated_decay,retained_intron,retained_intron,retained_intron	20,16,23,17,1,-1,-1	.,.,.,.,.,.,.	-1,-1,-1,-1,-1,-1,-1	-1,-1,-1,-1,-1,-1,-1	-1,-1,-1,-1,-1,-1,-1	-1,-1,-1,-1,-1,-1,-1	-1,-1,-1,-1,-1,-1,-1	-1,-1,-1,-1,-1,-1,-1
1	6184092	A	G	0.624173	missense_variant,missense_variant,3_prime_UTR_variant,downstream_gene_variant,intron_variant,non_coding_transcript_exon_variant,non_coding_transcript_exon_variant	CHD5,CHD5,CHD5,CHD5,CHD5,CHD5,CHD5	ENSG00000116254,ENSG00000116254,ENSG00000116254,ENSG00000116254,ENSG00000116254,ENSG00000116254,ENSG00000116254	protein_coding,protein_coding,nonsense_mediated_decay,nonsense_mediated_decay,nonsense_mediated_decay,nonsense_mediated_decay,nonsense_mediated_decay	31,31,11,-1,23,20,11	p.Ser1539Pro,p.Ser396Pro,.,.,.,.,.	4715,4715,-1,-1,-1,-1,-1	9646,9531,-1,-1,-1,-1,-1	4615,1186,-1,-1,-1,-1,-1	5865,2427,-1,-1,-1,-1,-1	1539,396,-1,-1,-1,-1,-1	1954,808,-1,-1,-1,-1,-1	rs2843493	YES	ENSG00000116254	ENST00000262450	ENSP00000262450	p.Ser1539Pro	.	principal1	CHD5	1539	0.0529	NC_000001.11:g.6124032A>G	CHD5	ENSG00000116254	.	FUNCTION: Chromatin-remodeling protein that binds DNA through histones and regulates gene transcription. May specifically recognize and bind trimethylated 'Lys-27' (H3K27me3) and non- methylated 'Lys-4' of histone H3. Plays a role in the development of the nervous system by activating the expression of genes promoting neuron terminal differentiation. In parallel, it may also positively regulate t…	Preferentially expressed in total brain, fetal brain, and cerebellum. It is also moderately expressed in the adrenal gland and detected in testis. {ECO:0000269|PubMed:12592387, ECO:0000269|PubMed:21931736}.;	fovea centralis;testis;brain;lens;unclassifiable (Anatomical System);lung;choroid;retina;macula lutea;frontal lobe;colon;placenta;skeletal muscle;optic nerve;hypothalamus;	temporal lobe;amygdala;testis - seminiferous tubule;prefrontal cortex;cingulate cortex;superior cervical ganglion;testis;pons;fetal brain;occipital lobe;testis - interstitial;subthalamic nucleus;whole brain;atrioventricular node;parietal lobe;globus pallidus;medulla oblongata;
1	6272078	G	A	0.116062	missense_variant,missense_variant,upstream_gene_variant,upstream_gene_variant,upstream_gene_variant,downstream_gene_variant,downstream_gene_variant,downstream_gene_variant,downstream_gene_variant,non_coding_transcript_exon_variant,non_coding_transcript_exon_variant,non_coding_transcript_exon_variant	RNF207,RNF207,RPL22,RPL22,RNF207,RNF207,RNF207,RNF207,RNF207,RNF207,RNF207,RNF207	ENSG00000158286,ENSG00000158286,ENSG00000116251,ENSG00000116251,ENSG00000158286,ENSG00000158286,ENSG00000158286,ENSG00000158286,ENSG00000158286,ENSG00000158286,ENSG00000158286,ENSG00000158286	protein_coding,protein_coding,protein_coding,protein_coding,processed_transcript,retained_intron,retained_intron,retained_intron,retained_intron,retained_intron,processed_transcript,retained_intron	13,11,-1,-1,-1,-1,-1,-1,-1,6,3,2	p.Ala421Thr,p.Arg138His,.,.,.,.,.,.,.,.,.,.	1388,1268,-1,-1,-1,-1,-1,-1,-1,-1,-1,-1	3924,3796,-1,-1,-1,-1,-1,-1,-1,-1,-1,-1	1261,413,-1,-1,-1,-1,-1,-1,-1,-1,-1,-1	1905,435,-1,-1,-1,-1,-1,-1,-1,-1,-1,-1	421,138,-1,-1,-1,-1,-1,-1,-1,-1,-1,-1	634,144,-1,-1,-1,-1,-1,-1,-1,-1,-1,-1	rs12073329	YES	ENSG00000158286	ENST00000377939	ENSP00000367173	p.Ala421Thr	.	principal1	RNF207	421	0.0613	.	RNF207	ENSG00000158286	.	FUNCTION: Plays a role in cardiac repolarization possibly by stabilizing membrane expression of the potassium channel KCNH2/HERG, or by assisting its synthesis, folding or export from the endoplasmic reticulum, in a heat shock protein-dependent manner. {ECO:0000269|PubMed:25281747}.;	.	.	.
1	6278414	A	G	0.422087	missense_variant,3_prime_UTR_variant,downstream_gene_variant,downstream_gene_variant,non_coding_transcript_exon_variant,non_coding_transcript_exon_variant	RNF207,RNF207,ICMT,ICMT,RNF207,RNF207	ENSG00000158286,ENSG00000158286,ENSG00000116237,ENSG00000116237,ENSG00000158286,ENSG00000158286	protein_coding,protein_coding,protein_coding,processed_transcript,retained_intron,processed_transcript	17,15,-1,-1,9,3	p.Asn573Ser,.,.,.,.,.	1845,-1,-1,-1,-1,-1	3924,-1,-1,-1,-1,-1	1718,-1,-1,-1,-1,-1	1905,-1,-1,-1,-1,-1	573,-1,-1,-1,-1,-1	634,-1,-1,-1,-1,-1	rs709209	YES	ENSG00000158286	ENST00000377939	ENSP00000367173	p.Asn573Ser	.	principal1	RNF207	573	0.052	NC_000001.11:g.6218354A>G	RNF207	ENSG00000158286	.	FUNCTION: Plays a role in cardiac repolarization possibly by stabilizing membrane expression of the potassium channel KCNH2/HERG, or by assisting its synthesis, folding or export from the endoplasmic reticulum, in a heat shock protein-dependent manner. {ECO:0000269|PubMed:25281747}.;	.	.	.
1	6279370	G	C	0.19174	missense_variant,3_prime_UTR_variant,downstream_gene_variant,downstream_gene_variant,downstream_gene_variant,non_coding_transcript_exon_variant,non_coding_transcript_exon_variant	RNF207,RNF207,ICMT,ICMT,ICMT,RNF207,RNF207	ENSG00000158286,ENSG00000158286,ENSG00000116237,ENSG00000116237,ENSG00000116237,ENSG00000158286,ENSG00000158286	protein_coding,protein_coding,protein_coding,processed_transcript,nonsense_mediated_decay,retained_intron,processed_transcript	18,16,-1,-1,-1,10,4	p.Gly603Ala,.,.,.,.,.,.	1935,-1,-1,-1,-1,-1,-1	3924,-1,-1,-1,-1,-1,-1	1808,-1,-1,-1,-1,-1,-1	1905,-1,-1,-1,-1,-1,-1	603,-1,-1,-1,-1,-1,-1	634,-1,-1,-1,-1,-1,-1	rs846111	YES	ENSG00000158286	ENST00000377939	ENSP00000367173	p.Gly603Ala	.	principal1	RNF207	603	0.0747	.	RNF207	ENSG00000158286	.	FUNCTION: Plays a role in cardiac repolarization possibly by stabilizing membrane expression of the potassium channel KCNH2/HERG, or by assisting its synthesis, folding or export from the endoplasmic reticulum, in a heat shock protein-dependent manner. {ECO:0000269|PubMed:25281747}.;	.	.	.
1	6305292	C	A	0.580019	missense_variant,downstream_gene_variant	HES3,GPR153	ENSG00000173673,ENSG00000158292	protein_coding,protein_coding	4,-1	p.Pro96Thr,.	351,-1	697,-1	286,-1	561,-1	96,-1	186,-1	rs61760836	YES	ENSG00000173673	ENST00000377898	ENSP00000367130	p.Pro96Thr	.	principal1	HES3	96	0.0765	.	HES3	ENSG00000173673	.	FUNCTION: Transcriptional repressor of genes that require a bHLH protein for their transcription. {ECO:0000250}.;	.	.	.
1	6313938	C	T	0.701618	missense_variant	GPR153	ENSG00000158292	protein_coding	3	p.Arg209His	886	4082	626	1830	209	609	rs12735670	YES	ENSG00000158292	ENST00000377893	ENSP00000367125	p.Arg209His	GPCR, rhodopsin-like, 7TM	principal1	GPR153	209	0.0681	.	GPR153	ENSG00000158292	.	FUNCTION: Orphan receptor.;	.	.	.
1	6479040	G	A	0.0545437	missense_variant,3_prime_UTR_variant,3_prime_UTR_variant,upstream_gene_variant,intron_variant,intron_variant	HES2,HES2,HES2,HES2,HES2,HES2	ENSG00000069812,ENSG00000069812,ENSG00000069812,ENSG00000069812,ENSG00000069812,ENSG00000069812	protein_coding,protein_coding,protein_coding,processed_transcript,protein_coding,protein_coding	4,3,3,-1,3,2	p.Pro139Ser,.,.,.,.,.	514,-1,-1,-1,-1,-1	4262,-1,-1,-1,-1,-1	415,-1,-1,-1,-1,-1	522,-1,-1,-1,-1,-1	139,-1,-1,-1,-1,-1	173,-1,-1,-1,-1,-1	rs2235687	YES	ENSG00000069812	ENST00000377834	ENSP00000367065	p.Pro139Ser	.	principal1	HES2	139	0.0799	.	HES2	ENSG00000069812	.	FUNCTION: Transcriptional repressor of genes that require a bHLH protein for their transcription. {ECO:0000250}.;	Expressed in placenta, pancreatic cancer, colon cancer with RER, cervical cancer, and in head and neck tumors. {ECO:0000269|PubMed:15254753}.;	.	.
1	6508872	C	T	0.203062	missense_variant,upstream_gene_variant,upstream_gene_variant,upstream_gene_variant,upstream_gene_variant,downstream_gene_variant,intron_variant,intron_variant,intron_variant,intron_variant	ESPN,RP1-202O8.2,ESPN,ESPN,ESPN,ESPN,ESPN,ESPN,ESPN,ESPN	ENSG00000187017,ENSG00000231868,ENSG00000187017,ENSG00000187017,ENSG00000187017,ENSG00000187017,ENSG00000187017,ENSG00000187017,ENSG00000187017,ENSG00000187017	protein_coding,antisense,processed_transcript,protein_coding,retained_intron,protein_coding,protein_coding,processed_transcript,protein_coding,protein_coding	8,-1,-1,-1,-1,-1,2,2,2,1	p.Arg546Cys,.,.,.,.,.,.,.,.,.	1804,-1,-1,-1,-1,-1,-1,-1,-1,-1	3531,-1,-1,-1,-1,-1,-1,-1,-1,-1	1636,-1,-1,-1,-1,-1,-1,-1,-1,-1	2565,-1,-1,-1,-1,-1,-1,-1,-1,-1	546,-1,-1,-1,-1,-1,-1,-1,-1,-1	854,-1,-1,-1,-1,-1,-1,-1,-1,-1	rs138198721	YES;.;.;.	ENSG00000187017;ENSG00000187017;ENSG00000187017;ENSG00000187017	ENST00000645284;ENST00000636330;ENST00000377828;ENST00000632593	ENSP00000496593;ENSP00000490186;ENSP00000367059;ENSP00000495145	.;p.Arg546Cys;p.Arg546Cys;.	.;.;.;.	principal2;alternative2;principal2;.	ESPN;ESPN;ESPN;ESPN	546;546;546;10	0.1248;0.1207;.;0.1063	NC_000001.11:g.6448812C>T
1	6524501	T	C	0.107332	missense_variant,missense_variant,missense_variant,missense_variant,5_prime_UTR_variant,upstream_gene_variant,upstream_gene_variant,upstream_gene_variant,downstream_gene_variant,downstream_gene_variant,downstream_gene_variant,downstream_gene_variant,downstream_gene_variant,downstream_gene_variant,downstream_gene_variant,downstream_gene_variant,downstream_gene_variant,downstream_gene_variant,downs…	TNFRSF25,TNFRSF25,TNFRSF25,TNFRSF25,TNFRSF25,TNFRSF25,TNFRSF25,TNFRSF25,ESPN,PLEKHG5,ESPN,ESPN,ESPN,ESPN,ESPN,ESPN,TNFRSF25,PLEKHG5,PLEKHG5,PLEKHG5,PLEKHG5,PLEKHG5,PLEKHG5,PLEKHG5,PLEKHG5,PLEKHG5,PLEKHG5,PLEKHG5,PLEKHG5,PLEKHG5,TNFRSF25,TNFRSF25,TNFRSF25,TNFRSF25,TNFRSF25,TNFRSF25,TNFRSF25,TNFRSF25,TNFRSF25,TNFRSF25,TNFRSF25	ENSG00000215788,ENSG00000215788,ENSG00000215788,ENSG00000215788,ENSG00000215788,ENSG00000215788,ENSG00000215788,ENSG00000215788,ENSG00000187017,ENSG00000171680,ENSG00000187017,ENSG00000187017,ENSG00000187017,ENSG00000187017,ENSG00000187017,ENSG00000187017,ENSG00000215788,ENSG00000171680,ENSG00000171680,ENSG00000171680,ENSG00000171680,ENSG00000171680,ENSG00000171680,ENSG00000171680,ENSG00000171680…	protein_coding,protein_coding,protein_coding,protein_coding,protein_coding,retained_intron,retained_intron,processed_transcript,protein_coding,protein_coding,protein_coding,processed_transcript,protein_coding,protein_coding,retained_intron,processed_transcript,retained_intron,retained_intron,protein_coding,protein_coding,protein_coding,retained_intron,protein_coding,protein_coding,protein_coding,…	5,5,5,4,4,-1,-1,-1,-1,-1,-1,-1,-1,-1,-1,-1,-1,-1,-1,-1,-1,-1,-1,-1,-1,-1,-1,-1,-1,-1,2,3,3,5,5,5,4,5,3,5,5	p.Asp159Gly,p.Asp159Gly,p.Asp159Gly,p.Asp114Gly,.,.,.,.,.,.,.,.,.,.,.,.,.,.,.,.,.,.,.,.,.,.,.,.,.,.,.,.,.,.,.,.,.,.,.,.,.	544,564,544,341,-1,-1,-1,-1,-1,-1,-1,-1,-1,-1,-1,-1,-1,-1,-1,-1,-1,-1,-1,-1,-1,-1,-1,-1,-1,-1,-1,-1,-1,-1,-1,-1,-1,-1,-1,-1,-1	1632,1625,1441,1119,-1,-1,-1,-1,-1,-1,-1,-1,-1,-1,-1,-1,-1,-1,-1,-1,-1,-1,-1,-1,-1,-1,-1,-1,-1,-1,-1,-1,-1,-1,-1,-1,-1,-1,-1,-1,-1	476,476,476,341,-1,-1,-1,-1,-1,-1,-1,-1,-1,-1,-1,-1,-1,-1,-1,-1,-1,-1,-1,-1,-1,-1,-1,-1,-1,-1,-1,-1,-1,-1,-1,-1,-1,-1,-1,-1,-1	1281,1254,1143,1119,-1,-1,-1,-1,-1,-1,-1,-1,-1,-1,-1,-1,-1,-1,-1,-1,-1,-1,-1,-1,-1,-1,-1,-1,-1,-1,-1,-1,-1,-1,-1,-1,-1,-1,-1,-1,-1	159,159,159,114,-1,-1,-1,-1,-1,-1,-1,-1,-1,-1,-1,-1,-1,-1,-1,-1,-1,-1,-1,-1,-1,-1,-1,-1,-1,-1,-1,-1,-1,-1,-1,-1,-1,-1,-1,-1,-1	426,417,380,372,-1,-1,-1,-1,-1,-1,-1,-1,-1,-1,-1,-1,-1,-1,-1,-1,-1,-1,-1,-1,-1,-1,-1,-1,-1,-1,-1,-1,-1,-1,-1,-1,-1,-1,-1,-1,-1	rs11800462	.;YES;.;.;.	ENSG00000215788;ENSG00000215788;ENSG00000215788;ENSG00000215788;ENSG00000215788	ENST00000647810;ENST00000377782;ENST00000356876;ENST00000351959;ENST00000348333	ENSP00000497258;ENSP00000367013;ENSP00000349341;ENSP00000337713;ENSP00000314451	.;p.Asp159Gly;p.Asp159Gly;p.Asp159Gly;p.Asp114Gly	.;.;.;.;.	.;principal4;alternative2;alternative2;.	TNFRSF25;TNFRSF25;TNFRSF25;TNFRSF25;TNFRSF25	116;159;159;159;114	0.2233;0.2098;0.1458;0.2846;0.3743	.
1	6528468	C	T	0.0546302	missense_variant,missense_variant,missense_variant,missense_variant,missense_variant,missense_variant,missense_variant,missense_variant,missense_variant,missense_variant,missense_variant,upstream_gene_variant,upstream_gene_variant,upstream_gene_variant,upstream_gene_variant,upstream_gene_variant,upstream_gene_variant,upstream_gene_variant,upstream_gene_variant,upstream_gene_variant,upstream_gene_…	PLEKHG5,PLEKHG5,PLEKHG5,PLEKHG5,PLEKHG5,PLEKHG5,PLEKHG5,PLEKHG5,PLEKHG5,PLEKHG5,PLEKHG5,TNFRSF25,TNFRSF25,TNFRSF25,TNFRSF25,TNFRSF25,TNFRSF25,TNFRSF25,TNFRSF25,TNFRSF25,TNFRSF25,TNFRSF25,TNFRSF25,TNFRSF25,TNFRSF25,TNFRSF25,TNFRSF25,TNFRSF25,TNFRSF25,PLEKHG5,PLEKHG5,PLEKHG5	ENSG00000171680,ENSG00000171680,ENSG00000171680,ENSG00000171680,ENSG00000171680,ENSG00000171680,ENSG00000171680,ENSG00000171680,ENSG00000171680,ENSG00000171680,ENSG00000171680,ENSG00000215788,ENSG00000215788,ENSG00000215788,ENSG00000215788,ENSG00000215788,ENSG00000215788,ENSG00000215788,ENSG00000215788,ENSG00000215788,ENSG00000215788,ENSG00000215788,ENSG00000215788,ENSG00000215788,ENSG00000215788…	protein_coding,protein_coding,protein_coding,protein_coding,protein_coding,protein_coding,protein_coding,protein_coding,protein_coding,protein_coding,protein_coding,protein_coding,retained_intron,retained_intron,nonsense_mediated_decay,nonsense_mediated_decay,protein_coding,protein_coding,protein_coding,protein_coding,nonsense_mediated_decay,nonsense_mediated_decay,nonsense_mediated_decay,nonsens…	21,20,20,21,20,20,20,21,20,21,21,-1,-1,-1,-1,-1,-1,-1,-1,-1,-1,-1,-1,-1,-1,-1,-1,-1,-1,20,18,8	p.Gly889Ser,p.Gly810Ser,p.Gly810Ser,p.Gly887Ser,p.Gly810Ser,p.Gly810Ser,p.Gly847Ser,p.Gly866Ser,p.Gly879Ser,p.Gly810Ser,p.Gly810Ser,.,.,.,.,.,.,.,.,.,.,.,.,.,.,.,.,.,.,.,.,.	2730,2634,2651,3157,2641,2579,2719,2663,2661,3157,2697,-1,-1,-1,-1,-1,-1,-1,-1,-1,-1,-1,-1,-1,-1,-1,-1,-1,-1,-1,-1,-1	3381,4698,4715,5221,3475,3613,3753,3697,3694,4190,3062,-1,-1,-1,-1,-1,-1,-1,-1,-1,-1,-1,-1,-1,-1,-1,-1,-1,-1,-1,-1,-1	2665,2428,2428,2659,2428,2428,2539,2596,2635,2428,2428,-1,-1,-1,-1,-1,-1,-1,-1,-1,-1,-1,-1,-1,-1,-1,-1,-1,-1,-1,-1,-1	3258,3021,3021,3252,2793,3021,3132,3189,3228,3021,2793,-1,-1,-1,-1,-1,-1,-1,-1,-1,-1,-1,-1,-1,-1,-1,-1,-1,-1,-1,-1,-1	889,810,810,887,810,810,847,866,879,810,810,-1,-1,-1,-1,-1,-1,-1,-1,-1,-1,-1,-1,-1,-1,-1,-1,-1,-1,-1,-1,-1	1085,1006,1006,1083,930,1006,1043,1062,1075,1006,930,-1,-1,-1,-1,-1,-1,-1,-1,-1,-1,-1,-1,-1,-1,-1,-1,-1,-1,-1,-1,-1	rs76625876	.;.;.;YES;.;.;.;.;.	ENSG00000171680;ENSG00000171680;ENSG00000171680;ENSG00000171680;ENSG00000171680;ENSG00000171680;ENSG00000171680;ENSG00000171680;ENSG00000171680	ENST00000535355;ENST00000400913;ENST00000340850;ENST00000537245;ENST00000377748;ENST00000377725;ENST00000377728;ENST00000377732;ENST00000400915	ENSP00000441445;ENSP00000383704;ENSP00000344570;ENSP00000439625;ENSP00000366977;ENSP00000366954;ENSP00000366957;ENSP00000366961;ENSP00000383706	p.Gly879Ser;p.Gly810Ser;p.Gly810Ser;p.Gly889Ser;p.Gly887Ser;p.Gly810Ser;p.Gly810Ser;p.Gly847Ser;p.Gly866Ser	.;.;.;.;.;.;.;.;.	alternative2;principal3;principal3;alternative2;alternative2;alternative2;principal3;alternative2;alternative2	PLEKHG5;PLEKHG5;PLEKHG5;PLEKHG5;PLEKHG5;PLEKHG5;PLEKHG5;PLEKHG5;PLEKHG5	879;810;810;889;887;810;810;847;866	0.0748;.;0.0761;.;.;0.084;0.0756;0.0812;0.0795	NC_000001.11:g.6468408C>T
1	6529182	TTCC	T	0.0847607	disruptive_inframe_deletion,disruptive_inframe_deletion,disruptive_inframe_deletion,disruptive_inframe_deletion,disruptive_inframe_deletion,disruptive_inframe_deletion,disruptive_inframe_deletion,disruptive_inframe_deletion,disruptive_inframe_deletion,disruptive_inframe_deletion,disruptive_inframe_deletion,disruptive_inframe_deletion,upstream_gene_variant,upstream_gene_variant,upstream_gene_varia…	PLEKHG5,PLEKHG5,PLEKHG5,PLEKHG5,PLEKHG5,PLEKHG5,PLEKHG5,PLEKHG5,PLEKHG5,PLEKHG5,PLEKHG5,PLEKHG5,TNFRSF25,TNFRSF25,TNFRSF25,TNFRSF25,TNFRSF25,TNFRSF25,TNFRSF25,TNFRSF25,TNFRSF25,TNFRSF25,TNFRSF25,TNFRSF25,TNFRSF25,TNFRSF25,TNFRSF25,TNFRSF25,TNFRSF25,PLEKHG5,PLEKHG5	ENSG00000171680,ENSG00000171680,ENSG00000171680,ENSG00000171680,ENSG00000171680,ENSG00000171680,ENSG00000171680,ENSG00000171680,ENSG00000171680,ENSG00000171680,ENSG00000171680,ENSG00000171680,ENSG00000215788,ENSG00000215788,ENSG00000215788,ENSG00000215788,ENSG00000215788,ENSG00000215788,ENSG00000215788,ENSG00000215788,ENSG00000215788,ENSG00000215788,ENSG00000215788,ENSG00000215788,ENSG00000215788…	protein_coding,protein_coding,protein_coding,protein_coding,protein_coding,protein_coding,protein_coding,protein_coding,protein_coding,protein_coding,protein_coding,protein_coding,protein_coding,retained_intron,nonsense_mediated_decay,nonsense_mediated_decay,protein_coding,protein_coding,protein_coding,protein_coding,nonsense_mediated_decay,nonsense_mediated_decay,nonsense_mediated_decay,nonsense…	20,19,19,20,19,19,19,20,20,19,20,20,-1,-1,-1,-1,-1,-1,-1,-1,-1,-1,-1,-1,-1,-1,-1,-1,-1,17,7	p.Glu802del,p.Glu723del,p.Glu723del,p.Glu800del,p.Glu723del,p.Glu723del,p.Glu760del,p.Glu779del,p.Glu800del,p.Glu792del,p.Glu723del,p.Glu723del,.,.,.,.,.,.,.,.,.,.,.,.,.,.,.,.,.,.,.	2470,2374,2391,2897,2381,2319,2459,2403,2949,2401,2897,2437,-1,-1,-1,-1,-1,-1,-1,-1,-1,-1,-1,-1,-1,-1,-1,-1,-1,-1,-1	3381,4698,4715,5221,3475,3613,3753,3697,3550,3694,4190,3062,-1,-1,-1,-1,-1,-1,-1,-1,-1,-1,-1,-1,-1,-1,-1,-1,-1,-1,-1	2403,2166,2166,2397,2166,2166,2277,2334,2397,2373,2166,2166,-1,-1,-1,-1,-1,-1,-1,-1,-1,-1,-1,-1,-1,-1,-1,-1,-1,-1,-1	3258,3021,3021,3252,2793,3021,3132,3189,2559,3228,3021,2793,-1,-1,-1,-1,-1,-1,-1,-1,-1,-1,-1,-1,-1,-1,-1,-1,-1,-1,-1	801,722,722,799,722,722,759,778,799,791,722,722,-1,-1,-1,-1,-1,-1,-1,-1,-1,-1,-1,-1,-1,-1,-1,-1,-1,-1,-1	1085,1006,1006,1083,930,1006,1043,1062,852,1075,1006,930,-1,-1,-1,-1,-1,-1,-1,-1,-1,-1,-1,-1,-1,-1,-1,-1,-1,-1,-1
1	6531124	T	C	0.0614696	missense_variant,missense_variant,missense_variant,missense_variant,missense_variant,missense_variant,missense_variant,missense_variant,missense_variant,missense_variant,missense_variant,missense_variant,upstream_gene_variant,upstream_gene_variant,upstream_gene_variant,upstream_gene_variant,upstream_gene_variant,upstream_gene_variant,upstream_gene_variant,upstream_gene_variant,upstream_gene_varia…	PLEKHG5,PLEKHG5,PLEKHG5,PLEKHG5,PLEKHG5,PLEKHG5,PLEKHG5,PLEKHG5,PLEKHG5,PLEKHG5,PLEKHG5,PLEKHG5,TNFRSF25,TNFRSF25,TNFRSF25,TNFRSF25,TNFRSF25,TNFRSF25,TNFRSF25,TNFRSF25,TNFRSF25,TNFRSF25,TNFRSF25,TNFRSF25,TNFRSF25,TNFRSF25,PLEKHG5,PLEKHG5	ENSG00000171680,ENSG00000171680,ENSG00000171680,ENSG00000171680,ENSG00000171680,ENSG00000171680,ENSG00000171680,ENSG00000171680,ENSG00000171680,ENSG00000171680,ENSG00000171680,ENSG00000171680,ENSG00000215788,ENSG00000215788,ENSG00000215788,ENSG00000215788,ENSG00000215788,ENSG00000215788,ENSG00000215788,ENSG00000215788,ENSG00000215788,ENSG00000215788,ENSG00000215788,ENSG00000215788,ENSG00000215788…	protein_coding,protein_coding,protein_coding,protein_coding,protein_coding,protein_coding,protein_coding,protein_coding,protein_coding,protein_coding,protein_coding,protein_coding,protein_coding,retained_intron,nonsense_mediated_decay,nonsense_mediated_decay,protein_coding,protein_coding,protein_coding,protein_coding,nonsense_mediated_decay,nonsense_mediated_decay,nonsense_mediated_decay,nonsense…	14,13,13,14,13,13,13,14,14,13,14,14,-1,-1,-1,-1,-1,-1,-1,-1,-1,-1,-1,-1,-1,-1,11,1	p.Met519Val,p.Met440Val,p.Met440Val,p.Met517Val,p.Met440Val,p.Met440Val,p.Met477Val,p.Met496Val,p.Met517Val,p.Met509Val,p.Met440Val,p.Met440Val,.,.,.,.,.,.,.,.,.,.,.,.,.,.,.,.	1620,1524,1541,2047,1531,1469,1609,1553,2099,1551,2047,1587,-1,-1,-1,-1,-1,-1,-1,-1,-1,-1,-1,-1,-1,-1,-1,-1	3381,4698,4715,5221,3475,3613,3753,3697,3550,3694,4190,3062,-1,-1,-1,-1,-1,-1,-1,-1,-1,-1,-1,-1,-1,-1,-1,-1	1555,1318,1318,1549,1318,1318,1429,1486,1549,1525,1318,1318,-1,-1,-1,-1,-1,-1,-1,-1,-1,-1,-1,-1,-1,-1,-1,-1	3258,3021,3021,3252,2793,3021,3132,3189,2559,3228,3021,2793,-1,-1,-1,-1,-1,-1,-1,-1,-1,-1,-1,-1,-1,-1,-1,-1	519,440,440,517,440,440,477,496,517,509,440,440,-1,-1,-1,-1,-1,-1,-1,-1,-1,-1,-1,-1,-1,-1,-1,-1	1085,1006,1006,1083,930,1006,1043,1062,852,1075,1006,930,-1,-1,-1,-1,-1,-1,-1,-1,-1,-1,-1,-1,-1,-1,-1,-1	rs61740145	.;.;.;YES;.;.;.;.;.;.	ENSG00000171680;ENSG00000171680;ENSG00000171680;ENSG00000171680;ENSG00000171680;ENSG00000171680;ENSG00000171680;ENSG00000171680;ENSG00000171680;ENSG00000171680	ENST00000535355;ENST00000400913;ENST00000340850;ENST00000537245;ENST00000377748;ENST00000377725;ENST00000377728;ENST00000377732;ENST00000400915;ENST00000377740	ENSP00000441445;ENSP00000383704;ENSP00000344570;ENSP00000439625;ENSP00000366977;ENSP00000366954;ENSP00000366957;ENSP00000366961;ENSP00000383706;ENSP00000366969	p.Met509Val;p.Met440Val;p.Met440Val;p.Met519Val;p.Met517Val;p.Met440Val;p.Met440Val;p.Met477Val;p.Met496Val;p.Met517Val	.;.;.;.;.;.;.;.;Dbl homology (DH) domain|Dbl homology (DH) domain|Dbl homology (DH) domain|Dbl homology (DH) domain;Dbl homology (DH) domain|Dbl homology (DH) domain|Dbl homology (DH) domain|Dbl homology (DH) domain	alternative2;principal3;principal3;alternative2;alternative2;alternative2;principal3;alternative2;alternative2;alternative2	PLEKHG5;PLEKHG5;PLEKHG5;PLEKHG5;PLEKHG5;PLEKHG5;PLEKHG5;PLEKHG5;PLEKHG5;PLEKHG5	509;440;440;519;517;440;440;477;496;517	0.1379;.;0.1339;.;.;0.1262;0.1318;0.1134;0.1238;0.112	NC_000001.11:g.6471064T>C
1	6531589	C	T	0.0578826	missense_variant,missense_variant,missense_variant,missense_variant,missense_variant,missense_variant,missense_variant,missense_variant,missense_variant,missense_variant,missense_variant,missense_variant,non_coding_transcript_exon_variant,non_coding_transcript_exon_variant	PLEKHG5,PLEKHG5,PLEKHG5,PLEKHG5,PLEKHG5,PLEKHG5,PLEKHG5,PLEKHG5,PLEKHG5,PLEKHG5,PLEKHG5,PLEKHG5,PLEKHG5,PLEKHG5	ENSG00000171680,ENSG00000171680,ENSG00000171680,ENSG00000171680,ENSG00000171680,ENSG00000171680,ENSG00000171680,ENSG00000171680,ENSG00000171680,ENSG00000171680,ENSG00000171680,ENSG00000171680,ENSG00000171680,ENSG00000171680	protein_coding,protein_coding,protein_coding,protein_coding,protein_coding,protein_coding,protein_coding,protein_coding,protein_coding,protein_coding,protein_coding,protein_coding,retained_intron,retained_intron	13,12,12,13,12,12,12,13,13,12,13,13,10,1	p.Ala493Thr,p.Ala414Thr,p.Ala414Thr,p.Ala491Thr,p.Ala414Thr,p.Ala414Thr,p.Ala451Thr,p.Ala470Thr,p.Ala491Thr,p.Ala483Thr,p.Ala414Thr,p.Ala414Thr,.,.	1542,1446,1463,1969,1453,1391,1531,1475,2021,1473,1969,1509,-1,-1	3381,4698,4715,5221,3475,3613,3753,3697,3550,3694,4190,3062,-1,-1	1477,1240,1240,1471,1240,1240,1351,1408,1471,1447,1240,1240,-1,-1	3258,3021,3021,3252,2793,3021,3132,3189,2559,3228,3021,2793,-1,-1	493,414,414,491,414,414,451,470,491,483,414,414,-1,-1	1085,1006,1006,1083,930,1006,1043,1062,852,1075,1006,930,-1,-1	rs74809741	.;.;.;YES;.;.;.;.;.;.	ENSG00000171680;ENSG00000171680;ENSG00000171680;ENSG00000171680;ENSG00000171680;ENSG00000171680;ENSG00000171680;ENSG00000171680;ENSG00000171680;ENSG00000171680	ENST00000535355;ENST00000400913;ENST00000340850;ENST00000537245;ENST00000377748;ENST00000377725;ENST00000377728;ENST00000377732;ENST00000400915;ENST00000377740	ENSP00000441445;ENSP00000383704;ENSP00000344570;ENSP00000439625;ENSP00000366977;ENSP00000366954;ENSP00000366957;ENSP00000366961;ENSP00000383706;ENSP00000366969	p.Ala483Thr;p.Ala414Thr;p.Ala414Thr;p.Ala493Thr;p.Ala491Thr;p.Ala414Thr;p.Ala414Thr;p.Ala451Thr;p.Ala470Thr;p.Ala491Thr	.;.;.;.;.;.;.;.;Dbl homology (DH) domain|Dbl homology (DH) domain|Dbl homology (DH) domain|Dbl homology (DH) domain;Dbl homology (DH) domain|Dbl homology (DH) domain|Dbl homology (DH) domain|Dbl homology (DH) domain	alternative2;principal3;principal3;alternative2;alternative2;alternative2;principal3;alternative2;alternative2;alternative2	PLEKHG5;PLEKHG5;PLEKHG5;PLEKHG5;PLEKHG5;PLEKHG5;PLEKHG5;PLEKHG5;PLEKHG5;PLEKHG5	483;414;414;493;491;414;414;451;470;491	0.0689;.;0.072;.;.;0.0689;0.0724;0.0685;0.071;0.0671	NC_000001.11:g.6471529C>T
1	6533393	G	C	0.278589	missense_variant,missense_variant,missense_variant,missense_variant,missense_variant,missense_variant,missense_variant,missense_variant,missense_variant,missense_variant,missense_variant,missense_variant,upstream_gene_variant,non_coding_transcript_exon_variant	PLEKHG5,PLEKHG5,PLEKHG5,PLEKHG5,PLEKHG5,PLEKHG5,PLEKHG5,PLEKHG5,PLEKHG5,PLEKHG5,PLEKHG5,PLEKHG5,PLEKHG5,PLEKHG5	ENSG00000171680,ENSG00000171680,ENSG00000171680,ENSG00000171680,ENSG00000171680,ENSG00000171680,ENSG00000171680,ENSG00000171680,ENSG00000171680,ENSG00000171680,ENSG00000171680,ENSG00000171680,ENSG00000171680,ENSG00000171680	protein_coding,protein_coding,protein_coding,protein_coding,protein_coding,protein_coding,protein_coding,protein_coding,protein_coding,protein_coding,protein_coding,protein_coding,retained_intron,retained_intron	9,8,8,9,8,8,8,9,9,8,9,9,-1,6	p.Thr317Ser,p.Thr238Ser,p.Thr238Ser,p.Thr315Ser,p.Thr238Ser,p.Thr238Ser,p.Thr275Ser,p.Thr294Ser,p.Thr315Ser,p.Thr307Ser,p.Thr238Ser,p.Thr238Ser,.,.	1015,919,936,1442,926,864,1004,948,1494,946,1442,982,-1,-1	3381,4698,4715,5221,3475,3613,3753,3697,3550,3694,4190,3062,-1,-1	950,713,713,944,713,713,824,881,944,920,713,713,-1,-1	3258,3021,3021,3252,2793,3021,3132,3189,2559,3228,3021,2793,-1,-1	317,238,238,315,238,238,275,294,315,307,238,238,-1,-1	1085,1006,1006,1083,930,1006,1043,1062,852,1075,1006,930,-1,-1	rs61741379	.;.;.;YES;.;.;.;.;.;.	ENSG00000171680;ENSG00000171680;ENSG00000171680;ENSG00000171680;ENSG00000171680;ENSG00000171680;ENSG00000171680;ENSG00000171680;ENSG00000171680;ENSG00000171680	ENST00000535355;ENST00000400913;ENST00000340850;ENST00000537245;ENST00000377748;ENST00000377725;ENST00000377728;ENST00000377732;ENST00000400915;ENST00000377740	ENSP00000441445;ENSP00000383704;ENSP00000344570;ENSP00000439625;ENSP00000366977;ENSP00000366954;ENSP00000366957;ENSP00000366961;ENSP00000383706;ENSP00000366969	p.Thr307Ser;p.Thr238Ser;p.Thr238Ser;p.Thr317Ser;p.Thr315Ser;p.Thr238Ser;p.Thr238Ser;p.Thr275Ser;p.Thr294Ser;p.Thr315Ser	.;.;.;.;.;.;.;.;.;.	alternative2;principal3;principal3;alternative2;alternative2;alternative2;principal3;alternative2;alternative2;alternative2	PLEKHG5;PLEKHG5;PLEKHG5;PLEKHG5;PLEKHG5;PLEKHG5;PLEKHG5;PLEKHG5;PLEKHG5;PLEKHG5	307;238;238;317;315;238;238;275;294;315	0.0601;.;0.0648;.;.;0.063;0.0648;0.0717;0.0729;0.0614	NC_000001.11:g.6473333G>C
1	6635231	A	G	0.931754	missense_variant,missense_variant,missense_variant,upstream_gene_variant,upstream_gene_variant,upstream_gene_variant,upstream_gene_variant,intron_variant,intron_variant	TAS1R1,TAS1R1,TAS1R1,ZBTB48,ZBTB48,ZBTB48,ZBTB48,TAS1R1,TAS1R1	ENSG00000173662,ENSG00000173662,ENSG00000173662,ENSG00000204859,ENSG00000204859,ENSG00000204859,ENSG00000204859,ENSG00000173662,ENSG00000173662	protein_coding,protein_coding,protein_coding,protein_coding,protein_coding,protein_coding,protein_coding,protein_coding,protein_coding	3,3,2,-1,-1,-1,-1,2,1	p.Lys347Glu,p.Lys347Glu,p.Lys272Glu,.,.,.,.,.,.	1232,1135,816,-1,-1,-1,-1,-1,-1	2892,2426,1811,-1,-1,-1,-1,-1,-1	1039,1039,814,-1,-1,-1,-1,-1,-1	2526,1443,1218,-1,-1,-1,-1,-1,-1	347,347,272,-1,-1,-1,-1,-1,-1	841,480,405,-1,-1,-1,-1,-1,-1	rs10864628	YES	ENSG00000173662	ENST00000333172	ENSP00000331867	p.Lys347Glu	Receptor, ligand binding region	principal1	TAS1R1	347	0.0666	.	TAS1R1	ENSG00000173662	.	FUNCTION: Putative taste receptor. TAS1R1/TAS1R3 responds to the umami taste stimulus (the taste of monosodium glutamate). Sequence differences within and between species can significantly influence the selectivity and specificity of taste responses. {ECO:0000269|PubMed:11917125}.;	.	cervix;spleen;bone;parathyroid;testis;brain;unclassifiable (Anatomical System);lung;ovary;uterus;placenta;skeletal muscle;visual apparatus;	pons;ciliary ganglion;skin;atrioventricular node;superior cervical ganglion;trigeminal ganglion;globus pallidus;
1	6635306	G	A	0.138659	missense_variant,missense_variant,missense_variant,upstream_gene_variant,upstream_gene_variant,upstream_gene_variant,upstream_gene_variant,intron_variant,intron_variant	TAS1R1,TAS1R1,TAS1R1,ZBTB48,ZBTB48,ZBTB48,ZBTB48,TAS1R1,TAS1R1	ENSG00000173662,ENSG00000173662,ENSG00000173662,ENSG00000204859,ENSG00000204859,ENSG00000204859,ENSG00000204859,ENSG00000173662,ENSG00000173662	protein_coding,protein_coding,protein_coding,protein_coding,protein_coding,protein_coding,protein_coding,protein_coding,protein_coding	3,3,2,-1,-1,-1,-1,2,1	p.Ala372Thr,p.Ala372Thr,p.Ala297Thr,.,.,.,.,.,.	1307,1210,891,-1,-1,-1,-1,-1,-1	2892,2426,1811,-1,-1,-1,-1,-1,-1	1114,1114,889,-1,-1,-1,-1,-1,-1	2526,1443,1218,-1,-1,-1,-1,-1,-1	372,372,297,-1,-1,-1,-1,-1,-1	841,480,405,-1,-1,-1,-1,-1,-1	rs34160967	YES	ENSG00000173662	ENST00000333172	ENSP00000331867	p.Ala372Thr	Receptor, ligand binding region	principal1	TAS1R1	372	0.0826	.	TAS1R1	ENSG00000173662	.	FUNCTION: Putative taste receptor. TAS1R1/TAS1R3 responds to the umami taste stimulus (the taste of monosodium glutamate). Sequence differences within and between species can significantly influence the selectivity and specificity of taste responses. {ECO:0000269|PubMed:11917125}.;	.	cervix;spleen;bone;parathyroid;testis;brain;unclassifiable (Anatomical System);lung;ovary;uterus;placenta;skeletal muscle;visual apparatus;	pons;ciliary ganglion;skin;atrioventricular node;superior cervical ganglion;trigeminal ganglion;globus pallidus;
1	6705874	G	C	0.21211	missense_variant,missense_variant,missense_variant,missense_variant,missense_variant,upstream_gene_variant,upstream_gene_variant,downstream_gene_variant,intron_variant,intron_variant	DNAJC11,DNAJC11,DNAJC11,DNAJC11,DNAJC11,DNAJC11,DNAJC11,DNAJC11,DNAJC11,DNAJC11	ENSG00000007923,ENSG00000007923,ENSG00000007923,ENSG00000007923,ENSG00000007923,ENSG00000007923,ENSG00000007923,ENSG00000007923,ENSG00000007923,ENSG00000007923	protein_coding,protein_coding,protein_coding,protein_coding,protein_coding,processed_transcript,processed_transcript,processed_transcript,protein_coding,protein_coding	8,8,8,7,8,-1,-1,-1,7,7	p.Thr290Ser,p.Thr290Ser,p.Thr252Ser,p.Thr200Ser,p.Thr320Ser,.,.,.,.,.	993,993,861,798,961,-1,-1,-1,-1,-1	3311,2210,1961,1793,975,-1,-1,-1,-1,-1	869,869,755,599,959,-1,-1,-1,-1,-1	1680,1524,1566,1410,973,-1,-1,-1,-1,-1	290,290,252,200,320,-1,-1,-1,-1,-1	559,507,521,469,323,-1,-1,-1,-1,-1	rs200454	YES;.;.	ENSG00000007923;ENSG00000007923;ENSG00000007923	ENST00000377577;ENST00000294401;ENST00000426784	ENSP00000366800;ENSP00000294401;ENSP00000410194	p.Thr290Ser;p.Thr290Ser;p.Thr320Ser	.;.;.	principal1;.;.	DNAJC11;DNAJC11;DNAJC11	290;290;320	0.0704;0.0683;0.0785	.
1	6705944	C	T	0.0684268	missense_variant,missense_variant,missense_variant,missense_variant,missense_variant,missense_variant,missense_variant,upstream_gene_variant,upstream_gene_variant,non_coding_transcript_exon_variant	DNAJC11,DNAJC11,DNAJC11,DNAJC11,DNAJC11,DNAJC11,DNAJC11,DNAJC11,DNAJC11,DNAJC11	ENSG00000007923,ENSG00000007923,ENSG00000007923,ENSG00000007923,ENSG00000007923,ENSG00000007923,ENSG00000007923,ENSG00000007923,ENSG00000007923,ENSG00000007923	protein_coding,protein_coding,protein_coding,protein_coding,protein_coding,protein_coding,protein_coding,processed_transcript,processed_transcript,processed_transcript	8,7,7,8,8,7,8,-1,-1,7	p.Val267Met,p.Val229Met,p.Val243Met,p.Val267Met,p.Val229Met,p.Val177Met,p.Val297Met,.,.,.	923,727,727,923,791,728,891,-1,-1,-1	3311,1357,1357,2210,1961,1793,975,-1,-1,-1	799,685,727,799,685,529,889,-1,-1,-1	1680,957,999,1524,1566,1410,973,-1,-1,-1	267,229,243,267,229,177,297,-1,-1,-1	559,318,332,507,521,469,323,-1,-1,-1	rs12137794	.;YES;.;.	ENSG00000007923;ENSG00000007923;ENSG00000007923;ENSG00000007923	ENST00000451196;ENST00000377577;ENST00000294401;ENST00000426784	ENSP00000415871;ENSP00000366800;ENSP00000294401;ENSP00000410194	p.Val243Met;p.Val267Met;p.Val267Met;p.Val297Met	.;.;.;.	.;principal1;.;.	DNAJC11;DNAJC11;DNAJC11;DNAJC11	243;267;267;297	0.0795;0.0692;0.0676;0.1024	.
1	7880683	T	G	0.159517	missense_variant,missense_variant,intron_variant	PER3,PER3,RP3-467L1.4	ENSG00000049246,ENSG00000049246,ENSG00000236266	protein_coding,protein_coding,antisense	15,15,1	p.Val647Gly,p.Val639Gly,.	2164,2091,-1	6279,6203,-1	1940,1916,-1	3633,3606,-1	647,639,-1	1210,1201,-1	rs10462020	YES;.;.;.	ENSG00000049246;ENSG00000049246;ENSG00000049246;ENSG00000049246	ENST00000613533;ENST00000614998;ENST00000377532;ENST00000361923	ENSP00000482093;ENSP00000479223;ENSP00000366755;ENSP00000355031	p.Val647Gly;p.Val647Gly;p.Val647Gly;p.Val639Gly	.;.;.;.	alternative2;alternative2;alternative2;principal3	PER3;PER3;PER3;PER3	647;647;647;639	.;0.1566;0.1379;0.139	.
1	7887579	C	G	0.069786	missense_variant,missense_variant,upstream_gene_variant	PER3,PER3,RP3-467L1.4	ENSG00000049246,ENSG00000049246,ENSG00000236266	protein_coding,protein_coding,antisense	17,17,-1	p.Pro864Ala,p.Pro856Ala,.	2814,2741,-1	6279,6203,-1	2590,2566,-1	3633,3606,-1	864,856,-1	1210,1201,-1	rs228697	YES;.;.;.	ENSG00000049246;ENSG00000049246;ENSG00000049246;ENSG00000049246	ENST00000613533;ENST00000614998;ENST00000377532;ENST00000361923	ENSP00000482093;ENSP00000479223;ENSP00000366755;ENSP00000355031	p.Pro864Ala;p.Pro864Ala;p.Pro864Ala;p.Pro856Ala	.;.;.;.	alternative2;alternative2;alternative2;principal3	PER3;PER3;PER3;PER3	864;864;864;856	.;0.0588;0.0596;0.0607	.
1	7889972	GAGAATCCATCCCATCCTACTGCCAGCGCTCTGTCCACAGGATCGCCTCCCATGA	G	0.246294	conservative_inframe_deletion,conservative_inframe_deletion,upstream_gene_variant	PER3,PER3,RP3-467L1.4	ENSG00000049246,ENSG00000049246,ENSG00000236266	protein_coding,protein_coding,antisense	18,18,-1	p.Ala1016_Ser1033del,p.Ala1007_Ser1024del,.	3270,3194,-1	6279,6203,-1	3046,3019,-1	3633,3606,-1	1016,1007,-1	1210,1201,-1
1	7890117	T	C	0.229649	missense_variant,missense_variant,upstream_gene_variant	PER3,PER3,RP3-467L1.4	ENSG00000049246,ENSG00000049246,ENSG00000236266	protein_coding,protein_coding,antisense	18,18,-1	p.Met1037Thr,p.Met1028Thr,.	3334,3258,-1	6279,6203,-1	3110,3083,-1	3633,3606,-1	1037,1028,-1	1210,1201,-1	rs2640909	YES;.;.;.	ENSG00000049246;ENSG00000049246;ENSG00000049246;ENSG00000049246	ENST00000613533;ENST00000614998;ENST00000377532;ENST00000361923	ENSP00000482093;ENSP00000479223;ENSP00000366755;ENSP00000355031	p.Met1037Thr;p.Met1018Thr;p.Met1037Thr;p.Met1028Thr	.;.;.;.	alternative2;alternative2;alternative2;principal3	PER3;PER3;PER3;PER3	1037;1018;1037;1028	.;0.0595;0.0633;0.0667	.
1	7897133	A	G	0.159424	missense_variant,missense_variant,non_coding_transcript_exon_variant	PER3,PER3,PER3	ENSG00000049246,ENSG00000049246,ENSG00000049246	protein_coding,protein_coding,retained_intron	20,20,1	p.His1158Arg,p.His1149Arg,.	3697,3621,-1	6279,6203,-1	3473,3446,-1	3633,3606,-1	1158,1149,-1	1210,1201,-1	rs10462021	YES;.;.;.	ENSG00000049246;ENSG00000049246;ENSG00000049246;ENSG00000049246	ENST00000613533;ENST00000614998;ENST00000377532;ENST00000361923	ENSP00000482093;ENSP00000479223;ENSP00000366755;ENSP00000355031	p.His1158Arg;p.His1139Arg;p.His1158Arg;p.His1149Arg	.;Period circadian-like, C-terminal;.;Period circadian-like, C-terminal	alternative2;alternative2;alternative2;principal3	PER3;PER3;PER3;PER3	1158;1139;1158;1149	.;0.0698;0.0711;0.0596	.
1	8395560	G	T	0.136953	missense_variant,missense_variant,missense_variant,non_coding_transcript_exon_variant,non_coding_transcript_exon_variant	SLC45A1,SLC45A1,SLC45A1,SLC45A1,SLC45A1	ENSG00000162426,ENSG00000162426,ENSG00000162426,ENSG00000162426,ENSG00000162426	protein_coding,protein_coding,protein_coding,retained_intron,processed_transcript	6,6,5,2,2	p.Ala537Ser,p.Ala503Ser,p.Ala503Ser,.,.	1609,1892,1507,-1,-1	2503,2784,2401,-1,-1	1609,1507,1507,-1,-1	2349,2247,2247,-1,-1	537,503,503,-1,-1	782,748,748,-1,-1	rs7535752	YES;.	ENSG00000162426;ENSG00000162426	ENST00000471889;ENST00000289877	ENSP00000418096;ENSP00000289877	p.Ala537Ser;p.Ala503Ser	.;.	principal2;alternative2	SLC45A1;SLC45A1	537;503	0.0691;0.0649	NC_000001.11:g.8335500G>T
1	9009406	C	T	0.322642	missense_variant,missense_variant,missense_variant,missense_variant,intron_variant,intron_variant	CA6,CA6,CA6,CA6,CA6,CA6	ENSG00000131686,ENSG00000131686,ENSG00000131686,ENSG00000131686,ENSG00000131686,ENSG00000131686	protein_coding,protein_coding,protein_coding,protein_coding,processed_transcript,protein_coding	2,2,2,2,1,1	p.Thr55Met,p.Thr55Met,p.Thr55Met,p.Thr55Met,.,.	164,184,169,168,-1,-1	942,582,1493,1319,-1,-1	164,164,164,164,-1,-1	942,562,540,927,-1,-1	55,55,55,55,-1,-1	313,186,179,308,-1,-1	rs2274327	.;.;.;YES	ENSG00000131686;ENSG00000131686;ENSG00000131686;ENSG00000131686	ENST00000549778;ENST00000480186;ENST00000377443;ENST00000377436	ENSP00000447108;ENSP00000435280;ENSP00000366662;ENSP00000366654	p.Thr55Met;p.Thr55Met;p.Thr55Met;p.Thr55Met	Alpha carbonic anhydrase domain|Alpha carbonic anhydrase domain|Alpha carbonic anhydrase domain;Alpha carbonic anhydrase domain|Alpha carbonic anhydrase domain|Alpha carbonic anhydrase domain;Alpha carbonic anhydrase domain|Alpha carbonic anhydrase domain|Alpha carbonic anhydrase domain;.	.;.;principal3;alternative2	CA6;CA6;CA6;CA6	55;55;55;55	0.2075;0.1216;0.1253;0.1301	.
1	9009444	A	C	0.509528	missense_variant,missense_variant,missense_variant,intron_variant,intron_variant,intron_variant	CA6,CA6,CA6,CA6,CA6,CA6	ENSG00000131686,ENSG00000131686,ENSG00000131686,ENSG00000131686,ENSG00000131686,ENSG00000131686	protein_coding,protein_coding,protein_coding,protein_coding,processed_transcript,protein_coding	2,2,2,2,1,1	p.Met68Leu,p.Met68Leu,p.Met68Leu,.,.,.	202,207,206,-1,-1,-1	942,1493,1319,-1,-1,-1	202,202,202,-1,-1,-1	942,540,927,-1,-1,-1	68,68,68,-1,-1,-1	313,179,308,-1,-1,-1	rs2274328	.;.;YES	ENSG00000131686;ENSG00000131686;ENSG00000131686	ENST00000480186;ENST00000377443;ENST00000377436	ENSP00000435280;ENSP00000366662;ENSP00000366654	p.Met68Leu;p.Met68Leu;p.Met68Leu	Alpha carbonic anhydrase domain|Alpha carbonic anhydrase domain|Alpha carbonic anhydrase domain;Alpha carbonic anhydrase domain|Alpha carbonic anhydrase domain|Alpha carbonic anhydrase domain;.	.;principal3;alternative2	CA6;CA6;CA6	68;68;68	0.0738;0.0866;0.0843	.
1	9009451	G	C	0.0699381	missense_variant,missense_variant,missense_variant,intron_variant,intron_variant,intron_variant	CA6,CA6,CA6,CA6,CA6,CA6	ENSG00000131686,ENSG00000131686,ENSG00000131686,ENSG00000131686,ENSG00000131686,ENSG00000131686	protein_coding,protein_coding,protein_coding,protein_coding,processed_transcript,protein_coding	2,2,2,2,1,1	p.Gly70Ala,p.Gly70Ala,p.Gly70Ala,.,.,.	209,214,213,-1,-1,-1	942,1493,1319,-1,-1,-1	209,209,209,-1,-1,-1	942,540,927,-1,-1,-1	70,70,70,-1,-1,-1	313,179,308,-1,-1,-1	rs2274329	.;.;YES	ENSG00000131686;ENSG00000131686;ENSG00000131686	ENST00000480186;ENST00000377443;ENST00000377436	ENSP00000435280;ENSP00000366662;ENSP00000366654	p.Gly70Ala;p.Gly70Ala;p.Gly70Ala	Alpha carbonic anhydrase domain|Alpha carbonic anhydrase domain|Alpha carbonic anhydrase domain;Alpha carbonic anhydrase domain|Alpha carbonic anhydrase domain|Alpha carbonic anhydrase domain;.	.;principal3;alternative2	CA6;CA6;CA6	70;70;70	0.3298;0.4745;0.448	.
1	9017204	A	G	0.27212	missense_variant,missense_variant,missense_variant,missense_variant,downstream_gene_variant,intron_variant	CA6,CA6,CA6,CA6,CA6,CA6	ENSG00000131686,ENSG00000131686,ENSG00000131686,ENSG00000131686,ENSG00000131686,ENSG00000131686	protein_coding,protein_coding,protein_coding,protein_coding,protein_coding,processed_transcript	3,3,3,2,-1,1	p.Ser90Gly,p.Ser58Gly,p.Ser90Gly,p.Ser30Gly,.,.	268,192,272,88,-1,-1	942,582,1319,747,-1,-1	268,172,268,88,-1,-1	942,562,927,747,-1,-1	90,58,90,30,-1,-1	313,186,308,248,-1,-1	rs2274333	.;.;YES;.	ENSG00000131686;ENSG00000131686;ENSG00000131686;ENSG00000131686	ENST00000549778;ENST00000377443;ENST00000377436;ENST00000377442	ENSP00000447108;ENSP00000366662;ENSP00000366654;ENSP00000366661	p.Ser58Gly;p.Ser90Gly;p.Ser90Gly;p.Ser30Gly	Alpha carbonic anhydrase domain|Alpha carbonic anhydrase domain|Alpha carbonic anhydrase domain;Alpha carbonic anhydrase domain|Alpha carbonic anhydrase domain|Alpha carbonic anhydrase domain;.;.	.;principal3;alternative2;.	CA6;CA6;CA6;CA6	58;90;90;30	0.1516;0.1796;0.167;0.181	.
1	9074861	C	T	0.083227	missense_variant	SLC2A7	ENSG00000197241	protein_coding	7	p.Arg261Gln	782	1539	782	1539	261	512	rs12402973	YES	ENSG00000197241	ENST00000400906	ENSP00000383698	p.Arg261Gln	Major facilitator superfamily domain|Major facilitator superfamily domain	principal1	SLC2A7	261	0.0765	.	SLC2A7	ENSG00000197241	.	FUNCTION: High-affinity transporter for glucose and fructose Does not transport galactose, 2-deoxy-d-glucose and xylose. {ECO:0000269|PubMed:15033637}.;	Expressed in small intestine and colon. Weakly expressed in testis and prostate. {ECO:0000269|PubMed:15033637}.;	.	.
1	9165685	G	A	0.180228	missense_variant,intron_variant,intron_variant	GPR157,GPR157,GPR157	ENSG00000180758,ENSG00000180758,ENSG00000180758	protein_coding,protein_coding,protein_coding	3,2,1	p.Arg218Cys,.,.	795,-1,-1	5265,-1,-1	652,-1,-1	1008,-1,-1	218,-1,-1	335,-1,-1	rs72637739	YES	ENSG00000180758	ENST00000377411	ENSP00000366628	p.Arg218Cys	GPCR, family 2-like	principal1	GPR157	218	0.0768	.	GPR157	ENSG00000180758	.	FUNCTION: Orphan receptor that promotes neuronal differentiation of radial glial progenitors (RGPs). The activity of this receptor is mediated by a G(q)-protein that activates a phosphatidylinositol-calcium second messenger. {ECO:0000250|UniProtKB:Q8C206}.;	.	.	.
1	9243811	G	T	0.668138	splice_acceptor_variant&intron_variant,non_coding_transcript_exon_variant	RP3-510D11.1,RP3-510D11.2	ENSG00000228526,ENSG00000234546	lincRNA,lincRNA	1,2	.,.	-1,-1	-1,-1	-1,-1	-1,-1	-1,-1	-1,-1
1	9305445	A	C	0.105742	missense_variant,missense_variant	H6PD,H6PD	ENSG00000049239,ENSG00000049239	protein_coding,protein_coding	2,2	p.Asp162Ala,p.Asp151Ala	637754	55909146	485452	24092376	162151	802791	rs34603401	.;YES	ENSG00000049239;ENSG00000049239	ENST00000377403;ENST00000602477	ENSP00000366620;ENSP00000473348	p.Asp151Ala;p.Asp162Ala	Glucose-6-phosphate dehydrogenase, NAD-binding;Glucose-6-phosphate dehydrogenase, NAD-binding	principal3;alternative2	H6PD;H6PD	151;162	0.0811;0.0851	NC_000001.11:g.9245386A>C
1	9323910	G	A	0.30935	missense_variant,missense_variant,upstream_gene_variant	H6PD,H6PD,H6PD	ENSG00000049239,ENSG00000049239,ENSG00000049239	protein_coding,protein_coding,processed_transcript	5,5,-1	p.Arg464Gln,p.Arg453Gln,.	1543,1660,-1	5590,9146,-1	1391,1358,-1	2409,2376,-1	464,453,-1	802,791,-1	rs6688832	.;YES	ENSG00000049239;ENSG00000049239	ENST00000377403;ENST00000602477	ENSP00000366620;ENSP00000473348	p.Arg453Gln;p.Arg464Gln	Glucose-6-phosphate dehydrogenase, C-terminal;Glucose-6-phosphate dehydrogenase, C-terminal	principal3;alternative2	H6PD;H6PD	453;464	0.0701;0.0693	NC_000001.11:g.9263851G>A
1	9324213	C	T	0.0875167	missense_variant,missense_variant,upstream_gene_variant	H6PD,H6PD,H6PD	ENSG00000049239,ENSG00000049239,ENSG00000049239	protein_coding,protein_coding,processed_transcript	5,5,-1	p.Pro565Leu,p.Pro554Leu,.	1846,1963,-1	5590,9146,-1	1694,1661,-1	2409,2376,-1	565,554,-1	802,791,-1	rs17368528	.;YES	ENSG00000049239;ENSG00000049239	ENST00000377403;ENST00000602477	ENSP00000366620;ENSP00000473348	p.Pro554Leu;p.Pro565Leu	.;.	principal3;alternative2	H6PD;H6PD	554;565	0.083;0.0802	NC_000001.11:g.9264154C>T
1	9804693	C	T	0.111906	missense_variant,missense_variant,missense_variant,missense_variant,downstream_gene_variant	CLSTN1,CLSTN1,CLSTN1,CLSTN1,CLSTN1	ENSG00000171603,ENSG00000171603,ENSG00000171603,ENSG00000171603,ENSG00000171603	protein_coding,protein_coding,protein_coding,protein_coding,processed_transcript	8,4,7,8,-1	p.Ala332Thr,p.Ala152Thr,p.Ala322Thr,p.Ala332Thr,.	1787,454,1215,1787,-1	5221,3829,4647,5162,-1	994,454,964,994,-1	2946,2349,2916,2889,-1	332,152,322,332,-1	981,782,971,962,-1	rs7550295	YES;.;.	ENSG00000171603;ENSG00000171603;ENSG00000171603	ENST00000377298;ENST00000435891;ENST00000361311	ENSP00000366513;ENSP00000401934;ENSP00000354997	p.Ala332Thr;p.Ala152Thr;p.Ala322Thr	.;.;.	alternative2;.;principal3	CLSTN1;CLSTN1;CLSTN1	332;152;322	0.0653;0.0638;0.0651	.
1	11008594	A	T	0.0797309	missense_variant,missense_variant,missense_variant,missense_variant,upstream_gene_variant,non_coding_transcript_exon_variant	C1orf127,C1orf127,C1orf127,C1orf127,C1orf127,C1orf127	ENSG00000175262,ENSG00000175262,ENSG00000175262,ENSG00000175262,ENSG00000175262,ENSG00000175262	protein_coding,protein_coding,protein_coding,protein_coding,protein_coding,retained_intron	12,7,11,11,-1,1	p.Val533Asp,p.Val367Asp,p.Val366Asp,p.Val484Asp,.,.	1598,1102,1544,1453,-1,-1	2761,2265,2707,2359,-1,-1	1598,1100,1097,1451,-1,-1	2472,1974,1971,2325,-1,-1	533,367,366,484,-1,-1	823,657,656,774,-1,-1	rs1281016	YES	ENSG00000175262	ENST00000377004	ENSP00000366203	p.Val533Asp	.	principal1	C1orf127	533	0.2316	.	C1orf127	ENSG00000175262	.	.	.	.	.
1	11009679	G	A	0.0798164	splice_donor_variant&intron_variant,splice_donor_variant&intron_variant,splice_donor_variant&intron_variant,upstream_gene_variant,intron_variant,non_coding_transcript_exon_variant	C1orf127,C1orf127,C1orf127,C1orf127,C1orf127,C1orf127	ENSG00000175262,ENSG00000175262,ENSG00000175262,ENSG00000175262,ENSG00000175262,ENSG00000175262	protein_coding,protein_coding,protein_coding,protein_coding,protein_coding,retained_intron	11,6,10,-1,10,1	.,.,.,.,.,.	-1,-1,-1,-1,-1,-1	-1,-1,-1,-1,-1,-1	-1,-1,-1,-1,-1,-1	-1,-1,-1,-1,-1,-1	-1,-1,-1,-1,-1,-1	-1,-1,-1,-1,-1,-1	rs1281013	YES	ENSG00000175262	ENST00000377004	ENSP00000366203	.	.	principal1	C1orf127	-1	.	.	C1orf127	ENSG00000175262	.	.	.	.	.
1	11009703	C	T	0.0797832	missense_variant,missense_variant,missense_variant,upstream_gene_variant,intron_variant,non_coding_transcript_exon_variant	C1orf127,C1orf127,C1orf127,C1orf127,C1orf127,C1orf127	ENSG00000175262,ENSG00000175262,ENSG00000175262,ENSG00000175262,ENSG00000175262,ENSG00000175262	protein_coding,protein_coding,protein_coding,protein_coding,protein_coding,retained_intron	11,6,10,-1,10,1	p.Arg423Gln,p.Arg257Gln,p.Arg256Gln,.,.,.	1268,772,1214,-1,-1,-1	2761,2265,2707,-1,-1,-1	1268,770,767,-1,-1,-1	2472,1974,1971,-1,-1,-1	423,257,256,-1,-1,-1	823,657,656,-1,-1,-1	rs1281012	YES	ENSG00000175262	ENST00000377004	ENSP00000366203	p.Arg423Gln	.	principal1	C1orf127	423	0.062	.	C1orf127	ENSG00000175262	.	.	.	.	.
1	11014118	C	T	0.138993	missense_variant,missense_variant,missense_variant,missense_variant,upstream_gene_variant	C1orf127,C1orf127,C1orf127,C1orf127,C1orf127	ENSG00000175262,ENSG00000175262,ENSG00000175262,ENSG00000175262,ENSG00000175262	protein_coding,protein_coding,protein_coding,protein_coding,retained_intron	10,5,9,9,-1	p.Ala353Thr,p.Ala187Thr,p.Ala186Thr,p.Ala330Thr,.	1057,561,1003,990,-1	2761,2265,2707,2359,-1	1057,559,556,988,-1	2472,1974,1971,2325,-1	353,187,186,330,-1	823,657,656,774,-1	rs45537241	YES	ENSG00000175262	ENST00000377004	ENSP00000366203	p.Ala353Thr	.	principal1	C1orf127	353	0.0775	.	C1orf127	ENSG00000175262	.	.	.	.	.
1	11015165	A	G	0.146115	missense_variant,missense_variant,missense_variant,missense_variant	C1orf127,C1orf127,C1orf127,C1orf127	ENSG00000175262,ENSG00000175262,ENSG00000175262,ENSG00000175262	protein_coding,protein_coding,protein_coding,protein_coding	9,4,8,8	p.Ile286Thr,p.Ile120Thr,p.Ile119Thr,p.Ile263Thr	857361803790	2761226527072350	857359356788	2472197419712320	286120119263	823657656774	rs75130475	YES	ENSG00000175262	ENST00000377004	ENSP00000366203	p.Ile286Thr	.	principal1	C1orf127	286	0.081	.	C1orf127	ENSG00000175262	.	.	.	.	.
1	11159968	G	A	0.0642683	splice_donor_variant&intron_variant,upstream_gene_variant,upstream_gene_variant,upstream_gene_variant,upstream_gene_variant,intron_variant	RP4-635E18.6,EXOSC10,EXOSC10,EXOSC10,EXOSC10,RP4-635E18.6	ENSG00000230337,ENSG00000171824,ENSG00000171824,ENSG00000171824,ENSG00000171824,ENSG00000230337	antisense,protein_coding,protein_coding,protein_coding,nonsense_mediated_decay,antisense	1,-1,-1,-1,-1,1	.,.,.,.,.,.	-1,-1,-1,-1,-1,-1	-1,-1,-1,-1,-1,-1	-1,-1,-1,-1,-1,-1	-1,-1,-1,-1,-1,-1	-1,-1,-1,-1,-1,-1	-1,-1,-1,-1,-1,-1
1	11561164	G	A	0.149262	missense_variant,missense_variant	PTCHD2,PTCHD2	ENSG00000204624,ENSG00000204624	protein_coding,protein_coding	2,2	p.Gly39Arg,p.Gly39Arg	253253	52155213	115115	41794179	39,39	13921392	rs41274528	YES	ENSG00000204624	ENST00000294484	ENSP00000294484	p.Gly39Arg	.	principal1	DISP3	39	0.0862	.	DISP3	ENSG00000204624	.	FUNCTION: Plays a role in neuronal proliferation and differentiation (PubMed:25281927). Plays a role in the accumulation of cellular cholesterol (By similarity). Involved in intracellular lipid droplet formation (PubMed:25281927). May contribute to cholesterol homeostasis in neuronal cells (By similarity). {ECO:0000250|UniProtKB:B9U3F2, ECO:0000269|PubMed:25281927}.;	Expressed in brain and testis (PubMed:15645143). {ECO:0000269|PubMed:15645143}.;	.	.
1	11561593	G	A	0.500575	missense_variant,missense_variant	PTCHD2,PTCHD2	ENSG00000204624,ENSG00000204624	protein_coding,protein_coding	2,2	p.Gly182Ser,p.Gly182Ser	682682	52155213	544544	41794179	182182	13921392	rs2817580	YES	ENSG00000204624	ENST00000294484	ENSP00000294484	p.Gly182Ser	.	principal1	DISP3	182	0.0765	.	DISP3	ENSG00000204624	.	FUNCTION: Plays a role in neuronal proliferation and differentiation (PubMed:25281927). Plays a role in the accumulation of cellular cholesterol (By similarity). Involved in intracellular lipid droplet formation (PubMed:25281927). May contribute to cholesterol homeostasis in neuronal cells (By similarity). {ECO:0000250|UniProtKB:B9U3F2, ECO:0000269|PubMed:25281927}.;	Expressed in brain and testis (PubMed:15645143). {ECO:0000269|PubMed:15645143}.;	.	.
1	11579470	G	A	0.476093	missense_variant,missense_variant	PTCHD2,PTCHD2	ENSG00000204624,ENSG00000204624	protein_coding,protein_coding	8,8	p.Ala650Thr,p.Ala650Thr	20862086	52155213	19481948	41794179	650650	13921392	rs2072994	YES	ENSG00000204624	ENST00000294484	ENSP00000294484	p.Ala650Thr	.	principal1	DISP3	650	0.0643	.	DISP3	ENSG00000204624	.	FUNCTION: Plays a role in neuronal proliferation and differentiation (PubMed:25281927). Plays a role in the accumulation of cellular cholesterol (By similarity). Involved in intracellular lipid droplet formation (PubMed:25281927). May contribute to cholesterol homeostasis in neuronal cells (By similarity). {ECO:0000250|UniProtKB:B9U3F2, ECO:0000269|PubMed:25281927}.;	Expressed in brain and testis (PubMed:15645143). {ECO:0000269|PubMed:15645143}.;	.	.
1	11579504	G	C	0.148239	missense_variant,missense_variant	PTCHD2,PTCHD2	ENSG00000204624,ENSG00000204624	protein_coding,protein_coding	8,8	p.Gly661Ala,p.Gly661Ala	21202120	52155213	19821982	41794179	661661	13921392	rs2072993	YES	ENSG00000204624	ENST00000294484	ENSP00000294484	p.Gly661Ala	.	principal1	DISP3	661	0.1244	.	DISP3	ENSG00000204624	.	FUNCTION: Plays a role in neuronal proliferation and differentiation (PubMed:25281927). Plays a role in the accumulation of cellular cholesterol (By similarity). Involved in intracellular lipid droplet formation (PubMed:25281927). May contribute to cholesterol homeostasis in neuronal cells (By similarity). {ECO:0000250|UniProtKB:B9U3F2, ECO:0000269|PubMed:25281927}.;	Expressed in brain and testis (PubMed:15645143). {ECO:0000269|PubMed:15645143}.;	.	.
1	11710561	T	G	0.197129	missense_variant,upstream_gene_variant,upstream_gene_variant,upstream_gene_variant,upstream_gene_variant,upstream_gene_variant,upstream_gene_variant,upstream_gene_variant,downstream_gene_variant,downstream_gene_variant,non_coding_transcript_exon_variant,non_coding_transcript_exon_variant	FBXO2,FBXO44,FBXO44,FBXO44,FBXO44,FBXO44,FBXO44,FBXO44,FBXO2,FBXO2,FBXO2,FBXO2	ENSG00000116661,ENSG00000132879,ENSG00000132879,ENSG00000132879,ENSG00000132879,ENSG00000132879,ENSG00000132879,ENSG00000132879,ENSG00000116661,ENSG00000116661,ENSG00000116661,ENSG00000116661	protein_coding,protein_coding,protein_coding,protein_coding,protein_coding,protein_coding,protein_coding,protein_coding,protein_coding,processed_transcript,retained_intron,retained_intron	2,-1,-1,-1,-1,-1,-1,-1,-1,-1,1,3	p.Lys118Thr,.,.,.,.,.,.,.,.,.,.,.	695,-1,-1,-1,-1,-1,-1,-1,-1,-1,-1,-1	1560,-1,-1,-1,-1,-1,-1,-1,-1,-1,-1,-1	353,-1,-1,-1,-1,-1,-1,-1,-1,-1,-1,-1	891,-1,-1,-1,-1,-1,-1,-1,-1,-1,-1,-1	118,-1,-1,-1,-1,-1,-1,-1,-1,-1,-1,-1	296,-1,-1,-1,-1,-1,-1,-1,-1,-1,-1,-1	rs9614	YES	ENSG00000116661	ENST00000354287	ENSP00000346240	p.Lys118Thr	F-box associated (FBA) domain|F-box associated (FBA) domain|F-box associated (FBA) domain	principal1	FBXO2	118	0.494	.	FBXO2	ENSG00000116661	.	FUNCTION: Substrate recognition component of a SCF (SKP1-CUL1-F- box protein) E3 ubiquitin-protein ligase complex that mediates the ubiquitination and subsequent proteasomal degradation of target proteins. Involved in the endoplasmic reticulum-associated degradation pathway (ERAD) for misfolded lumenal proteins by recognizing and binding sugar chains on unfolded glycoproteins that are retrotransl…	.	epididymis;skin;stomach;lacrimal gland;testis;lens;pineal gland;unclassifiable (Anatomical System);choroid;kidney;uterus;whole body;pancreas;islets of Langerhans;visual apparatus;cervix;hippocampus;spleen;liver;bone;germinal center;parathyroid;brain;blood;heart;lung;ovary;frontal lobe;colon;placenta;prostate;optic nerve;hypothalamus;	caudate nucleus;temporal lobe;amygdala;prefrontal cortex;cingulate cortex;cerebellum peduncles;pons;occipital lobe;subthalamic nucleus;whole brain;spinal cord;parietal lobe;hypothalamus;medulla oblongata;thalamus;
1	11710779	C	CGCG	0.295058	disruptive_inframe_insertion,disruptive_inframe_insertion,upstream_gene_variant,upstream_gene_variant,upstream_gene_variant,upstream_gene_variant,upstream_gene_variant,upstream_gene_variant,upstream_gene_variant,upstream_gene_variant,downstream_gene_variant,non_coding_transcript_exon_variant	FBXO2,FBXO2,FBXO44,FBXO2,FBXO44,FBXO44,FBXO44,FBXO44,FBXO44,FBXO44,FBXO2,FBXO2	ENSG00000116661,ENSG00000116661,ENSG00000132879,ENSG00000116661,ENSG00000132879,ENSG00000132879,ENSG00000132879,ENSG00000132879,ENSG00000132879,ENSG00000132879,ENSG00000116661,ENSG00000116661	protein_coding,protein_coding,protein_coding,retained_intron,protein_coding,protein_coding,protein_coding,protein_coding,protein_coding,protein_coding,processed_transcript,retained_intron	2,2,-1,-1,-1,-1,-1,-1,-1,-1,-1,3	p.Ala45dup,p.Ala62dup,.,.,.,.,.,.,.,.,.,.	476,258,-1,-1,-1,-1,-1,-1,-1,-1,-1,-1	1560,434,-1,-1,-1,-1,-1,-1,-1,-1,-1,-1	134,185,-1,-1,-1,-1,-1,-1,-1,-1,-1,-1	891,361,-1,-1,-1,-1,-1,-1,-1,-1,-1,-1	45,62,-1,-1,-1,-1,-1,-1,-1,-1,-1,-1	296,119,-1,-1,-1,-1,-1,-1,-1,-1,-1,-1
1	11721321	G	A	0.0725992	missense_variant,missense_variant,missense_variant,missense_variant,missense_variant,missense_variant,synonymous_variant,synonymous_variant,upstream_gene_variant,upstream_gene_variant,downstream_gene_variant	FBXO44,FBXO44,FBXO44,FBXO44,FBXO44,FBXO44,FBXO44,FBXO44,FBXO6,FBXO6,FBXO44	ENSG00000132879,ENSG00000132879,ENSG00000132879,ENSG00000132879,ENSG00000132879,ENSG00000132879,ENSG00000132879,ENSG00000132879,ENSG00000116663,ENSG00000116663,ENSG00000132879	protein_coding,protein_coding,protein_coding,protein_coding,protein_coding,protein_coding,protein_coding,protein_coding,protein_coding,retained_intron,protein_coding	6,5,6,5,4,3,7,6,-1,-1,-1	p.Ala244Thr,p.Ala212Thr,p.Ala212Thr,p.Ala212Thr,p.Ala135Thr,p.Ala120Thr,p.Pro253Pro,p.Pro253Pro,.,.,.	832,871,737,707,405,358,1257,841,-1,-1,-1	959,1896,822,1734,942,769,3320,2903,-1,-1,-1	730,634,634,634,403,358,759,759,-1,-1,-1	771,675,675,675,444,399,768,768,-1,-1,-1	244,212,212,212,135,120,253,253,-1,-1,-1	256,224,224,224,147,132,255,255,-1,-1,-1	rs12057383	.;YES;.;.;.	ENSG00000132879;ENSG00000132879;ENSG00000132879;ENSG00000132879;ENSG00000132879	ENST00000251546;ENST00000376768;ENST00000376760;ENST00000376762;ENST00000471895	ENSP00000251546;ENSP00000365959;ENSP00000365951;ENSP00000365953;ENSP00000473653	p.Ala212Thr;p.Ala244Thr;p.Ala212Thr;p.Ala212Thr;p.Ala120Thr	.;.;.;.;.	.;.;.;.;.	FBXO44;FBXO44;FBXO44;FBXO44;FBXO44	212;244;212;212;120	.;0.0758;.;0.0731;0.0773	.
1	11728894	G	A	0.106935	missense_variant,missense_variant,non_coding_transcript_exon_variant	FBXO6,FBXO6,FBXO6	ENSG00000116663,ENSG00000116663,ENSG00000116663	protein_coding,protein_coding,retained_intron	2,1,2	p.Arg60Gln,p.Arg47Gln,.	314,142,-1	1520,928,-1	179,140,-1	882,747,-1	60,47,-1	293,248,-1	rs3125818	YES	ENSG00000116663	ENST00000376753	ENSP00000365944	p.Arg60Gln	F-box domain	principal1	FBXO6	60	0.0779	.	FBXO6	ENSG00000116663	.	FUNCTION: Substrate-recognition component of some SCF (SKP1-CUL1- F-box protein)-type E3 ubiquitin ligase complexes. Involved in endoplasmic reticulum-associated degradation pathway (ERAD) for misfolded lumenal proteins by recognizing and binding sugar chains on unfolded glycoproteins that are retrotranslocated into the cytosol and promoting their ubiquitination and subsequent degradation. Able t…	.	.	.
1	11766424	C	T	0.147205	missense_variant	DRAXIN	ENSG00000162490	protein_coding	2	p.Leu37Phe	244	7346	109	1050	37	349	rs11121804	YES	ENSG00000162490	ENST00000294485	ENSP00000294485	p.Leu37Phe	.	principal1	DRAXIN	37	0.0954	.	DRAXIN	ENSG00000162490	.	FUNCTION: Chemorepulsive axon guidance protein required for the development of spinal cord and forebrain commissures. Acts as a chemorepulsive guidance protein for commissural axons during development. Able to inhibit or repel neurite outgrowth from dorsal spinal cord. Inhibits the stabilization of cytosolic beta- catenin (CTNNB1) via its interaction with LRP6, thereby acting as an antagonist of …	.	.	.
1	11826630	C	T	0.645756	missense_variant,upstream_gene_variant,intron_variant	C1orf167,C1orf167,C1orf167	ENSG00000215910,ENSG00000215910,ENSG00000215910	protein_coding,processed_transcript,protein_coding	3,-1,2	p.Pro453Ser,.,.	1357,-1,-1	4560,-1,-1	1357,-1,-1	4422,-1,-1	453,-1,-1	1473,-1,-1	rs6668699	YES	ENSG00000215910	ENST00000433342	ENSP00000414909	p.Pro453Ser	.	principal1	C1orf167	453	0.0875	.	C1orf167	ENSG00000215910	.	.	.	lung;choroid;larynx;ovary;placenta;prostate;germinal center;testis;brain;unclassifiable (Anatomical System);visual apparatus;	.
1	11828238	G	A	0.630643	missense_variant,upstream_gene_variant,downstream_gene_variant,non_coding_transcript_exon_variant	C1orf167,C1orf167,C1orf167,C1orf167	ENSG00000215910,ENSG00000215910,ENSG00000215910,ENSG00000215910	protein_coding,protein_coding,protein_coding,processed_transcript	6,-1,-1,3	p.Arg544Gln,.,.,.	1631,-1,-1,-1	4560,-1,-1,-1	1631,-1,-1,-1	4422,-1,-1,-1	544,-1,-1,-1	1473,-1,-1,-1	rs4845880	YES	ENSG00000215910	ENST00000433342	ENSP00000414909	p.Arg544Gln	.	principal1	C1orf167	544	0.1187	.	C1orf167	ENSG00000215910	.	.	.	lung;choroid;larynx;ovary;placenta;prostate;germinal center;testis;brain;unclassifiable (Anatomical System);visual apparatus;	.
1	11828319	G	A	0.632359	missense_variant,upstream_gene_variant,downstream_gene_variant,non_coding_transcript_exon_variant	C1orf167,C1orf167,C1orf167,C1orf167	ENSG00000215910,ENSG00000215910,ENSG00000215910,ENSG00000215910	protein_coding,protein_coding,protein_coding,processed_transcript	6,-1,-1,3	p.Arg571Gln,.,.,.	1712,-1,-1,-1	4560,-1,-1,-1	1712,-1,-1,-1	4422,-1,-1,-1	571,-1,-1,-1	1473,-1,-1,-1	rs4845881	YES	ENSG00000215910	ENST00000433342	ENSP00000414909	p.Arg571Gln	.	principal1	C1orf167	571	0.0962	.	C1orf167	ENSG00000215910	.	.	.	lung;choroid;larynx;ovary;placenta;prostate;germinal center;testis;brain;unclassifiable (Anatomical System);visual apparatus;	.
1	11831595	G	A	0.0651592	missense_variant,upstream_gene_variant,downstream_gene_variant,non_coding_transcript_exon_variant	C1orf167,C1orf167,C1orf167,C1orf167	ENSG00000215910,ENSG00000215910,ENSG00000215910,ENSG00000215910	protein_coding,protein_coding,protein_coding,processed_transcript	7,-1,-1,5	p.Arg595Lys,.,.,.	1784,-1,-1,-1	4560,-1,-1,-1	1784,-1,-1,-1	4422,-1,-1,-1	595,-1,-1,-1	1473,-1,-1,-1	rs55990971	YES	ENSG00000215910	ENST00000433342	ENSP00000414909	p.Arg595Lys	.	principal1	C1orf167	595	0.1471	.	C1orf167	ENSG00000215910	.	.	.	lung;choroid;larynx;ovary;placenta;prostate;germinal center;testis;brain;unclassifiable (Anatomical System);visual apparatus;	.
1	11831615	C	T	0.679172	missense_variant,upstream_gene_variant,downstream_gene_variant,non_coding_transcript_exon_variant	C1orf167,C1orf167,C1orf167,C1orf167	ENSG00000215910,ENSG00000215910,ENSG00000215910,ENSG00000215910	protein_coding,protein_coding,protein_coding,processed_transcript	7,-1,-1,5	p.Arg602Trp,.,.,.	1804,-1,-1,-1	4560,-1,-1,-1	1804,-1,-1,-1	4422,-1,-1,-1	602,-1,-1,-1	1473,-1,-1,-1	rs6667720	YES	ENSG00000215910	ENST00000433342	ENSP00000414909	p.Arg602Trp	.	principal1	C1orf167	602	0.0617	.	C1orf167	ENSG00000215910	.	.	.	lung;choroid;larynx;ovary;placenta;prostate;germinal center;testis;brain;unclassifiable (Anatomical System);visual apparatus;	.
1	11832289	C	A	0.120915	missense_variant,missense_variant,downstream_gene_variant,non_coding_transcript_exon_variant	C1orf167,C1orf167,RP11-56N19.5,C1orf167	ENSG00000215910,ENSG00000215910,ENSG00000177553,ENSG00000215910	protein_coding,protein_coding,antisense,processed_transcript	8,1,-1,6	p.Pro678His,p.Pro37His,.,.	2033,111,-1,-1	4560,2624,-1,-1	2033,110,-1,-1	4422,2484,-1,-1	678,37,-1,-1	1473,827,-1,-1	rs61773952	YES	ENSG00000215910	ENST00000433342	ENSP00000414909	p.Pro678His	.	principal1	C1orf167	678	0.1685	.	C1orf167	ENSG00000215910	.	.	.	lung;choroid;larynx;ovary;placenta;prostate;germinal center;testis;brain;unclassifiable (Anatomical System);visual apparatus;	.
1	11835556	C	T	0.111639	missense_variant,missense_variant,upstream_gene_variant,upstream_gene_variant,downstream_gene_variant,non_coding_transcript_exon_variant	C1orf167,C1orf167,C1orf167,C1orf167,RP11-56N19.5,C1orf167	ENSG00000215910,ENSG00000215910,ENSG00000215910,ENSG00000215910,ENSG00000177553,ENSG00000215910	protein_coding,protein_coding,protein_coding,protein_coding,antisense,processed_transcript	9,2,-1,-1,-1,7	p.Arg709Cys,p.Arg68Cys,.,.,.,.	2125,203,-1,-1,-1,-1	4560,2624,-1,-1,-1,-1	2125,202,-1,-1,-1,-1	4422,2484,-1,-1,-1,-1	709,68,-1,-1,-1,-1	1473,827,-1,-1,-1,-1	rs41275456	YES	ENSG00000215910	ENST00000433342	ENSP00000414909	p.Arg709Cys	.	principal1	C1orf167	709	0.1687	.	C1orf167	ENSG00000215910	.	.	.	lung;choroid;larynx;ovary;placenta;prostate;germinal center;testis;brain;unclassifiable (Anatomical System);visual apparatus;	.
1	11836628	T	C	0.683114	missense_variant,missense_variant,upstream_gene_variant,upstream_gene_variant,downstream_gene_variant,non_coding_transcript_exon_variant	C1orf167,C1orf167,C1orf167,C1orf167,RP11-56N19.5,C1orf167	ENSG00000215910,ENSG00000215910,ENSG00000215910,ENSG00000215910,ENSG00000177553,ENSG00000215910	protein_coding,protein_coding,protein_coding,protein_coding,antisense,processed_transcript	10,3,-1,-1,-1,8	p.Trp782Arg,p.Trp141Arg,.,.,.,.	2344,422,-1,-1,-1,-1	4560,2624,-1,-1,-1,-1	2344,421,-1,-1,-1,-1	4422,2484,-1,-1,-1,-1	782,141,-1,-1,-1,-1	1473,827,-1,-1,-1,-1	rs6699881	YES	ENSG00000215910	ENST00000433342	ENSP00000414909	p.Trp782Arg	.	principal1	C1orf167	782	0.0571	.	C1orf167	ENSG00000215910	.	.	.	lung;choroid;larynx;ovary;placenta;prostate;germinal center;testis;brain;unclassifiable (Anatomical System);visual apparatus;	.
1	11836682	C	T	0.571145	missense_variant,missense_variant,upstream_gene_variant,upstream_gene_variant,downstream_gene_variant,non_coding_transcript_exon_variant	C1orf167,C1orf167,C1orf167,C1orf167,RP11-56N19.5,C1orf167	ENSG00000215910,ENSG00000215910,ENSG00000215910,ENSG00000215910,ENSG00000177553,ENSG00000215910	protein_coding,protein_coding,protein_coding,protein_coding,antisense,processed_transcript	10,3,-1,-1,-1,8	p.Arg800Cys,p.Arg159Cys,.,.,.,.	2398,476,-1,-1,-1,-1	4560,2624,-1,-1,-1,-1	2398,475,-1,-1,-1,-1	4422,2484,-1,-1,-1,-1	800,159,-1,-1,-1,-1	1473,827,-1,-1,-1,-1	rs7538516	YES	ENSG00000215910	ENST00000433342	ENSP00000414909	p.Arg800Cys	.	principal1	C1orf167	800	0.0996	.	C1orf167	ENSG00000215910	.	.	.	lung;choroid;larynx;ovary;placenta;prostate;germinal center;testis;brain;unclassifiable (Anatomical System);visual apparatus;	.
1	11838841	A	G	0.111396	missense_variant,missense_variant,upstream_gene_variant,upstream_gene_variant,downstream_gene_variant,non_coding_transcript_exon_variant	C1orf167,C1orf167,C1orf167,C1orf167,C1orf167,RP11-56N19.5	ENSG00000215910,ENSG00000215910,ENSG00000215910,ENSG00000215910,ENSG00000215910,ENSG00000177553	protein_coding,protein_coding,protein_coding,protein_coding,processed_transcript,antisense	11,4,-1,-1,-1,2	p.Ser846Gly,p.Ser205Gly,.,.,.,.	2536,614,-1,-1,-1,-1	4560,2624,-1,-1,-1,-1	2536,613,-1,-1,-1,-1	4422,2484,-1,-1,-1,-1	846,205,-1,-1,-1,-1	1473,827,-1,-1,-1,-1	rs56001051	YES	ENSG00000215910	ENST00000433342	ENSP00000414909	p.Ser846Gly	.	principal1	C1orf167	846	0.05	.	C1orf167	ENSG00000215910	.	.	.	lung;choroid;larynx;ovary;placenta;prostate;germinal center;testis;brain;unclassifiable (Anatomical System);visual apparatus;	.
1	11838848	G	T	0.570616	missense_variant,missense_variant,upstream_gene_variant,upstream_gene_variant,downstream_gene_variant,non_coding_transcript_exon_variant	C1orf167,C1orf167,C1orf167,C1orf167,C1orf167,RP11-56N19.5	ENSG00000215910,ENSG00000215910,ENSG00000215910,ENSG00000215910,ENSG00000215910,ENSG00000177553	protein_coding,protein_coding,protein_coding,protein_coding,processed_transcript,antisense	11,4,-1,-1,-1,2	p.Ser848Ile,p.Ser207Ile,.,.,.,.	2543,621,-1,-1,-1,-1	4560,2624,-1,-1,-1,-1	2543,620,-1,-1,-1,-1	4422,2484,-1,-1,-1,-1	848,207,-1,-1,-1,-1	1473,827,-1,-1,-1,-1	rs6697244	YES	ENSG00000215910	ENST00000433342	ENSP00000414909	p.Ser848Ile	.	principal1	C1orf167	848	0.1791	.	C1orf167	ENSG00000215910	.	.	.	lung;choroid;larynx;ovary;placenta;prostate;germinal center;testis;brain;unclassifiable (Anatomical System);visual apparatus;	.
1	11839034	G	A	0.101111	missense_variant,missense_variant,missense_variant,upstream_gene_variant,downstream_gene_variant,intron_variant	C1orf167,C1orf167,C1orf167,C1orf167,C1orf167,RP11-56N19.5	ENSG00000215910,ENSG00000215910,ENSG00000215910,ENSG00000215910,ENSG00000215910,ENSG00000177553	protein_coding,protein_coding,protein_coding,protein_coding,processed_transcript,antisense	12,5,1,-1,-1,1	p.Ala874Thr,p.Ala233Thr,p.Ala16Thr,.,.,.	2620,698,47,-1,-1,-1	4560,2624,1881,-1,-1,-1	2620,697,46,-1,-1,-1	4422,2484,1848,-1,-1,-1	874,233,16,-1,-1,-1	1473,827,615,-1,-1,-1	rs55967531	YES	ENSG00000215910	ENST00000433342	ENSP00000414909	p.Ala874Thr	.	principal1	C1orf167	874	0.1987	.	C1orf167	ENSG00000215910	.	.	.	lung;choroid;larynx;ovary;placenta;prostate;germinal center;testis;brain;unclassifiable (Anatomical System);visual apparatus;	.
1	11839923	C	T	0.131931	missense_variant,missense_variant,missense_variant,synonymous_variant,upstream_gene_variant,downstream_gene_variant	C1orf167,C1orf167,C1orf167,C1orf167,RP11-56N19.5,C1orf167	ENSG00000215910,ENSG00000215910,ENSG00000215910,ENSG00000215910,ENSG00000177553,ENSG00000215910	protein_coding,protein_coding,protein_coding,protein_coding,antisense,processed_transcript	13,6,2,1,-1,-1	p.Arg930Trp,p.Arg289Trp,p.Arg72Trp,p.Thr16Thr,.,.	2788,866,215,50,-1,-1	4560,2624,1881,1617,-1,-1	2788,865,214,48,-1,-1	4422,2484,1848,1596,-1,-1	930,289,72,16,-1,-1	1473,827,615,531,-1,-1	rs12561919	YES	ENSG00000215910	ENST00000433342	ENSP00000414909	p.Arg930Trp	.	principal1	C1orf167	930	0.0923	.	C1orf167	ENSG00000215910	.	.	.	lung;choroid;larynx;ovary;placenta;prostate;germinal center;testis;brain;unclassifiable (Anatomical System);visual apparatus;	.
1	11839966	G	A	0.571739	missense_variant,missense_variant,missense_variant,missense_variant,upstream_gene_variant,downstream_gene_variant	C1orf167,C1orf167,C1orf167,C1orf167,RP11-56N19.5,C1orf167	ENSG00000215910,ENSG00000215910,ENSG00000215910,ENSG00000215910,ENSG00000177553,ENSG00000215910	protein_coding,protein_coding,protein_coding,protein_coding,antisense,processed_transcript	13,6,2,1,-1,-1	p.Arg944His,p.Arg303His,p.Arg86His,p.Val31Ile,.,.	2831,909,258,93,-1,-1	4560,2624,1881,1617,-1,-1	2831,908,257,91,-1,-1	4422,2484,1848,1596,-1,-1	944,303,86,31,-1,-1	1473,827,615,531,-1,-1	rs4846043	YES	ENSG00000215910	ENST00000433342	ENSP00000414909	p.Arg944His	.	principal1	C1orf167	944	0.3006	.	C1orf167	ENSG00000215910	.	.	.	lung;choroid;larynx;ovary;placenta;prostate;germinal center;testis;brain;unclassifiable (Anatomical System);visual apparatus;	.
1	11839971	C	T	0.067546	missense_variant,missense_variant,missense_variant,synonymous_variant,upstream_gene_variant,downstream_gene_variant	C1orf167,C1orf167,C1orf167,C1orf167,RP11-56N19.5,C1orf167	ENSG00000215910,ENSG00000215910,ENSG00000215910,ENSG00000215910,ENSG00000177553,ENSG00000215910	protein_coding,protein_coding,protein_coding,protein_coding,antisense,processed_transcript	13,6,2,1,-1,-1	p.Arg946Trp,p.Arg305Trp,p.Arg88Trp,p.Ser32Ser,.,.	2836,914,263,98,-1,-1	4560,2624,1881,1617,-1,-1	2836,913,262,96,-1,-1	4422,2484,1848,1596,-1,-1	946,305,88,32,-1,-1	1473,827,615,531,-1,-1	rs41275460	YES	ENSG00000215910	ENST00000433342	ENSP00000414909	p.Arg946Trp	.	principal1	C1orf167	946	0.24	.	C1orf167	ENSG00000215910	.	.	.	lung;choroid;larynx;ovary;placenta;prostate;germinal center;testis;brain;unclassifiable (Anatomical System);visual apparatus;	.
1	11839972	G	A	0.129449	missense_variant,missense_variant,missense_variant,missense_variant,upstream_gene_variant,downstream_gene_variant	C1orf167,C1orf167,C1orf167,C1orf167,RP11-56N19.5,C1orf167	ENSG00000215910,ENSG00000215910,ENSG00000215910,ENSG00000215910,ENSG00000177553,ENSG00000215910	protein_coding,protein_coding,protein_coding,protein_coding,antisense,processed_transcript	13,6,2,1,-1,-1	p.Arg946Gln,p.Arg305Gln,p.Arg88Gln,p.Gly33Ser,.,.	2837,915,264,99,-1,-1	4560,2624,1881,1617,-1,-1	2837,914,263,97,-1,-1	4422,2484,1848,1596,-1,-1	946,305,88,33,-1,-1	1473,827,615,531,-1,-1	rs41275462	YES	ENSG00000215910	ENST00000433342	ENSP00000414909	p.Arg946Gln	.	principal1	C1orf167	946	0.1619	.	C1orf167	ENSG00000215910	.	.	.	lung;choroid;larynx;ovary;placenta;prostate;germinal center;testis;brain;unclassifiable (Anatomical System);visual apparatus;	.
1	11839998	T	C	0.875399	missense_variant,missense_variant,missense_variant,synonymous_variant,upstream_gene_variant,downstream_gene_variant	C1orf167,C1orf167,C1orf167,C1orf167,RP11-56N19.5,C1orf167	ENSG00000215910,ENSG00000215910,ENSG00000215910,ENSG00000215910,ENSG00000177553,ENSG00000215910	protein_coding,protein_coding,protein_coding,protein_coding,antisense,processed_transcript	13,6,2,1,-1,-1	p.Trp955Arg,p.Trp314Arg,p.Trp97Arg,p.Ser41Ser,.,.	2863,941,290,125,-1,-1	4560,2624,1881,1617,-1,-1	2863,940,289,123,-1,-1	4422,2484,1848,1596,-1,-1	955,314,97,41,-1,-1	1473,827,615,531,-1,-1	rs4846044	YES	ENSG00000215910	ENST00000433342	ENSP00000414909	p.Trp955Arg	.	principal1	C1orf167	955	0.0507	.	C1orf167	ENSG00000215910	.	.	.	lung;choroid;larynx;ovary;placenta;prostate;germinal center;testis;brain;unclassifiable (Anatomical System);visual apparatus;	.
1	11844454	A	C	0.0733822	missense_variant,missense_variant,missense_variant,missense_variant,upstream_gene_variant,upstream_gene_variant,upstream_gene_variant,downstream_gene_variant,downstream_gene_variant,downstream_gene_variant,downstream_gene_variant	C1orf167,C1orf167,C1orf167,C1orf167,RP11-56N19.5,C1orf167,C1orf167,MTHFR,MTHFR,MTHFR,MTHFR	ENSG00000215910,ENSG00000215910,ENSG00000215910,ENSG00000215910,ENSG00000177553,ENSG00000215910,ENSG00000215910,ENSG00000177000,ENSG00000177000,ENSG00000177000,ENSG00000177000	protein_coding,protein_coding,protein_coding,protein_coding,antisense,retained_intron,processed_transcript,protein_coding,protein_coding,protein_coding,protein_coding	15,8,4,3,-1,-1,-1,-1,-1,-1,-1	p.Lys1101Gln,p.Lys460Gln,p.Lys243Gln,p.Lys186Gln,.,.,.,.,.,.,.	3301,1379,728,558,-1,-1,-1,-1,-1,-1,-1	4560,2624,1881,1617,-1,-1,-1,-1,-1,-1,-1	3301,1378,727,556,-1,-1,-1,-1,-1,-1,-1	4422,2484,1848,1596,-1,-1,-1,-1,-1,-1,-1	1101,460,243,186,-1,-1,-1,-1,-1,-1,-1	1473,827,615,531,-1,-1,-1,-1,-1,-1,-1	rs41275464	YES	ENSG00000215910	ENST00000433342	ENSP00000414909	p.Lys1101Gln	.	principal1	C1orf167	1101	0.1754	.	C1orf167	ENSG00000215910	.	.	.	lung;choroid;larynx;ovary;placenta;prostate;germinal center;testis;brain;unclassifiable (Anatomical System);visual apparatus;	.
1	11845222	T	C	0.10547	missense_variant,missense_variant,missense_variant,missense_variant,upstream_gene_variant,upstream_gene_variant,downstream_gene_variant,downstream_gene_variant,downstream_gene_variant,downstream_gene_variant	C1orf167,C1orf167,C1orf167,C1orf167,C1orf167,C1orf167,MTHFR,MTHFR,MTHFR,MTHFR	ENSG00000215910,ENSG00000215910,ENSG00000215910,ENSG00000215910,ENSG00000215910,ENSG00000215910,ENSG00000177000,ENSG00000177000,ENSG00000177000,ENSG00000177000	protein_coding,protein_coding,protein_coding,protein_coding,retained_intron,processed_transcript,protein_coding,protein_coding,protein_coding,protein_coding	16,9,5,4,-1,-1,-1,-1,-1,-1	p.Val1172Ala,p.Val531Ala,p.Val314Ala,p.Val257Ala,.,.,.,.,.,.	3515,1593,942,772,-1,-1,-1,-1,-1,-1	4560,2624,1881,1617,-1,-1,-1,-1,-1,-1	3515,1592,941,770,-1,-1,-1,-1,-1,-1	4422,2484,1848,1596,-1,-1,-1,-1,-1,-1	1172,531,314,257,-1,-1,-1,-1,-1,-1	1473,827,615,531,-1,-1,-1,-1,-1,-1	rs55867221	YES	ENSG00000215910	ENST00000433342	ENSP00000414909	p.Val1172Ala	.	principal1	C1orf167	1172	0.0885	.	C1orf167	ENSG00000215910	.	.	.	lung;choroid;larynx;ovary;placenta;prostate;germinal center;testis;brain;unclassifiable (Anatomical System);visual apparatus;	.
1	11854476	T	G	0.260381	missense_variant,missense_variant,missense_variant,missense_variant,downstream_gene_variant,downstream_gene_variant,downstream_gene_variant,downstream_gene_variant,downstream_gene_variant	MTHFR,MTHFR,MTHFR,MTHFR,C1orf167,C1orf167,C1orf167,C1orf167,C1orf167	ENSG00000177000,ENSG00000177000,ENSG00000177000,ENSG00000177000,ENSG00000215910,ENSG00000215910,ENSG00000215910,ENSG00000215910,ENSG00000215910	protein_coding,protein_coding,protein_coding,protein_coding,protein_coding,protein_coding,protein_coding,protein_coding,processed_transcript	8,7,8,9,-1,-1,-1,-1,-1	p.Glu470Ala,p.Glu429Ala,p.Glu429Ala,p.Glu470Ala,.,.,.,.,.	1409,1415,1470,2461,-1,-1,-1,-1,-1	7021,7057,6232,5532,-1,-1,-1,-1,-1	1409,1286,1286,1409,-1,-1,-1,-1,-1	2094,1971,1971,2094,-1,-1,-1,-1,-1	470,429,429,470,-1,-1,-1,-1,-1	697,656,656,697,-1,-1,-1,-1,-1	rs1801131	.;.;YES;.;.;.;.	ENSG00000177000;ENSG00000177000;ENSG00000177000;ENSG00000177000;ENSG00000177000;ENSG00000177000;ENSG00000177000	ENST00000376592;ENST00000376583;ENST00000376585;ENST00000376590;ENST00000423400;ENST00000641407;ENST00000641820	ENSP00000365777;ENSP00000365767;ENSP00000365770;ENSP00000365775;ENSP00000398908;ENSP00000493098;ENSP00000492937	p.Glu429Ala;p.Glu470Ala;p.Glu470Ala;p.Glu429Ala;.;.;.	.;.;.;.;.;.;.	principal3;alternative2;alternative2;principal3;alternative2;alternative2;.	MTHFR;MTHFR;MTHFR;MTHFR;MTHFR;MTHFR;MTHFR	429;470;470;429;469;429;184	0.0814;.;0.078;0.0816;0.076;0.0749;0.0685	NC_000001.11:g.11794419T>G
1	11856378	G	A	0.257281	missense_variant,missense_variant,missense_variant,missense_variant,downstream_gene_variant	MTHFR,MTHFR,MTHFR,MTHFR,MTHFR	ENSG00000177000,ENSG00000177000,ENSG00000177000,ENSG00000177000,ENSG00000177000	protein_coding,protein_coding,protein_coding,protein_coding,protein_coding	5,4,5,6,-1	p.Ala263Val,p.Ala222Val,p.Ala222Val,p.Ala263Val,.	788,794,849,1840,-1	7021,7057,6232,5532,-1	788,665,665,788,-1	2094,1971,1971,2094,-1	263,222,222,263,-1	697,656,656,697,-1	rs1801133	.;.;YES;.;.;.;.	ENSG00000177000;ENSG00000177000;ENSG00000177000;ENSG00000177000;ENSG00000177000;ENSG00000177000;ENSG00000177000	ENST00000376592;ENST00000376583;ENST00000376585;ENST00000376590;ENST00000423400;ENST00000641407;ENST00000376486	ENSP00000365777;ENSP00000365767;ENSP00000365770;ENSP00000365775;ENSP00000398908;ENSP00000493098;ENSP00000365669	p.Ala222Val;p.Ala263Val;p.Ala263Val;p.Ala222Val;.;.;.	.;.;.;.;.;.;.	principal3;alternative2;alternative2;principal3;alternative2;alternative2;.	MTHFR;MTHFR;MTHFR;MTHFR;MTHFR;MTHFR;MTHFR	222;263;263;222;262;222;222	0.6345;.;0.5391;0.6324;0.6262;0.5254;0.6736	NC_000001.11:g.11796321G>A
1	11906068	A	G	0.199987	stop_lost,stop_lost,downstream_gene_variant,downstream_gene_variant,intron_variant,intron_variant	NPPA,NPPA,CLCN6,CLCN6,NPPA-AS1,NPPA-AS1	ENSG00000175206,ENSG00000175206,ENSG00000011021,ENSG00000011021,ENSG00000242349,ENSG00000242349	protein_coding,protein_coding,protein_coding,protein_coding,antisense,antisense	3,3,-1,-1,3,2	p.Ter152Argext*?,p.Ter102Argext*?,.,.,.,.	553,596,-1,-1,-1,-1	855,728,-1,-1,-1,-1	454,304,-1,-1,-1,-1	456,306,-1,-1,-1,-1	152,102,-1,-1,-1,-1	151,101,-1,-1,-1,-1	rs5065	.	ENSG00000175206	ENST00000610706	ENSP00000483195	.	.	alternative1	NPPA	-1	.	NC_000001.11:g.11846011A>G	NPPA	ENSG00000175206	Autosomal dominant inheritance;Atrial fibrillation;Cardiomyopathy;Scarring;Atrial cardiomyopathy;Dilatation of the ventricular cavity;Hyperpepsinogenemia I;Autosomal recessive inheritance;Stroke;Atrial arrhythmia;Bradycardia;Dyspnea;Atrial standstill;Palpitations	FUNCTION: Hormone playing a key role in cardiovascular homeostasis through regulation of natriuresis, diuresis, and vasodilation. Also plays a role in female pregnancy by promoting trophoblast invasion and spiral artery remodeling in uterus. Specifically binds and stimulates the cGMP production of the NPR1 receptor. Binds the clearance receptor NPR3. {ECO:0000269|PubMed:1672777}.;	.	.	.
1	12009956	G	A	0.259006	missense_variant,missense_variant,missense_variant,missense_variant,upstream_gene_variant,non_coding_transcript_exon_variant,non_coding_transcript_exon_variant	PLOD1,PLOD1,PLOD1,PLOD1,PLOD1,PLOD1,PLOD1	ENSG00000083444,ENSG00000083444,ENSG00000083444,ENSG00000083444,ENSG00000083444,ENSG00000083444,ENSG00000083444	protein_coding,protein_coding,protein_coding,protein_coding,retained_intron,processed_transcript,processed_transcript	4,4,3,3,-1,3,3	p.Ala146Thr,p.Ala146Thr,p.Ala99Thr,p.Ala99Thr,.,.,.	481,522,332,322,-1,-1,-1	2655,762,886,2940,-1,-1,-1	436,436,295,295,-1,-1,-1	2325,676,849,2184,-1,-1,-1	146,146,99,99,-1,-1,-1	774,224,282,727,-1,-1,-1	rs7551175	.;.;YES	ENSG00000083444;ENSG00000083444;ENSG00000083444	ENST00000449038;ENST00000429000;ENST00000196061	ENSP00000414443;ENSP00000405372;ENSP00000196061	p.Ala146Thr;p.Ala99Thr;p.Ala99Thr	.;.;.	.;.;principal1	PLOD1;PLOD1;PLOD1	146;99;99	0.0465;0.053;0.0508	NC_000001.11:g.11949899G>A
1	12010469	G	T	0.134294	missense_variant,missense_variant,missense_variant,missense_variant,upstream_gene_variant,non_coding_transcript_exon_variant,non_coding_transcript_exon_variant	PLOD1,PLOD1,PLOD1,PLOD1,PLOD1,PLOD1,PLOD1	ENSG00000083444,ENSG00000083444,ENSG00000083444,ENSG00000083444,ENSG00000083444,ENSG00000083444,ENSG00000083444	protein_coding,protein_coding,protein_coding,protein_coding,retained_intron,processed_transcript,processed_transcript	5,5,4,4,-1,4,4	p.Ala167Ser,p.Ala167Ser,p.Ala120Ser,p.Ala120Ser,.,.,.	544,585,395,385,-1,-1,-1	2655,762,886,2940,-1,-1,-1	499,499,358,358,-1,-1,-1	2325,676,849,2184,-1,-1,-1	167,167,120,120,-1,-1,-1	774,224,282,727,-1,-1,-1	rs2273285	.;.;YES	ENSG00000083444;ENSG00000083444;ENSG00000083444	ENST00000449038;ENST00000429000;ENST00000196061	ENSP00000414443;ENSP00000405372;ENSP00000196061	p.Ala167Ser;p.Ala120Ser;p.Ala120Ser	.;.;.	.;.;principal1	PLOD1;PLOD1;PLOD1	167;120;120	0.1337;0.1102;0.1008	NC_000001.11:g.11950412G>T
1	12082334	A	T	0.226682	missense_variant,missense_variant,upstream_gene_variant,upstream_gene_variant,downstream_gene_variant,non_coding_transcript_exon_variant,non_coding_transcript_exon_variant	MIIP,MIIP,RP5-1077B9.5,MIIP,Y_RNA,MIIP,MIIP	ENSG00000116691,ENSG00000116691,ENSG00000270914,ENSG00000116691,ENSG00000202461,ENSG00000116691,ENSG00000116691	protein_coding,protein_coding,processed_pseudogene,processed_transcript,misc_RNA,processed_transcript,processed_transcript	3,3,-1,-1,-1,2,1	p.Lys99Asn,p.Lys99Asn,.,.,.,.,.	466,399,-1,-1,-1,-1,-1	1573,1402,-1,-1,-1,-1,-1	297,297,-1,-1,-1,-1,-1	1167,1077,-1,-1,-1,-1,-1	99,99,-1,-1,-1,-1,-1	388,358,-1,-1,-1,-1,-1	rs11553925	YES	ENSG00000116691	ENST00000235332	ENSP00000235332	p.Lys99Asn	.	principal1	MIIP	99	0.2327	.	MIIP	ENSG00000116691	.	FUNCTION: Inhibits glioma cells invasion and down-regulates adhesion- and motility-associated genes such as NFKB2 and ICAM1. Exhibits opposing effects to IGFBP2 on cell invasion. {ECO:0000269|PubMed:14617774}.;	Ubiquitous. Isoform 1 is expressed in brain but underexpressed in glioma tissues, at protein level. Isoform 2 is not detected in normal organs, but is expressed in gliomas with increasing levels with glioma progression. On the contrary, at protein level, isoform 2 is not detected in gliomas, suggesting that this isoform is unstable in glioma cells. {ECO:0000269|PubMed:14617774}.;	skin;stomach;testis;lens;unclassifiable (Anatomical System);choroid;kidney;uterus;retina;pancreas;skeletal muscle;visual apparatus;cervix;fovea centralis;spleen;liver;cartilage;endometrium;brain;blood;heart;trabecular meshwork;lung;ovary;macula lutea;colon;placenta;prostate;breast;optic nerve;medulla oblongata;	ciliary ganglion;pons;dorsal root ganglion;atrioventricular node;trigeminal ganglion;superior cervical ganglion;parietal lobe;skeletal muscle;
1	12082461	C	T	0.131209	missense_variant,missense_variant,upstream_gene_variant,downstream_gene_variant,non_coding_transcript_exon_variant,non_coding_transcript_exon_variant	MIIP,MIIP,MIIP,Y_RNA,MIIP,MIIP	ENSG00000116691,ENSG00000116691,ENSG00000116691,ENSG00000202461,ENSG00000116691,ENSG00000116691	protein_coding,protein_coding,processed_transcript,misc_RNA,processed_transcript,processed_transcript	3,3,-1,-1,2,1	p.Pro142Ser,p.Pro142Ser,.,.,.,.	593,526,-1,-1,-1,-1	1573,1402,-1,-1,-1,-1	424,424,-1,-1,-1,-1	1167,1077,-1,-1,-1,-1	142,142,-1,-1,-1,-1	388,358,-1,-1,-1,-1	rs11588712	YES	ENSG00000116691	ENST00000235332	ENSP00000235332	p.Pro142Ser	.	principal1	MIIP	142	0.0979	.	MIIP	ENSG00000116691	.	FUNCTION: Inhibits glioma cells invasion and down-regulates adhesion- and motility-associated genes such as NFKB2 and ICAM1. Exhibits opposing effects to IGFBP2 on cell invasion. {ECO:0000269|PubMed:14617774}.;	Ubiquitous. Isoform 1 is expressed in brain but underexpressed in glioma tissues, at protein level. Isoform 2 is not detected in normal organs, but is expressed in gliomas with increasing levels with glioma progression. On the contrary, at protein level, isoform 2 is not detected in gliomas, suggesting that this isoform is unstable in glioma cells. {ECO:0000269|PubMed:14617774}.;	skin;stomach;testis;lens;unclassifiable (Anatomical System);choroid;kidney;uterus;retina;pancreas;skeletal muscle;visual apparatus;cervix;fovea centralis;spleen;liver;cartilage;endometrium;brain;blood;heart;trabecular meshwork;lung;ovary;macula lutea;colon;placenta;prostate;breast;optic nerve;medulla oblongata;	ciliary ganglion;pons;dorsal root ganglion;atrioventricular node;trigeminal ganglion;superior cervical ganglion;parietal lobe;skeletal muscle;
1	12082926	A	G	0.744296	missense_variant,missense_variant,downstream_gene_variant,non_coding_transcript_exon_variant,non_coding_transcript_exon_variant,non_coding_transcript_exon_variant	MIIP,MIIP,Y_RNA,MIIP,MIIP,MIIP	ENSG00000116691,ENSG00000116691,ENSG00000202461,ENSG00000116691,ENSG00000116691,ENSG00000116691	protein_coding,protein_coding,misc_RNA,processed_transcript,processed_transcript,processed_transcript	4,4,-1,3,2,1	p.Lys167Glu,p.Lys167Glu,.,.,.,.	668,601,-1,-1,-1,-1	1573,1402,-1,-1,-1,-1	499,499,-1,-1,-1,-1	1167,1077,-1,-1,-1,-1	167,167,-1,-1,-1,-1	388,358,-1,-1,-1,-1	rs2295283	YES	ENSG00000116691	ENST00000235332	ENSP00000235332	p.Lys167Glu	.	principal1	MIIP	167	0.0482	.	MIIP	ENSG00000116691	.	FUNCTION: Inhibits glioma cells invasion and down-regulates adhesion- and motility-associated genes such as NFKB2 and ICAM1. Exhibits opposing effects to IGFBP2 on cell invasion. {ECO:0000269|PubMed:14617774}.;	Ubiquitous. Isoform 1 is expressed in brain but underexpressed in glioma tissues, at protein level. Isoform 2 is not detected in normal organs, but is expressed in gliomas with increasing levels with glioma progression. On the contrary, at protein level, isoform 2 is not detected in gliomas, suggesting that this isoform is unstable in glioma cells. {ECO:0000269|PubMed:14617774}.;	skin;stomach;testis;lens;unclassifiable (Anatomical System);choroid;kidney;uterus;retina;pancreas;skeletal muscle;visual apparatus;cervix;fovea centralis;spleen;liver;cartilage;endometrium;brain;blood;heart;trabecular meshwork;lung;ovary;macula lutea;colon;placenta;prostate;breast;optic nerve;medulla oblongata;	ciliary ganglion;pons;dorsal root ganglion;atrioventricular node;trigeminal ganglion;superior cervical ganglion;parietal lobe;skeletal muscle;
1	12186058	A	G	0.0735003	missense_variant,missense_variant,5_prime_UTR_variant,3_prime_UTR_variant,non_coding_transcript_exon_variant,non_coding_transcript_exon_variant	TNFRSF8,TNFRSF8,TNFRSF8,TNFRSF8,TNFRSF8,TNFRSF8	ENSG00000120949,ENSG00000120949,ENSG00000120949,ENSG00000120949,ENSG00000120949,ENSG00000120949	protein_coding,protein_coding,protein_coding,nonsense_mediated_decay,nonsense_mediated_decay,processed_transcript	11,10,1,10,10,1	p.Ser402Gly,p.Ser291Gly,.,.,.,.	1426,1245,-1,-1,-1,-1	3686,2412,-1,-1,-1,-1	1204,871,-1,-1,-1,-1	1788,1452,-1,-1,-1,-1	402,291,-1,-1,-1,-1	595,483,-1,-1,-1,-1	rs2230625	.;YES	ENSG00000120949;ENSG00000120949	ENST00000417814;ENST00000263932	ENSP00000390650;ENSP00000263932	p.Ser291Gly;p.Ser402Gly	.;.	.;principal1	TNFRSF8;TNFRSF8	291;402	0.0759;0.0783	.
1	12252955	T	G	0.220028	missense_variant,downstream_gene_variant,downstream_gene_variant,non_coding_transcript_exon_variant,non_coding_transcript_exon_variant	TNFRSF1B,MIR4632,TNFRSF1B,TNFRSF1B,TNFRSF1B	ENSG00000028137,ENSG00000263676,ENSG00000028137,ENSG00000028137,ENSG00000028137	protein_coding,miRNA,protein_coding,processed_transcript,processed_transcript	6,-1,-1,5,3	p.Met196Arg,.,.,.,.	676,-1,-1,-1,-1	3683,-1,-1,-1,-1	587,-1,-1,-1,-1	1386,-1,-1,-1,-1	196,-1,-1,-1,-1	461,-1,-1,-1,-1	rs1061622	YES	ENSG00000028137	ENST00000376259	ENSP00000365435	p.Met196Arg	TNFR/NGFR cysteine-rich region|Tumor necrosis factor receptor 1B, N-terminal	principal1	TNFRSF1B	196	0.0763	NC_000001.11:g.12192898T>G	TNFRSF1B	ENSG00000028137	Poikiloderma;Dry skin;Splenomegaly;Lymphadenopathy;Pruritus;Erythema;Skin ulcer;Abnormal eyelid morphology;Hypopigmented skin patches;Abnormality of bone marrow cell morphology;Irregular hyperpigmentation;Hyperkeratosis;Hepatomegaly;Skin plaque;Edema;Eczema;Abnormality of the nail;Skin rash;Alopecia;Neoplasm of the skin;Abnormal lymphocyte morphology;Cutaneous T-cell lymphoma;Palmoplantar keratod…	FUNCTION: Receptor with high affinity for TNFSF2/TNF-alpha and approximately 5-fold lower affinity for homotrimeric TNFSF1/lymphotoxin-alpha. The TRAF1/TRAF2 complex recruits the apoptotic suppressors BIRC2 and BIRC3 to TNFRSF1B/TNFR2. This receptor mediates most of the metabolic effects of TNF-alpha. Isoform 2 blocks TNF-alpha-induced apoptosis, which suggests that it regulates TNF-alpha functio…	.	.	.
1	12339619	A	T	0.180452	missense_variant,missense_variant,missense_variant	VPS13D,VPS13D,VPS13D	ENSG00000048707,ENSG00000048707,ENSG00000048707	protein_coding,protein_coding,protein_coding	20,20,2	p.Glu1505Val,p.Glu1505Val,p.Glu327Val	46444644982	163181624310969	45144514980	13167130929630	15051505327	438843633209	rs4845898	YES;.	ENSG00000048707;ENSG00000048707	ENST00000620676;ENST00000613099	ENSP00000478104;ENSP00000482233	p.Glu1505Val;p.Glu1505Val	.;.	principal4;alternative2	VPS13D;VPS13D	1505;1505	0.1894;.	NC_000001.11:g.12279562A>T
1	12779618	T	C	0.835267	missense_variant,intron_variant	AADACL3,AADACL3	ENSG00000188984,ENSG00000188984	protein_coding,protein_coding	2,1	p.Ser47Pro,.	344,-1	1258,-1	139,-1	1053,-1	47,-1	350,-1
1	12785494	G	T	0.659389	missense_variant,missense_variant	AADACL3,AADACL3	ENSG00000188984,ENSG00000188984	protein_coding,protein_coding	4,3	p.Cys195Phe,p.Cys125Phe	789600	12583832	584374	1053843	195125	350280
1	12785749	C	T	0.0907583	missense_variant,missense_variant	AADACL3,AADACL3	ENSG00000188984,ENSG00000188984	protein_coding,protein_coding	4,3	p.Pro280Leu,p.Pro210Leu	1044855	12583832	839629	1053843	280210	350280	rs11121969	YES	ENSG00000188984	ENST00000359318	ENSP00000352268	p.Pro337Leu	Alpha/beta hydrolase fold-3	principal1	AADACL3	337	0.5268	.	AADACL3	ENSG00000188984	.	.	.	.	.
1	12820870	T	C	0.809389	missense_variant,missense_variant	C1orf158,C1orf158	ENSG00000157330,ENSG00000157330	protein_coding,protein_coding	4,3	p.Phe191Leu,p.Phe153Leu	787463	3764695	571457	585471	191153	194156
1	12835868	T	C	0.727098	missense_variant	PRAMEF12	ENSG00000116726	protein_coding	2	p.Met157Thr	497	1786	470	1452	157	483
1	12855648	A	G	0.154125	missense_variant,missense_variant	PRAMEF1,PRAMEF1	ENSG00000116721,ENSG00000116721	protein_coding,protein_coding	4,2	p.Met310Val,p.Met65Val	1031341	21601327	928193	1425690	310,65	474229	rs200816125	YES	ENSG00000116721	ENST00000332296	ENSP00000332134	p.Met310Val	.	principal1	PRAMEF1	310	0.0765	.	PRAMEF1	ENSG00000116721	.	.	.	testis;	.
1	12855774	A	G	0.0691078	missense_variant,missense_variant	PRAMEF1,PRAMEF1	ENSG00000116721,ENSG00000116721	protein_coding,protein_coding	4,2	p.Lys352Glu,p.Lys107Glu	1157467	21601327	1054319	1425690	352107	474229	rs75985223	YES	ENSG00000116721	ENST00000332296	ENSP00000332134	p.Lys352Glu	.	principal1	PRAMEF1	352	0.054	.	PRAMEF1	ENSG00000116721	.	.	.	testis;	.
1	12855878	A	C	0.284834	missense_variant,missense_variant	PRAMEF1,PRAMEF1	ENSG00000116721,ENSG00000116721	protein_coding,protein_coding	4,2	p.Arg386Ser,p.Arg141Ser	1261571	21601327	1158423	1425690	386141	474229	rs1052908	YES	ENSG00000116721	ENST00000332296	ENSP00000332134	p.Arg386Ser	.	principal1	PRAMEF1	386	0.265	.	PRAMEF1	ENSG00000116721	.	.	.	testis;	.
1	12855893	T	G	0.106236	missense_variant,missense_variant	PRAMEF1,PRAMEF1	ENSG00000116721,ENSG00000116721	protein_coding,protein_coding	4,2	p.Ile391Met,p.Ile146Met	1276586	21601327	1173438	1425690	391146	474229	rs77615669	YES	ENSG00000116721	ENST00000332296	ENSP00000332134	p.Ile391Met	.	principal1	PRAMEF1	391	0.0385	.	PRAMEF1	ENSG00000116721	.	.	.	testis;	.
1	12856010	C	G	0.337206	missense_variant,missense_variant	PRAMEF1,PRAMEF1	ENSG00000116721,ENSG00000116721	protein_coding,protein_coding	4,2	p.Phe430Leu,p.Phe185Leu	1393703	21601327	1290555	1425690	430185	474229	rs61775053	YES	ENSG00000116721	ENST00000332296	ENSP00000332134	p.Phe430Leu	.	principal1	PRAMEF1	430	0.7083	.	PRAMEF1	ENSG00000116721	.	.	.	testis;	.
1	12856111	C	T	0.354833	missense_variant,missense_variant	PRAMEF1,PRAMEF1	ENSG00000116721,ENSG00000116721	protein_coding,protein_coding	4,2	p.Pro464Leu,p.Pro219Leu	1494804	21601327	1391656	1425690	464219	474229	rs61775054	YES	ENSG00000116721	ENST00000332296	ENSP00000332134	p.Pro464Leu	.	principal1	PRAMEF1	464	0.1172	.	PRAMEF1	ENSG00000116721	.	.	.	testis;	.
1	12887174	C	T	0.0546987	missense_variant,missense_variant,upstream_gene_variant	PRAMEF11,PRAMEF11,RP5-845O24.8	ENSG00000204513,ENSG00000204513,ENSG00000228338	protein_coding,protein_coding,lincRNA	3,3,-1	p.Arg228His,p.Arg228His,.	879,879,-1	1839,1502,-1	683,683,-1	1311,1306,-1	228,228,-1	436,434,-1	rs61777003	YES	ENSG00000239810	ENST00000619922	ENSP00000480027	p.Arg270His	.	principal1	PRAMEF11	270	0.064	.	PRAMEF11	ENSG00000239810	.	.	.	unclassifiable (Anatomical System);	.
1	12887549	T	C	0.727022	missense_variant,missense_variant,upstream_gene_variant	PRAMEF11,PRAMEF11,RP5-845O24.8	ENSG00000204513,ENSG00000204513,ENSG00000228338	protein_coding,protein_coding,lincRNA	3,3,-1	p.Glu103Gly,p.Glu103Gly,.	504,504,-1	1839,1502,-1	308,308,-1	1311,1306,-1	103,103,-1	436,434,-1
1	12888364	G	A	0.150428	missense_variant,missense_variant	PRAMEF11,PRAMEF11	ENSG00000204513,ENSG00000204513	protein_coding,protein_coding	2,2	p.Arg54Cys,p.Arg54Cys	356356	18391502	160160	13111306	54,54	436434	rs377612057	YES	ENSG00000239810	ENST00000619922	ENSP00000480027	p.Arg96Cys	.	principal1	PRAMEF11	96	0.0867	.	PRAMEF11	ENSG00000239810	.	.	.	unclassifiable (Anatomical System);	.
1	12888371	T	G	0.324263	missense_variant,missense_variant	PRAMEF11,PRAMEF11	ENSG00000204513,ENSG00000204513	protein_coding,protein_coding	2,2	p.Gln51His,p.Gln51His	349349	18391502	153153	13111306	51,51	436434	rs200394590	YES	ENSG00000239810	ENST00000619922	ENSP00000480027	p.Gln93His	.	principal1	PRAMEF11	93	0.1297	.	PRAMEF11	ENSG00000239810	.	.	.	unclassifiable (Anatomical System);	.
1	12888397	C	T	0.378124	missense_variant,missense_variant	PRAMEF11,PRAMEF11	ENSG00000204513,ENSG00000204513	protein_coding,protein_coding	2,2	p.Asp43Asn,p.Asp43Asn	323323	18391502	127127	13111306	43,43	436434	rs202156326	YES	ENSG00000239810	ENST00000619922	ENSP00000480027	p.Asp85Asn	.	principal1	PRAMEF11	85	0.1178	.	PRAMEF11	ENSG00000239810	.	.	.	unclassifiable (Anatomical System);	.
1	12888415	C	T	0.386117	missense_variant,missense_variant	PRAMEF11,PRAMEF11	ENSG00000204513,ENSG00000204513	protein_coding,protein_coding	2,2	p.Ala37Thr,p.Ala37Thr	305305	18391502	109109	13111306	37,37	436434	rs200349667	YES	ENSG00000239810	ENST00000619922	ENSP00000480027	p.Ala79Thr	.	principal1	PRAMEF11	79	0.07	.	PRAMEF11	ENSG00000239810	.	.	.	unclassifiable (Anatomical System);	.
1	12907370	A	T	0.394765	missense_variant	HNRNPCL1	ENSG00000179172	protein_coding	2	p.Val258Asp	999	1108	773	882	258	293	rs2076063	YES	ENSG00000179172	ENST00000317869	ENSP00000365370	p.Val258Asp	.	principal1	HNRNPCL1	258	0.0453	.	HNRNPCL1	ENSG00000179172	.	FUNCTION: May play a role in nucleosome assembly by neutralizing basic proteins such as A and B core hnRNPs. {ECO:0000250}.;	.	.	.
1	12907379	T	C	0.457416	missense_variant	HNRNPCL1	ENSG00000179172	protein_coding	2	p.Asp255Gly	990	1108	764	882	255	293	rs74055698	YES	ENSG00000179172	ENST00000317869	ENSP00000365370	p.Asp255Gly	.	principal1	HNRNPCL1	255	0.0835	.	HNRNPCL1	ENSG00000179172	.	FUNCTION: May play a role in nucleosome assembly by neutralizing basic proteins such as A and B core hnRNPs. {ECO:0000250}.;	.	.	.
1	12907380	C	A	0.389306	missense_variant	HNRNPCL1	ENSG00000179172	protein_coding	2	p.Asp255Tyr	989	1108	763	882	255	293	rs141207681	YES	ENSG00000179172	ENST00000317869	ENSP00000365370	p.Asp255Tyr	.	principal1	HNRNPCL1	255	0.1152	.	HNRNPCL1	ENSG00000179172	.	FUNCTION: May play a role in nucleosome assembly by neutralizing basic proteins such as A and B core hnRNPs. {ECO:0000250}.;	.	.	.
1	12907385	G	A	0.386986	missense_variant	HNRNPCL1	ENSG00000179172	protein_coding	2	p.Pro253Leu	984	1108	758	882	253	293	rs150590256	YES	ENSG00000179172	ENST00000317869	ENSP00000365370	p.Pro253Leu	.	principal1	HNRNPCL1	253	0.049	.	HNRNPCL1	ENSG00000179172	.	FUNCTION: May play a role in nucleosome assembly by neutralizing basic proteins such as A and B core hnRNPs. {ECO:0000250}.;	.	.	.
1	12907400	G	A	0.377589	missense_variant	HNRNPCL1	ENSG00000179172	protein_coding	2	p.Ala248Val	969	1108	743	882	248	293	rs149302457	YES	ENSG00000179172	ENST00000317869	ENSP00000365370	p.Ala248Val	.	principal1	HNRNPCL1	248	0.0995	.	HNRNPCL1	ENSG00000179172	.	FUNCTION: May play a role in nucleosome assembly by neutralizing basic proteins such as A and B core hnRNPs. {ECO:0000250}.;	.	.	.
1	12907408	T	A	0.376169	missense_variant	HNRNPCL1	ENSG00000179172	protein_coding	2	p.Glu245Asp	961	1108	735	882	245	293	rs146075045	YES	ENSG00000179172	ENST00000317869	ENSP00000365370	p.Glu245Asp	.	principal1	HNRNPCL1	245	0.0547	.	HNRNPCL1	ENSG00000179172	.	FUNCTION: May play a role in nucleosome assembly by neutralizing basic proteins such as A and B core hnRNPs. {ECO:0000250}.;	.	.	.
1	12907446	C	T	0.389484	missense_variant	HNRNPCL1	ENSG00000179172	protein_coding	2	p.Glu233Lys	923	1108	697	882	233	293	rs116578678	YES	ENSG00000179172	ENST00000317869	ENSP00000365370	p.Glu233Lys	.	principal1	HNRNPCL1	233	0.0846	.	HNRNPCL1	ENSG00000179172	.	FUNCTION: May play a role in nucleosome assembly by neutralizing basic proteins such as A and B core hnRNPs. {ECO:0000250}.;	.	.	.
1	12907457	A	G	0.392872	missense_variant	HNRNPCL1	ENSG00000179172	protein_coding	2	p.Met229Thr	912	1108	686	882	229	293	rs9724654	YES	ENSG00000179172	ENST00000317869	ENSP00000365370	p.Met229Thr	.	principal1	HNRNPCL1	229	0.0812	.	HNRNPCL1	ENSG00000179172	.	FUNCTION: May play a role in nucleosome assembly by neutralizing basic proteins such as A and B core hnRNPs. {ECO:0000250}.;	.	.	.
1	12907458	T	A	0.391403	missense_variant	HNRNPCL1	ENSG00000179172	protein_coding	2	p.Met229Leu	911	1108	685	882	229	293	rs200282759	YES	ENSG00000179172	ENST00000317869	ENSP00000365370	p.Met229Leu	.	principal1	HNRNPCL1	229	0.0738	.	HNRNPCL1	ENSG00000179172	.	FUNCTION: May play a role in nucleosome assembly by neutralizing basic proteins such as A and B core hnRNPs. {ECO:0000250}.;	.	.	.
1	12907469	C	G	0.393953	missense_variant	HNRNPCL1	ENSG00000179172	protein_coding	2	p.Ser225Thr	900	1108	674	882	225	293	rs200710956	YES	ENSG00000179172	ENST00000317869	ENSP00000365370	p.Ser225Thr	.	principal1	HNRNPCL1	225	0.0615	.	HNRNPCL1	ENSG00000179172	.	FUNCTION: May play a role in nucleosome assembly by neutralizing basic proteins such as A and B core hnRNPs. {ECO:0000250}.;	.	.	.
1	12907508	T	C	0.419389	missense_variant	HNRNPCL1	ENSG00000179172	protein_coding	2	p.Glu212Gly	861	1108	635	882	212	293	rs138145027	YES	ENSG00000179172	ENST00000317869	ENSP00000365370	p.Glu212Gly	.	principal1	HNRNPCL1	212	0.0502	.	HNRNPCL1	ENSG00000179172	.	FUNCTION: May play a role in nucleosome assembly by neutralizing basic proteins such as A and B core hnRNPs. {ECO:0000250}.;	.	.	.
1	12907518	T	A	0.410215	missense_variant	HNRNPCL1	ENSG00000179172	protein_coding	2	p.Ser209Cys	851	1108	625	882	209	293	rs201750607	YES	ENSG00000179172	ENST00000317869	ENSP00000365370	p.Ser209Cys	.	principal1	HNRNPCL1	209	0.0648	.	HNRNPCL1	ENSG00000179172	.	FUNCTION: May play a role in nucleosome assembly by neutralizing basic proteins such as A and B core hnRNPs. {ECO:0000250}.;	.	.	.
1	12907519	C	A	0.41045	missense_variant	HNRNPCL1	ENSG00000179172	protein_coding	2	p.Gln208His	850	1108	624	882	208	293	rs6702447	YES	ENSG00000179172	ENST00000317869	ENSP00000365370	p.Gln208His	.	principal1	HNRNPCL1	208	0.166	.	HNRNPCL1	ENSG00000179172	.	FUNCTION: May play a role in nucleosome assembly by neutralizing basic proteins such as A and B core hnRNPs. {ECO:0000250}.;	.	.	.
1	12907781	T	C	0.412112	missense_variant	HNRNPCL1	ENSG00000179172	protein_coding	2	p.Asp121Gly	588	1108	362	882	121	293	rs28441396	YES	ENSG00000179172	ENST00000317869	ENSP00000365370	p.Asp121Gly	.	principal1	HNRNPCL1	121	0.1028	.	HNRNPCL1	ENSG00000179172	.	FUNCTION: May play a role in nucleosome assembly by neutralizing basic proteins such as A and B core hnRNPs. {ECO:0000250}.;	.	.	.
1	12907798	A	C	0.417516	missense_variant	HNRNPCL1	ENSG00000179172	protein_coding	2	p.Phe115Leu	571	1108	345	882	115	293	rs150096254	YES	ENSG00000179172	ENST00000317869	ENSP00000365370	p.Phe115Leu	.	principal1	HNRNPCL1	115	0.7806	.	HNRNPCL1	ENSG00000179172	.	FUNCTION: May play a role in nucleosome assembly by neutralizing basic proteins such as A and B core hnRNPs. {ECO:0000250}.;	.	.	.
1	12907802	C	T	0.41821	missense_variant	HNRNPCL1	ENSG00000179172	protein_coding	2	p.Gly114Asp	567	1108	341	882	114	293	rs138087690	YES	ENSG00000179172	ENST00000317869	ENSP00000365370	p.Gly114Asp	.	principal1	HNRNPCL1	114	0.0864	.	HNRNPCL1	ENSG00000179172	.	FUNCTION: May play a role in nucleosome assembly by neutralizing basic proteins such as A and B core hnRNPs. {ECO:0000250}.;	.	.	.
1	12907803	C	T	0.418437	missense_variant	HNRNPCL1	ENSG00000179172	protein_coding	2	p.Gly114Ser	566	1108	340	882	114	293	rs141460546	YES	ENSG00000179172	ENST00000317869	ENSP00000365370	p.Gly114Ser	.	principal1	HNRNPCL1	114	0.0764	.	HNRNPCL1	ENSG00000179172	.	FUNCTION: May play a role in nucleosome assembly by neutralizing basic proteins such as A and B core hnRNPs. {ECO:0000250}.;	.	.	.
1	12907829	T	C	0.0632932	missense_variant	HNRNPCL1	ENSG00000179172	protein_coding	2	p.Tyr105Cys	540	1108	314	882	105	293	rs74866336	YES	ENSG00000179172	ENST00000317869	ENSP00000365370	p.Tyr105Cys	.	principal1	HNRNPCL1	105	0.1677	.	HNRNPCL1	ENSG00000179172	.	FUNCTION: May play a role in nucleosome assembly by neutralizing basic proteins such as A and B core hnRNPs. {ECO:0000250}.;	.	.	.
1	12918963	G	T	0.118999	missense_variant	PRAMEF2	ENSG00000120952	protein_coding	2	p.Arg33Ser	186	1642	99	1425	33	474	rs9661554	YES	ENSG00000120952	ENST00000240189	ENSP00000240189	p.Arg33Ser	.	principal1	PRAMEF2	33	0.2371	.	PRAMEF2	ENSG00000120952	.	.	.	testis;	.
1	12919064	T	G	0.174222	missense_variant	PRAMEF2	ENSG00000120952	protein_coding	2	p.Val67Gly	287	1642	200	1425	67	474	rs3204790	YES	ENSG00000120952	ENST00000240189	ENSP00000240189	p.Val67Gly	.	principal1	PRAMEF2	67	0.0416	.	PRAMEF2	ENSG00000120952	.	.	.	testis;	.
1	12919079	C	G	0.122285	missense_variant	PRAMEF2	ENSG00000120952	protein_coding	2	p.Thr72Arg	302	1642	215	1425	72	474	rs9659529	YES	ENSG00000120952	ENST00000240189	ENSP00000240189	p.Thr72Arg	.	principal1	PRAMEF2	72	0.1196	.	PRAMEF2	ENSG00000120952	.	.	.	testis;	.
1	12919081	C	T	0.137237	missense_variant	PRAMEF2	ENSG00000120952	protein_coding	2	p.Leu73Phe	304	1642	217	1425	73	474	rs45443899	YES	ENSG00000120952	ENST00000240189	ENSP00000240189	p.Leu73Phe	.	principal1	PRAMEF2	73	0.147	.	PRAMEF2	ENSG00000120952	.	.	.	testis;	.
1	12919574	T	A	0.25529	stop_gained	PRAMEF2	ENSG00000120952	protein_coding	3	p.Leu105*	401	1642	314	1425	105	474	rs78738981	YES	ENSG00000120952	ENST00000240189	ENSP00000240189	p.Leu105*	.	principal1	PRAMEF2	105	.	NC_000001.11:g.12859719T>A	PRAMEF2	ENSG00000120952	.	.	.	testis;	.
1	12919589	A	G	0.25794	missense_variant	PRAMEF2	ENSG00000120952	protein_coding	3	p.Glu110Gly	416	1642	329	1425	110	474	rs367740116	YES	ENSG00000120952	ENST00000240189	ENSP00000240189	p.Glu110Gly	.	principal1	PRAMEF2	110	0.075	.	PRAMEF2	ENSG00000120952	.	.	.	testis;	.
1	12919624	C	G	0.110176	missense_variant	PRAMEF2	ENSG00000120952	protein_coding	3	p.Leu122Val	451	1642	364	1425	122	474	rs80027487	YES	ENSG00000120952	ENST00000240189	ENSP00000240189	p.Leu122Val	.	principal1	PRAMEF2	122	0.0866	.	PRAMEF2	ENSG00000120952	.	.	.	testis;	.
1	12919642	G	A	0.414921	missense_variant	PRAMEF2	ENSG00000120952	protein_coding	3	p.Ala128Thr	469	1642	382	1425	128	474	rs142476002	YES	ENSG00000120952	ENST00000240189	ENSP00000240189	p.Ala128Thr	.	principal1	PRAMEF2	128	0.0924	.	PRAMEF2	ENSG00000120952	.	.	.	testis;	.
1	12919672	T	C	0.363416	missense_variant	PRAMEF2	ENSG00000120952	protein_coding	3	p.Cys138Arg	499	1642	412	1425	138	474	rs139382628	YES	ENSG00000120952	ENST00000240189	ENSP00000240189	p.Cys138Arg	.	principal1	PRAMEF2	138	0.1311	.	PRAMEF2	ENSG00000120952	.	.	.	testis;	.
1	12919682	C	T	0.41153	missense_variant	PRAMEF2	ENSG00000120952	protein_coding	3	p.Thr141Met	509	1642	422	1425	141	474	rs17038667	YES	ENSG00000120952	ENST00000240189	ENSP00000240189	p.Thr141Met	.	principal1	PRAMEF2	141	0.0652	.	PRAMEF2	ENSG00000120952	.	.	.	testis;	.
1	12919872	T	G	0.0538889	missense_variant	PRAMEF2	ENSG00000120952	protein_coding	3	p.Ile204Met	699	1642	612	1425	204	474	rs3204798	YES	ENSG00000120952	ENST00000240189	ENSP00000240189	p.Ile204Met	.	principal1	PRAMEF2	204	0.0951	.	PRAMEF2	ENSG00000120952	.	.	.	testis;	.
1	12919891	G	T	0.0528629	stop_gained	PRAMEF2	ENSG00000120952	protein_coding	3	p.Glu211*	718	1642	631	1425	211	474	rs75411676	YES	ENSG00000120952	ENST00000240189	ENSP00000240189	p.Glu211*	.	principal1	PRAMEF2	211	.	.	PRAMEF2	ENSG00000120952	.	.	.	testis;	.
1	12919928	A	G	0.1231	missense_variant	PRAMEF2	ENSG00000120952	protein_coding	3	p.Lys223Arg	755	1642	668	1425	223	474	rs72472698	YES	ENSG00000120952	ENST00000240189	ENSP00000240189	p.Lys223Arg	.	principal1	PRAMEF2	223	0.1034	.	PRAMEF2	ENSG00000120952	.	.	.	testis;	.
1	12919934	A	G	0.162958	missense_variant	PRAMEF2	ENSG00000120952	protein_coding	3	p.Tyr225Cys	761	1642	674	1425	225	474	rs3204805	YES	ENSG00000120952	ENST00000240189	ENSP00000240189	p.Tyr225Cys	.	principal1	PRAMEF2	225	0.1214	.	PRAMEF2	ENSG00000120952	.	.	.	testis;	.
1	12919963	T	G	0.123954	missense_variant	PRAMEF2	ENSG00000120952	protein_coding	3	p.Cys235Gly	790	1642	703	1425	235	474	rs72472699	YES	ENSG00000120952	ENST00000240189	ENSP00000240189	p.Cys235Gly	.	principal1	PRAMEF2	235	0.0849	.	PRAMEF2	ENSG00000120952	.	.	.	testis;	.
1	12921110	A	G	0.121347	missense_variant	PRAMEF2	ENSG00000120952	protein_coding	4	p.Thr301Ala	988	1642	901	1425	301	474	rs12139546	YES	ENSG00000120952	ENST00000240189	ENSP00000240189	p.Thr301Ala	.	principal1	PRAMEF2	301	0.1762	.	PRAMEF2	ENSG00000120952	.	.	.	testis;	.
1	12921132	A	G	0.121614	missense_variant	PRAMEF2	ENSG00000120952	protein_coding	4	p.Glu308Gly	1010	1642	923	1425	308	474	rs12139550	YES	ENSG00000120952	ENST00000240189	ENSP00000240189	p.Glu308Gly	.	principal1	PRAMEF2	308	0.094	.	PRAMEF2	ENSG00000120952	.	.	.	testis;	.
1	12939904	A	C	0.465569	missense_variant	PRAMEF4	ENSG00000243073	protein_coding	4	p.Phe300Val	969	1828	898	1437	300	478	rs3895133	YES	ENSG00000243073	ENST00000235349	ENSP00000235349	p.Phe300Val	.	principal1	PRAMEF4	300	0.0646	.	PRAMEF4	ENSG00000243073	.	.	.	unclassifiable (Anatomical System);	.
1	12941742	G	A	0.0688996	missense_variant	PRAMEF4	ENSG00000243073	protein_coding	3	p.Arg270Cys	879	1828	808	1437	270	478	rs4514247	YES	ENSG00000243073	ENST00000235349	ENSP00000235349	p.Arg270Cys	.	principal1	PRAMEF4	270	0.1016	.	PRAMEF4	ENSG00000243073	.	.	.	unclassifiable (Anatomical System);	.
1	12942047	C	T	0.1753	missense_variant	PRAMEF4	ENSG00000243073	protein_coding	3	p.Cys168Tyr	574	1828	503	1437	168	478	rs78597549	YES	ENSG00000243073	ENST00000235349	ENSP00000235349	p.Cys168Tyr	.	principal1	PRAMEF4	168	0.0891	.	PRAMEF4	ENSG00000243073	.	.	.	unclassifiable (Anatomical System);	.
1	12942113	C	T	0.0545562	missense_variant	PRAMEF4	ENSG00000243073	protein_coding	3	p.Arg146Gln	508	1828	437	1437	146	478	rs200492309	YES	ENSG00000243073	ENST00000235349	ENSP00000235349	p.Arg146Gln	.	principal1	PRAMEF4	146	0.067	.	PRAMEF4	ENSG00000243073	.	.	.	unclassifiable (Anatomical System);	.
1	12942119	C	T	0.19122	missense_variant	PRAMEF4	ENSG00000243073	protein_coding	3	p.Arg144Lys	502	1828	431	1437	144	478
1	12942138	C	G	0.295191	missense_variant	PRAMEF4	ENSG00000243073	protein_coding	3	p.Glu138Gln	483	1828	412	1437	138	478	rs3877226	YES	ENSG00000243073	ENST00000235349	ENSP00000235349	p.Glu138Gln	.	principal1	PRAMEF4	138	0.0774	.	PRAMEF4	ENSG00000243073	.	.	.	unclassifiable (Anatomical System);	.
1	12942179	T	C	0.192262	missense_variant	PRAMEF4	ENSG00000243073	protein_coding	3	p.His124Arg	442	1828	371	1437	124	478	rs2486697	YES	ENSG00000243073	ENST00000235349	ENSP00000235349	p.His124Arg	.	principal1	PRAMEF4	124	0.0555	.	PRAMEF4	ENSG00000243073	.	.	.	unclassifiable (Anatomical System);	.
1	12942961	A	C	0.115184	missense_variant	PRAMEF4	ENSG00000243073	protein_coding	2	p.Asp85Glu	326	1828	255	1437	85	478	rs4625290	YES	ENSG00000243073	ENST00000235349	ENSP00000235349	p.Asp85Glu	.	principal1	PRAMEF4	85	0.1344	.	PRAMEF4	ENSG00000243073	.	.	.	unclassifiable (Anatomical System);	.
1	12943038	A	C	0.265359	missense_variant	PRAMEF4	ENSG00000243073	protein_coding	2	p.Ser60Ala	249	1828	178	1437	60	478	rs3121081	YES	ENSG00000243073	ENST00000235349	ENSP00000235349	p.Ser60Ala	.	principal1	PRAMEF4	60	0.0548	.	PRAMEF4	ENSG00000243073	.	.	.	unclassifiable (Anatomical System);	.
1	12943200	A	G	0.131052	missense_variant	PRAMEF4	ENSG00000243073	protein_coding	2	p.Trp6Arg	87	1828	16	1437	6	478	rs3121079	YES	ENSG00000243073	ENST00000235349	ENSP00000235349	p.Trp6Arg	.	principal1	PRAMEF4	6	0.0535	.	PRAMEF4	ENSG00000243073	.	.	.	unclassifiable (Anatomical System);	.
1	12954490	A	G	0.138575	missense_variant	PRAMEF10	ENSG00000187545	protein_coding	3	p.Cys265Arg	873	1525	793	1425	265	474	rs149281133	YES	ENSG00000187545	ENST00000235347	ENSP00000235347	p.Cys265Arg	.	principal1	PRAMEF10	265	0.1066	.	PRAMEF10	ENSG00000187545	.	.	.	.	.
1	12979845	T	C	0.208603	missense_variant,missense_variant,upstream_gene_variant	PRAMEF7,PRAMEF7,RNU6-1072P	ENSG00000204510,ENSG00000204510,ENSG00000207434	protein_coding,protein_coding,snRNA	3,4,-1	p.Val346Ala,p.Val346Ala,.	1037,1120,-1	1425,1844,-1	1037,1037,-1	1425,1425,-1	346,346,-1	474,474,-1
1	12980150	A	G	0.100734	missense_variant,missense_variant,upstream_gene_variant	PRAMEF7,PRAMEF7,RNU6-1072P	ENSG00000204510,ENSG00000204510,ENSG00000207434	protein_coding,protein_coding,snRNA	3,4,-1	p.Ile448Val,p.Ile448Val,.	1342,1425,-1	1425,1844,-1	1342,1342,-1	1425,1425,-1	448,448,-1	474,474,-1	rs113065075	YES;.	ENSG00000204510;ENSG00000204510	ENST00000616979;ENST00000330881	ENSP00000484237;ENSP00000328915	p.Ile448Val;p.Ile448Val	.;.	principal1;principal1	PRAMEF7;PRAMEF7	448;448	0.1003;0.099	.
1	13000881	A	G	0.0714286	missense_variant,missense_variant,missense_variant,intron_variant	PRAMEF6,PRAMEF6,PRAMEF6,PRAMEF6	ENSG00000232423,ENSG00000232423,ENSG00000232423,ENSG00000232423	protein_coding,protein_coding,protein_coding,protein_coding	2,3,3,3	p.Cys268Arg,p.Cys268Arg,p.Cys268Arg,.	802,902,888,-1	1431,1855,1720,-1	802,802,802,-1	1431,1431,1431,-1	268,268,268,-1	476,476,476,-1	rs4081343	.;YES	ENSG00000232423;ENSG00000232423	ENST00000415464;ENST00000376189	ENSP00000401281;ENSP00000365360	p.Cys268Arg;p.Cys268Arg	.;.	principal1;principal1	PRAMEF6;PRAMEF6	268;268	0.0491;0.0486	.
1	13001186	C	T	0.523606	missense_variant,missense_variant,missense_variant,intron_variant	PRAMEF6,PRAMEF6,PRAMEF6,PRAMEF6	ENSG00000232423,ENSG00000232423,ENSG00000232423,ENSG00000232423	protein_coding,protein_coding,protein_coding,protein_coding	2,3,3,3	p.Cys166Tyr,p.Cys166Tyr,p.Cys166Tyr,.	497,597,583,-1	1431,1855,1720,-1	497,497,497,-1	1431,1431,1431,-1	166,166,166,-1	476,476,476,-1	rs7419099	.;YES	ENSG00000232423;ENSG00000232423	ENST00000415464;ENST00000376189	ENSP00000401281;ENSP00000365360	p.Cys166Tyr;p.Cys166Tyr	.;.	principal1;principal1	PRAMEF6;PRAMEF6	166;166	0.0851;0.084	.
1	13001252	T	C	0.105641	missense_variant,missense_variant,missense_variant,intron_variant	PRAMEF6,PRAMEF6,PRAMEF6,PRAMEF6	ENSG00000232423,ENSG00000232423,ENSG00000232423,ENSG00000232423	protein_coding,protein_coding,protein_coding,protein_coding	2,3,3,3	p.Gln144Arg,p.Gln144Arg,p.Gln144Arg,.	431,531,517,-1	1431,1855,1720,-1	431,431,431,-1	1431,1431,1431,-1	144,144,144,-1	476,476,476,-1	rs879449693	.;YES	ENSG00000232423;ENSG00000232423	ENST00000415464;ENST00000376189	ENSP00000401281;ENSP00000365360	p.Gln144Arg;p.Gln144Arg	.;.	principal1;principal1	PRAMEF6;PRAMEF6	144;144	0.0706;0.0694	.
1	13001312	C	G	0.430802	missense_variant,missense_variant,missense_variant,intron_variant	PRAMEF6,PRAMEF6,PRAMEF6,PRAMEF6	ENSG00000232423,ENSG00000232423,ENSG00000232423,ENSG00000232423	protein_coding,protein_coding,protein_coding,protein_coding	2,3,3,3	p.Cys124Ser,p.Cys124Ser,p.Cys124Ser,.	371,471,457,-1	1431,1855,1720,-1	371,371,371,-1	1431,1431,1431,-1	124,124,124,-1	476,476,476,-1	rs61779367	.;YES	ENSG00000232423;ENSG00000232423	ENST00000415464;ENST00000376189	ENSP00000401281;ENSP00000365360	p.Cys124Ser;p.Cys124Ser	.;.	principal1;principal1	PRAMEF6;PRAMEF6	124;124	0.1104;0.0999	.
1	13036247	T	A	0.678641	missense_variant,intron_variant	PRAMEF22,PRAMEF6	ENSG00000204508,ENSG00000232423	protein_coding,protein_coding	2,3	p.Leu107Met,.	319,-1	1446,-1	319,-1	1446,-1	107,-1	481,-1
1	13036296	C	T	0.123819	missense_variant,intron_variant	PRAMEF22,PRAMEF6	ENSG00000204508,ENSG00000232423	protein_coding,protein_coding	2,3	p.Pro123Leu,.	368,-1	1446,-1	368,-1	1446,-1	123,-1	481,-1
1	13036587	C	T	0.670487	missense_variant,intron_variant	PRAMEF22,PRAMEF6	ENSG00000204508,ENSG00000232423	protein_coding,protein_coding	2,3	p.Pro220Leu,.	659,-1	1446,-1	659,-1	1446,-1	220,-1	481,-1
1	13036736	T	A	0.120612	missense_variant,intron_variant	PRAMEF22,PRAMEF6	ENSG00000204508,ENSG00000232423	protein_coding,protein_coding	2,3	p.Tyr270Asn,.	808,-1	1446,-1	808,-1	1446,-1	270,-1	481,-1
1	13038202	G	A	0.541667	missense_variant,intron_variant	PRAMEF22,PRAMEF6	ENSG00000204508,ENSG00000232423	protein_coding,protein_coding	3,3	p.Asp423Asn,.	1267,-1	1446,-1	1267,-1	1446,-1	423,-1	481,-1
1	13038221	C	T	0.515152	missense_variant,intron_variant	PRAMEF22,PRAMEF6	ENSG00000204508,ENSG00000232423	protein_coding,protein_coding	3,3	p.Ser429Leu,.	1286,-1	1446,-1	1286,-1	1446,-1	429,-1	481,-1
1	13038350	T	C	0.082323	missense_variant,intron_variant	PRAMEF22,PRAMEF6	ENSG00000204508,ENSG00000232423	protein_coding,protein_coding	3,3	p.Phe472Ser,.	1415,-1	1446,-1	1415,-1	1446,-1	472,-1	481,-1
1	13216975	T	C	0.444444	missense_variant	PRAMEF26	ENSG00000229571	protein_coding	2	p.Thr286Ala	857	1476	856	1143	286	380	rs1553179365	YES	ENSG00000280267	ENST00000624207	ENSP00000485656	p.Thr384Ala	.	principal1	PRAMEF26	384	0.1021	.	PRAMEF26	ENSG00000280267	.	.	.	.	.
1	13216985	A	C	0.0925926	missense_variant	PRAMEF26	ENSG00000229571	protein_coding	2	p.Phe282Leu	847	1476	846	1143	282	380	rs1310266725	YES	ENSG00000280267	ENST00000624207	ENSP00000485656	p.Phe380Leu	.	principal1	PRAMEF26	380	0.5644	.	PRAMEF26	ENSG00000280267	.	.	.	.	.
1	13217070	G	A	0.166667	missense_variant	PRAMEF26	ENSG00000229571	protein_coding	2	p.Ala254Val	762	1476	761	1143	254	380	rs1373183140	YES	ENSG00000280267	ENST00000624207	ENSP00000485656	p.Ala352Val	.	principal1	PRAMEF26	352	0.1926	.	PRAMEF26	ENSG00000280267	.	.	.	.	.
1	13219066	T	C	0.24368	missense_variant	PRAMEF26	ENSG00000229571	protein_coding	1	p.His172Arg	516	1476	515	1143	172	380	rs28564800	YES	ENSG00000280267	ENST00000624207	ENSP00000485656	p.His270Arg	.	principal1	PRAMEF26	270	0.0633	.	PRAMEF26	ENSG00000280267	.	.	.	.	.
1	13365921	A	G	0.0890308	missense_variant	PRAMEF5	ENSG00000204502	protein_coding	3	p.His122Arg	465	1855	365	1431	122	476	rs77642734	YES	ENSG00000270601	ENST00000622421	ENSP00000480122	p.His122Arg	.	principal1	PRAMEF5	122	0.0514	.	PRAMEF5	ENSG00000270601	.	.	.	.	.
1	13365987	A	G	0.593574	missense_variant	PRAMEF5	ENSG00000204502	protein_coding	3	p.Gln144Arg	531	1855	431	1431	144	476	rs58114990	YES	ENSG00000270601	ENST00000622421	ENSP00000480122	p.Gln144Arg	.	principal1	PRAMEF5	144	0.0707	.	PRAMEF5	ENSG00000270601	.	.	.	.	.
1	13366043	T	C	0.0946746	missense_variant	PRAMEF5	ENSG00000204502	protein_coding	3	p.Tyr163His	587	1855	487	1431	163	476	rs1553173493	YES	ENSG00000270601	ENST00000622421	ENSP00000480122	p.Tyr163His	.	principal1	PRAMEF5	163	0.1988	.	PRAMEF5	ENSG00000270601	.	.	.	.	.
1	13366053	G	A	0.594559	missense_variant	PRAMEF5	ENSG00000204502	protein_coding	3	p.Cys166Tyr	597	1855	497	1431	166	476	rs79683176	YES	ENSG00000270601	ENST00000622421	ENSP00000480122	p.Cys166Tyr	.	principal1	PRAMEF5	166	0.0887	.	PRAMEF5	ENSG00000270601	.	.	.	.	.
1	13448084	G	A	0.468872	missense_variant	PRAMEF13	ENSG00000204495	protein_coding	4	p.Pro464Leu	1494	2164	1391	1425	464	474
1	13448180	A	G	0.543919	missense_variant	PRAMEF13	ENSG00000204495	protein_coding	4	p.Leu432Pro	1398	2164	1295	1425	432	474
1	13448184	C	T	0.561885	missense_variant	PRAMEF13	ENSG00000204495	protein_coding	4	p.Ala431Thr	1394	2164	1291	1425	431	474
1	13448185	G	C	0.208333	missense_variant	PRAMEF13	ENSG00000204495	protein_coding	4	p.Phe430Leu	1393	2164	1290	1425	430	474
1	13448199	C	T	0.708978	missense_variant	PRAMEF13	ENSG00000204495	protein_coding	4	p.Asp426Asn	1379	2164	1276	1425	426	474
1	13448303	A	C	0.0709479	missense_variant	PRAMEF13	ENSG00000204495	protein_coding	4	p.Met391Arg	1275	2164	1172	1425	391	474	rs1553186888	YES;.	ENSG00000279169;ENSG00000279169	ENST00000638454;ENST00000625019	ENSP00000491071;ENSP00000491259	.;.	.;.	alternative2;principal5	PRAMEF13;PRAMEF13	146;391	0.123;0.1487	.
1	13448351	T	C	0.888489	missense_variant	PRAMEF13	ENSG00000204495	protein_coding	4	p.His375Arg	1227	2164	1124	1425	375	474
1	13448547	T	C	0.831186	missense_variant	PRAMEF13	ENSG00000204495	protein_coding	4	p.Met310Val	1031	2164	928	1425	310	474
1	13645874	A	C	0.114465	missense_variant	PRAMEF15	ENSG00000157358	protein_coding	3	p.Lys135Thr	498	1863	404	1437	135	478	rs782000511	YES	ENSG00000204501	ENST00000376152	ENSP00000365322	p.Lys135Thr	.	principal1	PRAMEF15	135	0.1099	.	PRAMEF15	ENSG00000204501	.	.	.	unclassifiable (Anatomical System);	.
1	13645907	G	A	0.15032	missense_variant	PRAMEF15	ENSG00000157358	protein_coding	3	p.Arg146Gln	531	1863	437	1437	146	478	rs782102220	YES	ENSG00000204501	ENST00000376152	ENSP00000365322	p.Arg146Gln	.	principal1	PRAMEF15	146	0.0618	.	PRAMEF15	ENSG00000204501	.	.	.	unclassifiable (Anatomical System);	.
1	13645973	A	G	0.0641026	missense_variant	PRAMEF15	ENSG00000157358	protein_coding	3	p.Tyr168Cys	597	1863	503	1437	168	478	rs782194522	YES	ENSG00000204501	ENST00000376152	ENSP00000365322	p.Tyr168Cys	.	principal1	PRAMEF15	168	0.0582	NC_000001.11:g.13319581A>G	PRAMEF15	ENSG00000204501	.	.	.	unclassifiable (Anatomical System);	.
1	13695621	G	T	0.4	missense_variant,missense_variant	PRAMEF19,PRAMEF19	ENSG00000204480,ENSG00000204480	protein_coding,protein_coding	3,3	p.Asn448Lys,p.Asn379Lys	13911137	21231233	13441137	14401233	448379	479410	rs748005551	YES	ENSG00000204480	ENST00000376101	ENSP00000365269	p.Asn379Lys	.	principal1	PRAMEF19	448	0.068	.	PRAMEF19	ENSG00000204480	.	.	.	.	.
1	13696022	A	G	0.865639	missense_variant,missense_variant	PRAMEF19,PRAMEF19	ENSG00000204480,ENSG00000204480	protein_coding,protein_coding	3,3	p.Trp315Arg,p.Trp246Arg	990736	21231233	943736	14401233	315246	479410	rs2359294	YES	ENSG00000204480	ENST00000376101	ENSP00000365269	p.Trp246Arg	.	principal1	PRAMEF19	315	0.0795	.	PRAMEF19	ENSG00000204480	.	.	.	.	.
1	13696047	A	T	0.885691	missense_variant,missense_variant	PRAMEF19,PRAMEF19	ENSG00000204480,ENSG00000204480	protein_coding,protein_coding	3,3	p.Asp306Glu,p.Asp237Glu	965711	21231233	918711	14401233	306237	479410	rs2101624	YES	ENSG00000204480	ENST00000376101	ENSP00000365269	p.Asp237Glu	.	principal1	PRAMEF19	306	0.0898	.	PRAMEF19	ENSG00000204480	.	.	.	.	.
1	13696054	G	A	0.905072	missense_variant,missense_variant	PRAMEF19,PRAMEF19	ENSG00000204480,ENSG00000204480	protein_coding,protein_coding	3,3	p.Ser304Phe,p.Ser235Phe	958704	21231233	911704	14401233	304235	479410	rs2101625	YES	ENSG00000204480	ENST00000376101	ENSP00000365269	p.Ser235Phe	.	principal1	PRAMEF19	304	0.1309	.	PRAMEF19	ENSG00000204480	.	.	.	.	.
1	13716842	G	A	0.0957789	missense_variant	PRAMEF17	ENSG00000204479	protein_coding	2	p.Gly110Glu	355	1578	329	1425	110	474	rs200830320	YES	ENSG00000204479	ENST00000376098	ENSP00000365266	p.Gly110Glu	.	principal1	PRAMEF17	110	0.0592	.	PRAMEF17	ENSG00000204479	.	.	.	.	.
1	13744712	G	C	0.617241	missense_variant,missense_variant	PRAMEF20,PRAMEF20	ENSG00000204478,ENSG00000204478	protein_coding,protein_coding	3,2	p.Val135Leu,p.Val135Leu	502407	15971502	403403	14281428	135135	475475
1	14105139	T	A	0.324346	missense_variant,missense_variant,missense_variant,missense_variant,downstream_gene_variant,downstream_gene_variant,downstream_gene_variant,intron_variant,intron_variant,intron_variant,intron_variant	PRDM2,PRDM2,PRDM2,PRDM2,PRDM2,PRDM2,PRDM2,PRDM2,PRDM2,PRDM2,PRDM2	ENSG00000116731,ENSG00000116731,ENSG00000116731,ENSG00000116731,ENSG00000116731,ENSG00000116731,ENSG00000116731,ENSG00000116731,ENSG00000116731,ENSG00000116731,ENSG00000116731	protein_coding,protein_coding,protein_coding,protein_coding,retained_intron,protein_coding,protein_coding,protein_coding,nonsense_mediated_decay,protein_coding,protein_coding	8,8,3,4,-1,-1,-1,6,5,3,2	p.Asp283Glu,p.Asp283Glu,p.Asp82Glu,p.Asp82Glu,.,.,.,.,.,.,.	1705,1705,423,467,-1,-1,-1,-1,-1,-1,-1	7957,7437,6175,5797,-1,-1,-1,-1,-1,-1,-1	849,849,246,246,-1,-1,-1,-1,-1,-1,-1	5157,5049,4446,4446,-1,-1,-1,-1,-1,-1,-1	283,283,82,82,-1,-1,-1,-1,-1,-1,-1	1718,1682,1481,1481,-1,-1,-1,-1,-1,-1,-1	rs2076324	.;YES;.;.	ENSG00000116731;ENSG00000116731;ENSG00000116731;ENSG00000116731	ENST00000311066;ENST00000235372;ENST00000413440;ENST00000343137	ENSP00000312352;ENSP00000235372;ENSP00000411103;ENSP00000341621	p.Asp283Glu;p.Asp283Glu;p.Asp82Glu;p.Asp82Glu	.;.;.;.	alternative2;principal4;.;.	PRDM2;PRDM2;PRDM2;PRDM2	283;283;82;82	0.065;0.0571;.;0.0693	.
1	14106394	A	ACTC	0.467269	conservative_inframe_insertion,conservative_inframe_insertion,conservative_inframe_insertion,conservative_inframe_insertion,downstream_gene_variant,downstream_gene_variant,intron_variant,intron_variant,intron_variant,intron_variant	PRDM2,PRDM2,PRDM2,PRDM2,PRDM2,PRDM2,PRDM2,PRDM2,PRDM2,PRDM2	ENSG00000116731,ENSG00000116731,ENSG00000116731,ENSG00000116731,ENSG00000116731,ENSG00000116731,ENSG00000116731,ENSG00000116731,ENSG00000116731,ENSG00000116731	protein_coding,protein_coding,protein_coding,protein_coding,protein_coding,protein_coding,protein_coding,nonsense_mediated_decay,protein_coding,protein_coding	8,8,3,4,-1,-1,6,5,3,2	p.Pro703dup,p.Pro703dup,p.Pro502dup,p.Pro502dup,.,.,.,.,.,.	2966,2966,1684,1728,-1,-1,-1,-1,-1,-1	7957,7437,6175,5797,-1,-1,-1,-1,-1,-1	2110,2110,1507,1507,-1,-1,-1,-1,-1,-1	5157,5049,4446,4446,-1,-1,-1,-1,-1,-1	704,704,503,503,-1,-1,-1,-1,-1,-1	1718,1682,1481,1481,-1,-1,-1,-1,-1,-1
1	15599021	C	T	0.0657174	missense_variant,missense_variant,missense_variant,missense_variant,intron_variant	FHAD1,FHAD1,FHAD1,FHAD1,FHAD1	ENSG00000142621,ENSG00000142621,ENSG00000142621,ENSG00000142621,ENSG00000142621	protein_coding,protein_coding,protein_coding,protein_coding,protein_coding	3,3,3,2,2	p.Pro99Leu,p.Pro99Leu,p.Pro99Leu,p.Pro99Leu,.	434,434,434,296,-1	4500,5090,4982,4355,-1	296,296,296,296,-1	4362,4239,4131,4239,-1	99,99,99,99,-1	1453,1412,1376,1412,-1	rs6679905	YES;.	ENSG00000142621;ENSG00000142621	ENST00000358897;ENST00000375998	ENSP00000351770;ENSP00000365166	p.Pro99Leu;p.Pro99Leu	.;.	principal1;principal1	FHAD1;FHAD1	99;99	0.0972;0.1006	.
1	15616139	G	A	0.271843	missense_variant,missense_variant,missense_variant,missense_variant,missense_variant,downstream_gene_variant	FHAD1,FHAD1,FHAD1,FHAD1,FHAD1,FHAD1	ENSG00000142621,ENSG00000142621,ENSG00000142621,ENSG00000142621,ENSG00000142621,ENSG00000142621	protein_coding,protein_coding,protein_coding,protein_coding,protein_coding,processed_transcript	4,4,4,3,3,-1	p.Arg182His,p.Arg182His,p.Arg182His,p.Arg156His,p.Arg182His,.	683,683,683,468,545,-1	4500,5090,4982,570,4355,-1	545,545,545,467,545,-1	4362,4239,4131,569,4239,-1	182,182,182,156,182,-1	1453,1412,1376,188,1412,-1	rs486557	YES;.	ENSG00000142621;ENSG00000142621	ENST00000358897;ENST00000375998	ENSP00000351770;ENSP00000365166	p.Arg182His;p.Arg182His	.;.	principal1;principal1	FHAD1;FHAD1	182;182	0.0704;0.0737	.
1	15639581	A	G	0.0626951	missense_variant,missense_variant,missense_variant,missense_variant,missense_variant,missense_variant,missense_variant,intron_variant,non_coding_transcript_exon_variant,non_coding_transcript_exon_variant	FHAD1,FHAD1,FHAD1,FHAD1,FHAD1,FHAD1,FHAD1,FHAD1,FHAD1,FHAD1	ENSG00000142621,ENSG00000142621,ENSG00000142621,ENSG00000142621,ENSG00000142621,ENSG00000142621,ENSG00000142621,ENSG00000142621,ENSG00000142621,ENSG00000142621	protein_coding,protein_coding,protein_coding,protein_coding,protein_coding,protein_coding,protein_coding,protein_coding,retained_intron,processed_transcript	8,8,8,7,3,3,3,1,3,2	p.Ile356Met,p.Ile356Met,p.Ile356Met,p.Ile356Met,p.Ile70Met,p.Ile62Met,p.Ile62Met,.,.,.	1206,1206,1206,1068,211,193,186,-1,-1,-1	4500,5090,4982,4355,1459,785,993,-1,-1,-1	1068,1068,1068,1068,210,186,186,-1,-1,-1	4362,4239,4131,4239,975,756,951,-1,-1,-1	356,356,356,356,70,62,62,-1,-1,-1	1453,1412,1376,1412,324,251,316,-1,-1,-1	rs10489962	YES;.;.;.	ENSG00000142621;ENSG00000142621;ENSG00000142621;ENSG00000142621	ENST00000358897;ENST00000375998;ENST00000375997;ENST00000375995	ENSP00000351770;ENSP00000365166;ENSP00000365165;ENSP00000365163	p.Ile356Met;p.Ile356Met;p.Ile62Met;p.Ile62Met	.;.;.;.	principal1;principal1;.;.	FHAD1;FHAD1;FHAD1;FHAD1	356;356;62;62	0.058;0.0551;0.0525;0.0568	.
1	15668276	G	A	0.407704	missense_variant,missense_variant,missense_variant,missense_variant,synonymous_variant,upstream_gene_variant,upstream_gene_variant,upstream_gene_variant,upstream_gene_variant,intron_variant,non_coding_transcript_exon_variant	FHAD1,FHAD1,FHAD1,FHAD1,FHAD1,FHAD1,FHAD1,FHAD1,FHAD1,RP3-467K16.2,FHAD1	ENSG00000142621,ENSG00000142621,ENSG00000142621,ENSG00000142621,ENSG00000142621,ENSG00000142621,ENSG00000142621,ENSG00000142621,ENSG00000142621,ENSG00000233485,ENSG00000142621	protein_coding,protein_coding,protein_coding,protein_coding,protein_coding,protein_coding,protein_coding,protein_coding,processed_transcript,antisense,processed_transcript	15,15,15,14,1,-1,-1,-1,-1,1,5	p.Gly651Arg,p.Gly651Arg,p.Gly651Arg,p.Gly651Arg,p.Gln6Gln,.,.,.,.,.,.	2089,2089,2089,1951,20,-1,-1,-1,-1,-1,-1	4500,5090,4982,4355,3481,-1,-1,-1,-1,-1,-1	1951,1951,1951,1951,18,-1,-1,-1,-1,-1,-1	4362,4239,4131,4239,2079,-1,-1,-1,-1,-1,-1	651,651,651,651,6,-1,-1,-1,-1,-1,-1	1453,1412,1376,1412,692,-1,-1,-1,-1,-1,-1	rs763821	YES;.	ENSG00000142621;ENSG00000142621	ENST00000358897;ENST00000375998	ENSP00000351770;ENSP00000365166	p.Gly651Arg;p.Gly651Arg	.;.	principal1;principal1	FHAD1;FHAD1	651;651	0.0755;0.0775	.
1	15668319	G	A	0.0649529	missense_variant,missense_variant,missense_variant,missense_variant,missense_variant,upstream_gene_variant,upstream_gene_variant,upstream_gene_variant,upstream_gene_variant,intron_variant,non_coding_transcript_exon_variant	FHAD1,FHAD1,FHAD1,FHAD1,FHAD1,FHAD1,FHAD1,FHAD1,FHAD1,RP3-467K16.2,FHAD1	ENSG00000142621,ENSG00000142621,ENSG00000142621,ENSG00000142621,ENSG00000142621,ENSG00000142621,ENSG00000142621,ENSG00000142621,ENSG00000142621,ENSG00000233485,ENSG00000142621	protein_coding,protein_coding,protein_coding,protein_coding,protein_coding,protein_coding,protein_coding,protein_coding,processed_transcript,antisense,processed_transcript	15,15,15,14,1,-1,-1,-1,-1,1,5	p.Arg665Gln,p.Arg665Gln,p.Arg665Gln,p.Arg665Gln,p.Glu21Lys,.,.,.,.,.,.	2132,2132,2132,1994,63,-1,-1,-1,-1,-1,-1	4500,5090,4982,4355,3481,-1,-1,-1,-1,-1,-1	1994,1994,1994,1994,61,-1,-1,-1,-1,-1,-1	4362,4239,4131,4239,2079,-1,-1,-1,-1,-1,-1	665,665,665,665,21,-1,-1,-1,-1,-1,-1	1453,1412,1376,1412,692,-1,-1,-1,-1,-1,-1	rs12126178	YES;.	ENSG00000142621;ENSG00000142621	ENST00000358897;ENST00000375998	ENSP00000351770;ENSP00000365166	p.Arg665Gln;p.Arg665Gln	.;.	principal1;principal1	FHAD1;FHAD1	665;665	0.0879;0.0803	.
1	15687059	A	G	0.274237	missense_variant,missense_variant,missense_variant,missense_variant,missense_variant,missense_variant,missense_variant,missense_variant,upstream_gene_variant,non_coding_transcript_exon_variant,non_coding_transcript_exon_variant,non_coding_transcript_exon_variant	FHAD1,FHAD1,FHAD1,FHAD1,FHAD1,FHAD1,FHAD1,FHAD1,FHAD1,FHAD1,FHAD1,FHAD1	ENSG00000142621,ENSG00000142621,ENSG00000142621,ENSG00000142621,ENSG00000142621,ENSG00000142621,ENSG00000142621,ENSG00000142621,ENSG00000142621,ENSG00000142621,ENSG00000142621,ENSG00000142621	protein_coding,protein_coding,protein_coding,protein_coding,protein_coding,protein_coding,protein_coding,protein_coding,nonsense_mediated_decay,processed_transcript,processed_transcript,retained_intron	21,21,20,20,6,5,5,4,-1,11,4,2	p.Glu919Gly,p.Glu919Gly,p.Glu883Gly,p.Glu919Gly,p.Glu237Gly,p.Glu172Gly,p.Glu190Gly,p.Glu154Gly,.,.,.,.	2894,2894,2786,2756,712,569,569,461,-1,-1,-1,-1	4500,5090,4982,4355,3481,2434,2434,2657,-1,-1,-1,-1	2756,2756,2648,2756,710,515,569,461,-1,-1,-1,-1	4362,4239,4131,4239,2079,2052,2106,1944,-1,-1,-1,-1	919,919,883,919,237,172,190,154,-1,-1,-1,-1	1453,1412,1376,1412,692,683,701,647,-1,-1,-1,-1	rs4661330	YES;.;.;.	ENSG00000142621;ENSG00000142621;ENSG00000142621;ENSG00000142621	ENST00000358897;ENST00000375998;ENST00000529606;ENST00000314668	ENSP00000351770;ENSP00000365166;ENSP00000434909;ENSP00000318812	p.Glu919Gly;p.Glu919Gly;p.Glu190Gly;p.Glu154Gly	.;.;.;.	principal1;principal1;.;.	FHAD1;FHAD1;FHAD1;FHAD1	919;919;190;154	0.2022;0.2215;0.1246;0.138	.
1	15708540	A	G	0.365872	missense_variant,missense_variant,missense_variant,missense_variant,missense_variant,missense_variant,missense_variant,missense_variant,upstream_gene_variant,non_coding_transcript_exon_variant,non_coding_transcript_exon_variant,non_coding_transcript_exon_variant,non_coding_transcript_exon_variant	FHAD1,FHAD1,FHAD1,FHAD1,FHAD1,FHAD1,FHAD1,FHAD1,FHAD1,FHAD1,FHAD1,FHAD1,FHAD1	ENSG00000142621,ENSG00000142621,ENSG00000142621,ENSG00000142621,ENSG00000142621,ENSG00000142621,ENSG00000142621,ENSG00000142621,ENSG00000142621,ENSG00000142621,ENSG00000142621,ENSG00000142621,ENSG00000142621	protein_coding,protein_coding,protein_coding,protein_coding,protein_coding,protein_coding,protein_coding,protein_coding,processed_transcript,processed_transcript,nonsense_mediated_decay,processed_transcript,processed_transcript	30,30,29,29,15,14,14,13,-1,20,9,4,2	p.Ile1325Val,p.Ile1325Val,p.Ile1289Val,p.Ile1325Val,p.Ile643Val,p.Ile578Val,p.Ile596Val,p.Ile560Val,.,.,.,.,.	4111,4111,4003,3973,1929,1786,1786,1678,-1,-1,-1,-1,-1	4500,5090,4982,4355,3481,2434,2434,2657,-1,-1,-1,-1,-1	3973,3973,3865,3973,1927,1732,1786,1678,-1,-1,-1,-1,-1	4362,4239,4131,4239,2079,2052,2106,1944,-1,-1,-1,-1,-1	1325,1325,1289,1325,643,578,596,560,-1,-1,-1,-1,-1	1453,1412,1376,1412,692,683,701,647,-1,-1,-1,-1,-1	rs1010294	YES;.;.;.	ENSG00000142621;ENSG00000142621;ENSG00000142621;ENSG00000142621	ENST00000358897;ENST00000375998;ENST00000529606;ENST00000314668	ENSP00000351770;ENSP00000365166;ENSP00000434909;ENSP00000318812	p.Ile1325Val;p.Ile1325Val;p.Ile596Val;p.Ile560Val	.;.;.;.	principal1;principal1;.;.	FHAD1;FHAD1;FHAD1;FHAD1	1325;1325;596;560	0.0672;0.0566;0.0517;0.05	.
1	15808767	G	A	0.278172	missense_variant,missense_variant,upstream_gene_variant,non_coding_transcript_exon_variant	CELA2B,CELA2B,CELA2B,CELA2B	ENSG00000215704,ENSG00000215704,ENSG00000215704,ENSG00000215704	protein_coding,protein_coding,processed_transcript,processed_transcript	4,4,-1,5	p.Gly79Arg,p.Gly98Arg,.,.	260,292,-1,-1	923,377,-1,-1	235,292,-1,-1	810,377,-1,-1	79,98,-1,-1	269,124,-1,-1	rs3820071	YES;.	ENSG00000215704;ENSG00000215704	ENST00000375910;ENST00000422901	ENSP00000365075;ENSP00000399811	p.Gly79Arg;p.Gly98Arg	Serine proteases, trypsin domain|Serine proteases, trypsin domain|Serine proteases, trypsin domain|Serine proteases, trypsin domain;Serine proteases, trypsin domain	principal1;.	CELA2B;CELA2B	79;98	0.2959;0.0846	.
1	15808872	G	A	0.274895	missense_variant,upstream_gene_variant,downstream_gene_variant,non_coding_transcript_exon_variant	CELA2B,CELA2B,CELA2B,CELA2B	ENSG00000215704,ENSG00000215704,ENSG00000215704,ENSG00000215704	protein_coding,processed_transcript,protein_coding,processed_transcript	4,-1,-1,5	p.Asp114Asn,.,.,.	365,-1,-1,-1	923,-1,-1,-1	340,-1,-1,-1	810,-1,-1,-1	114,-1,-1,-1	269,-1,-1,-1	rs3766160	YES	ENSG00000215704	ENST00000375910	ENSP00000365075	p.Asp114Asn	Serine proteases, trypsin domain|Serine proteases, trypsin domain|Serine proteases, trypsin domain|Serine proteases, trypsin domain	principal1	CELA2B	114	0.0945	.	CELA2B	ENSG00000215704	.	FUNCTION: Acts upon elastin.;	Pancreas.;	.	.
1	15832543	T	C	0.60601	missense_variant,missense_variant,missense_variant,missense_variant,missense_variant,3_prime_UTR_variant,3_prime_UTR_variant,downstream_gene_variant,intron_variant,intron_variant,non_coding_transcript_exon_variant,non_coding_transcript_exon_variant	CASP9,CASP9,CASP9,CASP9,CASP9,CASP9,CASP9,CASP9,CASP9,CASP9,CASP9,CASP9	ENSG00000132906,ENSG00000132906,ENSG00000132906,ENSG00000132906,ENSG00000132906,ENSG00000132906,ENSG00000132906,ENSG00000132906,ENSG00000132906,ENSG00000132906,ENSG00000132906,ENSG00000132906	protein_coding,protein_coding,protein_coding,protein_coding,protein_coding,nonsense_mediated_decay,nonsense_mediated_decay,retained_intron,protein_coding,protein_coding,nonsense_mediated_decay,nonsense_mediated_decay	5,5,2,5,5,5,5,-1,2,4,5,5	p.Gln221Arg,p.Gln221Arg,p.Gln62Arg,p.Gln138Arg,p.Gln138Arg,.,.,.,.,.,.,.	907,757,186,674,568,-1,-1,-1,-1,-1,-1,-1	4463,2019,740,1351,954,-1,-1,-1,-1,-1,-1,-1	662,662,185,413,413,-1,-1,-1,-1,-1,-1,-1	1266,1251,594,1002,799,-1,-1,-1,-1,-1,-1,-1	221,221,62,138,138,-1,-1,-1,-1,-1,-1,-1	421,416,197,333,265,-1,-1,-1,-1,-1,-1,-1	rs1052576	.;YES;.;.	ENSG00000132906;ENSG00000132906;ENSG00000132906;ENSG00000132906	ENST00000546424;ENST00000333868;ENST00000375890;ENST00000447522	ENSP00000449584;ENSP00000330237;ENSP00000365051;ENSP00000396540	p.Gln221Arg;p.Gln221Arg;p.Gln138Arg;p.Gln138Arg	Peptidase C14, p20 domain|Peptidase C14A, caspase catalytic domain|Peptidase C14A, caspase catalytic domain;Peptidase C14, p20 domain|Peptidase C14A, caspase catalytic domain|Peptidase C14A, caspase catalytic domain;.;Peptidase C14, p20 domain|Peptidase C14A, caspase catalytic domain|Peptidase C14A, caspase catalytic domain	alternative2;principal2;.;.	CASP9;CASP9;CASP9;CASP9	221;221;138;138	0.0593;0.0575;0.06;0.0612	.
1	15909744	C	T	0.326613	missense_variant,downstream_gene_variant,intron_variant	AGMAT,RP4-680D5.2,DNAJC16	ENSG00000116771,ENSG00000237301,ENSG00000116138	protein_coding,antisense,processed_transcript	2,-1,13	p.Arg140Gln,.,.	562,-1,-1	2500,-1,-1	419,-1,-1	1059,-1,-1	140,-1,-1	352,-1,-1	rs11580170	YES	ENSG00000116771	ENST00000375826	ENSP00000364986	p.Arg140Gln	.	principal1	AGMAT	140	0.0751	.	AGMAT	ENSG00000116771	.	.	Highly expressed in liver and kidney. Also found in skeletal muscle, fetal liver, brain, testis, skin and the gastrointestinal tract. Within brain, expression is higher in the cerebral cortex with lower levels in the medulla and spinal cord. {ECO:0000269|PubMed:11804860, ECO:0000269|PubMed:11914032}.;	.	.
1	15909850	C	G	0.664222	missense_variant,downstream_gene_variant,intron_variant	AGMAT,RP4-680D5.2,DNAJC16	ENSG00000116771,ENSG00000237301,ENSG00000116138	protein_coding,antisense,processed_transcript	2,-1,13	p.Gly105Arg,.,.	456,-1,-1	2500,-1,-1	313,-1,-1	1059,-1,-1	105,-1,-1	352,-1,-1	rs6429757	YES	ENSG00000116771	ENST00000375826	ENSP00000364986	p.Gly105Arg	.	principal1	AGMAT	105	0.0546	.	AGMAT	ENSG00000116771	.	.	Highly expressed in liver and kidney. Also found in skeletal muscle, fetal liver, brain, testis, skin and the gastrointestinal tract. Within brain, expression is higher in the cerebral cortex with lower levels in the medulla and spinal cord. {ECO:0000269|PubMed:11804860, ECO:0000269|PubMed:11914032}.;	.	.
1	15986547	T	C	0.322935	missense_variant,3_prime_UTR_variant,3_prime_UTR_variant,downstream_gene_variant,non_coding_transcript_exon_variant	RSC1A1,DDI2,DDI2,DDI2,DDI2	ENSG00000215695,ENSG00000197312,ENSG00000197312,ENSG00000197312,ENSG00000197312	protein_coding,protein_coding,nonsense_mediated_decay,retained_intron,nonsense_mediated_decay	1,10,8,-1,8	p.Phe62Leu,.,.,.,.	184,-1,-1,-1,-1	1854,-1,-1,-1,-1	184,-1,-1,-1,-1	1854,-1,-1,-1,-1	62,-1,-1,-1,-1	617,-1,-1,-1,-1	rs3766163	YES	ENSG00000215695	ENST00000345034	ENSP00000341963	p.Phe62Leu	.	principal1	RSC1A1	62	0.6106	.	RSC1A1	ENSG00000215695	Retinoschisis;Abnormality of vision;Abnormality of eye movement;Abnormal electroretinogram;Glaucoma;Cataract;Retinal detachment;Retinal atrophy;Electronegative electroretinogram;Retinal pigment epithelial atrophy;Hypermetropia;Progressive visual loss;Retinoschisis;Mizuo phenomenon;Macular atrophy;Vitreous hemorrhage;X-linked dominant inheritance;Peripheral cystoid retinal degeneration;X-linked re…	FUNCTION: Mediates transcriptional and post-transcriptional regulation of SLC5A1. Inhibits a dynamin and PKC-dependent exocytotic pathway of SLC5A1. Also involved in transcriptional regulation of SLC22A2. Exhibits glucose-dependent, short-term inhibition of SLC5A1 and SLC22A2 by inhibiting the release of vesicles from the trans-Golgi network. {ECO:0000269|PubMed:14724758, ECO:0000269|PubMed:16788…	Expressed in small intestine, kidney and brain. {ECO:0000269|PubMed:8836035}.;	cochlea;spleen;liver;stomach;brain;unclassifiable (Anatomical System);larynx;kidney;thyroid;lymph node;frontal lobe;sympathetic chain;colon;head and neck;placenta;nasopharynx;skeletal muscle;breast;	.
1	16042766	T	C	0.371928	missense_variant,missense_variant,non_coding_transcript_exon_variant	PLEKHM2,PLEKHM2,PLEKHM2	ENSG00000116786,ENSG00000116786,ENSG00000116786	protein_coding,protein_coding,processed_transcript	2,2,2	p.Ile32Thr,p.Ile32Thr,.	322,264,-1	4122,4004,-1	95,95,-1	3060,3000,-1	32,32,-1	1019,999,-1	rs12091750	YES;.;.	ENSG00000116786;ENSG00000116786;ENSG00000116786	ENST00000375799;ENST00000375793;ENST00000642363	ENSP00000364956;ENSP00000364950;ENSP00000494591	p.Ile32Thr;p.Ile32Thr;.	.;.;.	principal2;alternative2;alternative2	PLEKHM2;PLEKHM2;PLEKHM2	32;32;32	0.0316;0.0558;0.0558	NC_000001.11:g.15716271T>C
1	16070871	C	T	0.117108	missense_variant,downstream_gene_variant,downstream_gene_variant,intron_variant,non_coding_transcript_exon_variant	TMEM82,SLC25A34,SLC25A34,RP11-169K16.4,TMEM82	ENSG00000162460,ENSG00000162461,ENSG00000162461,ENSG00000224459,ENSG00000162460	protein_coding,protein_coding,processed_transcript,antisense,processed_transcript	4,-1,-1,1,3	p.Arg185Cys,.,.,.,.	691,-1,-1,-1,-1	1520,-1,-1,-1,-1	553,-1,-1,-1,-1	1032,-1,-1,-1,-1	185,-1,-1,-1,-1	343,-1,-1,-1,-1	rs7511651	YES	ENSG00000162460	ENST00000375782	ENSP00000364938	p.Arg185Cys	.	principal1	TMEM82	185	0.1092	.	TMEM82	ENSG00000162460	.	.	.	.	.
1	16096934	C	T	0.621212	missense_variant,missense_variant,missense_variant,missense_variant,missense_variant,missense_variant,downstream_gene_variant,downstream_gene_variant	FBLIM1,FBLIM1,FBLIM1,FBLIM1,FBLIM1,FBLIM1,FBLIM1,FBLIM1	ENSG00000162458,ENSG00000162458,ENSG00000162458,ENSG00000162458,ENSG00000162458,ENSG00000162458,ENSG00000162458,ENSG00000162458	protein_coding,protein_coding,protein_coding,protein_coding,protein_coding,protein_coding,protein_coding,protein_coding	5,7,6,4,4,2,-1,-1	p.Ser191Phe,p.Ser191Phe,p.Ser191Phe,p.Ser94Phe,p.Ser94Phe,p.Ser94Phe,.,.	779,1015,1212,580,409,312,-1,-1	1543,3498,3695,3058,562,1530,-1,-1	572,572,572,281,281,281,-1,-1	1125,1122,1122,831,434,831,-1,-1	191,191,191,94,94,94,-1,-1	374,373,373,276,143,276,-1,-1	rs10927851	.;.;.;YES;.	ENSG00000162458;ENSG00000162458;ENSG00000162458;ENSG00000162458;ENSG00000162458	ENST00000375771;ENST00000375766;ENST00000502739;ENST00000441801;ENST00000332305	ENSP00000364926;ENSP00000364921;ENSP00000424920;ENSP00000416387;ENSP00000364920	p.Ser191Phe;p.Ser191Phe;p.Ser94Phe;p.Ser191Phe;p.Ser94Phe	Zinc finger, LIM-type|Zinc finger, LIM-type|Zinc finger, LIM-type|Zinc finger, LIM-type;Zinc finger, LIM-type|Zinc finger, LIM-type|Zinc finger, LIM-type|Zinc finger, LIM-type;Zinc finger, LIM-type|Zinc finger, LIM-type|Zinc finger, LIM-type|Zinc finger, LIM-type;.;.	principal3;principal3;.;.;alternative2	FBLIM1;FBLIM1;FBLIM1;FBLIM1;FBLIM1	191;191;94;191;94	0.3165;0.3443;0.3847;0.4453;0.289	.
1	16255644	C	T	0.102205	missense_variant	SPEN	ENSG00000065526	protein_coding	11	p.Ala970Val	3113	12232	2909	10995	970	3664	rs848208	YES	ENSG00000065526	ENST00000375759	ENSP00000364912	p.Ala970Val	.	principal1	SPEN	970	0.0787	NC_000001.11:g.15929149C>T	SPEN	ENSG00000065526	.	FUNCTION: May serve as a nuclear matrix platform that organizes and integrates transcriptional responses. In osteoblasts, supports transcription activation: synergizes with RUNX2 to enhance FGFR2- mediated activation of the osteocalcin FGF-responsive element (OCFRE) (By similarity). Has also been shown to be an essential corepressor protein, which probably regulates different key pathways such as…	Expressed at high level in brain, testis, spleen and thymus. Expressed at intermediate level in kidney, liver, mammary gland and skin.;	.	.
1	16256007	T	C	0.671069	missense_variant	SPEN	ENSG00000065526	protein_coding	11	p.Leu1091Pro	3476	12232	3272	10995	1091	3664	rs848209	YES	ENSG00000065526	ENST00000375759	ENSP00000364912	p.Leu1091Pro	.	principal1	SPEN	1091	0.0427	NC_000001.11:g.15929512T>C	SPEN	ENSG00000065526	.	FUNCTION: May serve as a nuclear matrix platform that organizes and integrates transcriptional responses. In osteoblasts, supports transcription activation: synergizes with RUNX2 to enhance FGFR2- mediated activation of the osteocalcin FGF-responsive element (OCFRE) (By similarity). Has also been shown to be an essential corepressor protein, which probably regulates different key pathways such as…	Expressed at high level in brain, testis, spleen and thymus. Expressed at intermediate level in kidney, liver, mammary gland and skin.;	.	.
1	16351275	A	G	0.602581	missense_variant,missense_variant,missense_variant,upstream_gene_variant,downstream_gene_variant,intron_variant,intron_variant,non_coding_transcript_exon_variant	CLCNKA,CLCNKA,CLCNKA,CLCNKA,CLCNKA,CLCNKA,CLCNKA,CLCNKA	ENSG00000186510,ENSG00000186510,ENSG00000186510,ENSG00000186510,ENSG00000186510,ENSG00000186510,ENSG00000186510,ENSG00000186510	protein_coding,protein_coding,protein_coding,processed_transcript,processed_transcript,processed_transcript,protein_coding,processed_transcript	4,5,4,-1,-1,7,3,4	p.Arg83Gly,p.Arg83Gly,p.Arg83Gly,.,.,.,.,.	266,375,327,-1,-1,-1,-1,-1	2475,2581,2530,-1,-1,-1,-1,-1	247,247,247,-1,-1,-1,-1,-1	2064,2061,2061,-1,-1,-1,-1,-1	83,83,83,-1,-1,-1,-1,-1	687,686,686,-1,-1,-1,-1,-1	rs10927887	.;YES	ENSG00000186510;ENSG00000186510	ENST00000375692;ENST00000331433	ENSP00000364844;ENSP00000332771	p.Arg83Gly;p.Arg83Gly	.;.	alternative1;principal3	CLCNKA;CLCNKA	83;83	0.0624;0.0851	NC_000001.11:g.16024780A>G
1	16354590	A	T	0.212969	missense_variant,missense_variant,missense_variant,missense_variant,downstream_gene_variant,non_coding_transcript_exon_variant,non_coding_transcript_exon_variant	CLCNKA,CLCNKA,CLCNKA,CLCNKA,CLCNKA,CLCNKA,CLCNKA	ENSG00000186510,ENSG00000186510,ENSG00000186510,ENSG00000186510,ENSG00000186510,ENSG00000186510,ENSG00000186510	protein_coding,protein_coding,protein_coding,protein_coding,processed_transcript,processed_transcript,processed_transcript	10,11,10,9,-1,14,4	p.Tyr315Phe,p.Tyr315Phe,p.Tyr315Phe,p.Tyr272Phe,.,.,.	963,1072,1024,872,-1,-1,-1	2475,2581,2530,1997,-1,-1,-1	944,944,944,815,-1,-1,-1	2064,2061,2061,1935,-1,-1,-1	315,315,315,272,-1,-1,-1	687,686,686,644,-1,-1,-1	rs12126269	.;.;YES	ENSG00000186510;ENSG00000186510;ENSG00000186510	ENST00000375692;ENST00000439316;ENST00000331433	ENSP00000364844;ENSP00000414445;ENSP00000332771	p.Tyr315Phe;p.Tyr272Phe;p.Tyr315Phe	.;.;.	alternative1;.;principal3	CLCNKA;CLCNKA;CLCNKA	315;272;315	0.0564;0.0588;0.0537	NC_000001.11:g.16028095A>T
1	16355638	T	A	0.0565067	missense_variant,missense_variant,missense_variant,missense_variant,downstream_gene_variant,non_coding_transcript_exon_variant,non_coding_transcript_exon_variant	CLCNKA,CLCNKA,CLCNKA,CLCNKA,CLCNKA,CLCNKA,CLCNKA	ENSG00000186510,ENSG00000186510,ENSG00000186510,ENSG00000186510,ENSG00000186510,ENSG00000186510,ENSG00000186510	protein_coding,protein_coding,protein_coding,protein_coding,processed_transcript,processed_transcript,processed_transcript	12,13,12,11,-1,16,6	p.His357Gln,p.His357Gln,p.His357Gln,p.His314Gln,.,.,.	1090,1199,1151,999,-1,-1,-1	2475,2581,2530,1997,-1,-1,-1	1071,1071,1071,942,-1,-1,-1	2064,2061,2061,1935,-1,-1,-1	357,357,357,314,-1,-1,-1	687,686,686,644,-1,-1,-1	rs79751787	.;.;YES	ENSG00000186510;ENSG00000186510;ENSG00000186510	ENST00000375692;ENST00000439316;ENST00000331433	ENSP00000364844;ENSP00000414445;ENSP00000332771	p.His357Gln;p.His314Gln;p.His357Gln	.;.;.	alternative1;.;principal3	CLCNKA;CLCNKA;CLCNKA	357;314;357	0.2297;0.2969;0.2464	NC_000001.11:g.16029143T>A
1	16356501	G	A	0.604335	missense_variant,missense_variant,missense_variant,missense_variant,downstream_gene_variant,non_coding_transcript_exon_variant,non_coding_transcript_exon_variant	CLCNKA,CLCNKA,CLCNKA,CLCNKA,CLCNKA,CLCNKA,CLCNKA	ENSG00000186510,ENSG00000186510,ENSG00000186510,ENSG00000186510,ENSG00000186510,ENSG00000186510,ENSG00000186510	protein_coding,protein_coding,protein_coding,protein_coding,processed_transcript,processed_transcript,processed_transcript	14,15,14,13,-1,18,8	p.Ala447Thr,p.Ala447Thr,p.Ala447Thr,p.Ala404Thr,.,.,.	1358,1467,1419,1267,-1,-1,-1	2475,2581,2530,1997,-1,-1,-1	1339,1339,1339,1210,-1,-1,-1	2064,2061,2061,1935,-1,-1,-1	447,447,447,404,-1,-1,-1	687,686,686,644,-1,-1,-1	rs1805152	.;.;YES	ENSG00000186510;ENSG00000186510;ENSG00000186510	ENST00000375692;ENST00000439316;ENST00000331433	ENSP00000364844;ENSP00000414445;ENSP00000332771	p.Ala447Thr;p.Ala404Thr;p.Ala447Thr	.;.;.	alternative1;.;principal3	CLCNKA;CLCNKA;CLCNKA	447;404;447	0.0738;0.0738;0.0765	NC_000001.11:g.16030006G>A
1	16356522	A	G	0.0975024	missense_variant,missense_variant,missense_variant,missense_variant,downstream_gene_variant,non_coding_transcript_exon_variant,non_coding_transcript_exon_variant	CLCNKA,CLCNKA,CLCNKA,CLCNKA,CLCNKA,CLCNKA,CLCNKA	ENSG00000186510,ENSG00000186510,ENSG00000186510,ENSG00000186510,ENSG00000186510,ENSG00000186510,ENSG00000186510	protein_coding,protein_coding,protein_coding,protein_coding,processed_transcript,processed_transcript,processed_transcript	14,15,14,13,-1,18,8	p.Thr454Ala,p.Thr454Ala,p.Thr454Ala,p.Thr411Ala,.,.,.	1379,1488,1440,1288,-1,-1,-1	2475,2581,2530,1997,-1,-1,-1	1360,1360,1360,1231,-1,-1,-1	2064,2061,2061,1935,-1,-1,-1	454,454,454,411,-1,-1,-1	687,686,686,644,-1,-1,-1	rs34471231	.;.;YES	ENSG00000186510;ENSG00000186510;ENSG00000186510	ENST00000375692;ENST00000439316;ENST00000331433	ENSP00000364844;ENSP00000414445;ENSP00000332771	p.Thr454Ala;p.Thr411Ala;p.Thr454Ala	.;.;.	alternative1;.;principal3	CLCNKA;CLCNKA;CLCNKA	454;411;454	0.0536;0.0546;0.053	NC_000001.11:g.16030027A>G
1	16356531	G	A	0.097511	missense_variant,missense_variant,missense_variant,missense_variant,downstream_gene_variant,non_coding_transcript_exon_variant,non_coding_transcript_exon_variant	CLCNKA,CLCNKA,CLCNKA,CLCNKA,CLCNKA,CLCNKA,CLCNKA	ENSG00000186510,ENSG00000186510,ENSG00000186510,ENSG00000186510,ENSG00000186510,ENSG00000186510,ENSG00000186510	protein_coding,protein_coding,protein_coding,protein_coding,processed_transcript,processed_transcript,processed_transcript	14,15,14,13,-1,18,8	p.Val457Ile,p.Val457Ile,p.Val457Ile,p.Val414Ile,.,.,.	1388,1497,1449,1297,-1,-1,-1	2475,2581,2530,1997,-1,-1,-1	1369,1369,1369,1240,-1,-1,-1	2064,2061,2061,1935,-1,-1,-1	457,457,457,414,-1,-1,-1	687,686,686,644,-1,-1,-1	rs35747151	.;.;YES	ENSG00000186510;ENSG00000186510;ENSG00000186510	ENST00000375692;ENST00000439316;ENST00000331433	ENSP00000364844;ENSP00000414445;ENSP00000332771	p.Val457Ile;p.Val414Ile;p.Val457Ile	.;.;.	alternative1;.;principal3	CLCNKA;CLCNKA;CLCNKA	457;414;457	0.0645;0.065;0.0624	NC_000001.11:g.16030036G>A
1	16357147	C	T	0.0989799	missense_variant,missense_variant,missense_variant,missense_variant,downstream_gene_variant,downstream_gene_variant,downstream_gene_variant,non_coding_transcript_exon_variant	CLCNKA,CLCNKA,CLCNKA,CLCNKA,RP11-5P18.10,CLCNKA,CLCNKA,CLCNKA	ENSG00000186510,ENSG00000186510,ENSG00000186510,ENSG00000186510,ENSG00000232456,ENSG00000186510,ENSG00000186510,ENSG00000186510	protein_coding,protein_coding,protein_coding,protein_coding,unprocessed_pseudogene,processed_transcript,processed_transcript,processed_transcript	15,16,15,14,-1,-1,-1,19	p.Arg534Trp,p.Arg534Trp,p.Arg534Trp,p.Arg491Trp,.,.,.,.	1619,1728,1680,1528,-1,-1,-1,-1	2475,2581,2530,1997,-1,-1,-1,-1	1600,1600,1600,1471,-1,-1,-1,-1	2064,2061,2061,1935,-1,-1,-1,-1	534,534,534,491,-1,-1,-1,-1	687,686,686,644,-1,-1,-1,-1	rs12140223	.;.;YES	ENSG00000186510;ENSG00000186510;ENSG00000186510	ENST00000375692;ENST00000439316;ENST00000331433	ENSP00000364844;ENSP00000414445;ENSP00000332771	p.Arg534Trp;p.Arg491Trp;p.Arg534Trp	.;.;.	alternative1;.;principal3	CLCNKA;CLCNKA;CLCNKA	534;491;534	0.0678;0.0671;0.077	NC_000001.11:g.16030652C>T
1	16376191	C	T	0.837433	missense_variant,missense_variant,upstream_gene_variant	CLCNKB,CLCNKB,CLCNKB	ENSG00000184908,ENSG00000184908,ENSG00000184908	protein_coding,protein_coding,protein_coding	9,2,-1	p.Ala287Val,p.Ala118Val,.	971,536,-1	2567,2129,-1	860,353,-1	2064,1554,-1	287,118,-1	687,517,-1	rs7367494	YES;.	ENSG00000184908;ENSG00000184908	ENST00000375679;ENST00000375667	ENSP00000364831;ENSP00000364819	p.Ala287Val;p.Ala118Val	.;.	principal1;.	CLCNKB;CLCNKB	287;118	0.0611;0.0619	NC_000001.11:g.16049696C>T
1	16378000	A	G	0.141966	missense_variant,missense_variant,upstream_gene_variant	CLCNKB,CLCNKB,CLCNKB	ENSG00000184908,ENSG00000184908,ENSG00000184908	protein_coding,protein_coding,protein_coding	13,6,-1	p.Ile419Val,p.Ile250Val,.	1366,931,-1	2567,2129,-1	1255,748,-1	2064,1554,-1	419,250,-1	687,517,-1	rs6650119	.;YES;.	ENSG00000184908;ENSG00000184908;ENSG00000184908	ENST00000619181;ENST00000375679;ENST00000375667	ENSP00000483866;ENSP00000364831;ENSP00000364819	p.Ile292Val;p.Ile419Val;p.Ile250Val	.;.;.	.;principal1;.	CLCNKB;CLCNKB;CLCNKB	292;419;250	0.0955;0.1106;0.1113	NC_000001.11:g.16051505A>G
1	16378725	A	T	0.141882	missense_variant,missense_variant,upstream_gene_variant	CLCNKB,CLCNKB,CLCNKB	ENSG00000184908,ENSG00000184908,ENSG00000184908	protein_coding,protein_coding,protein_coding	15,8,-1	p.Thr481Ser,p.Thr312Ser,.	1552,1117,-1	2567,2129,-1	1441,934,-1	2064,1554,-1	481,312,-1	687,517,-1	rs12140311	.;YES;.	ENSG00000184908;ENSG00000184908;ENSG00000184908	ENST00000619181;ENST00000375679;ENST00000375667	ENSP00000483866;ENSP00000364831;ENSP00000364819	p.Thr354Ser;p.Thr481Ser;p.Thr312Ser	.;.;.	.;principal1;.	CLCNKB;CLCNKB;CLCNKB	354;481;312	0.0919;0.105;0.1021	NC_000001.11:g.16052230A>T
1	16380196	T	C	0.884453	missense_variant,missense_variant,missense_variant,downstream_gene_variant,downstream_gene_variant	CLCNKB,CLCNKB,CLCNKB,FAM131C,FAM131C	ENSG00000184908,ENSG00000184908,ENSG00000184908,ENSG00000185519,ENSG00000185519	protein_coding,protein_coding,protein_coding,protein_coding,processed_transcript	16,9,2,-1,-1	p.Met562Thr,p.Met393Thr,p.Met51Thr,.,.	1796,1361,152,-1,-1	2567,2129,464,-1,-1	1685,1178,152,-1,-1	2064,1554,441,-1,-1	562,393,51,-1,-1	687,517,146,-1,-1	rs5253	YES;.;.	ENSG00000184908;ENSG00000184908;ENSG00000184908	ENST00000375679;ENST00000375667;ENST00000431772	ENSP00000364831;ENSP00000364819;ENSP00000389344	p.Met562Thr;p.Met393Thr;p.Met51Thr	CBS domain|CBS domain|CBS domain;.;CBS domain|CBS domain|CBS domain	principal1;.;.	CLCNKB;CLCNKB;CLCNKB	562;393;51	0.0564;0.0568;0.0631	NC_000001.11:g.16053701T>C
1	16380243	A	G	0.715301	missense_variant,missense_variant,missense_variant,downstream_gene_variant,downstream_gene_variant	CLCNKB,CLCNKB,CLCNKB,FAM131C,FAM131C	ENSG00000184908,ENSG00000184908,ENSG00000184908,ENSG00000185519,ENSG00000185519	protein_coding,protein_coding,protein_coding,protein_coding,processed_transcript	16,9,2,-1,-1	p.Lys578Glu,p.Lys409Glu,p.Lys67Glu,.,.	1843,1408,199,-1,-1	2567,2129,464,-1,-1	1732,1225,199,-1,-1	2064,1554,441,-1,-1	578,409,67,-1,-1	687,517,146,-1,-1	rs2275166	YES;.;.	ENSG00000184908;ENSG00000184908;ENSG00000184908	ENST00000375679;ENST00000375667;ENST00000431772	ENSP00000364831;ENSP00000364819;ENSP00000389344	p.Lys578Glu;p.Lys409Glu;p.Lys67Glu	CBS domain|CBS domain|CBS domain;.;CBS domain|CBS domain|CBS domain	principal1;.;.	CLCNKB;CLCNKB;CLCNKB	578;409;67	0.0505;0.053;0.0516	NC_000001.11:g.16053748A>G
1	16386495	C	T	0.325916	missense_variant,downstream_gene_variant,downstream_gene_variant,downstream_gene_variant,non_coding_transcript_exon_variant	FAM131C,CLCNKB,CLCNKB,CLCNKB,FAM131C	ENSG00000185519,ENSG00000184908,ENSG00000184908,ENSG00000184908,ENSG00000185519	protein_coding,protein_coding,protein_coding,protein_coding,processed_transcript	5,-1,-1,-1,4	p.Arg107Gln,.,.,.,.	504,-1,-1,-1,-1	1695,-1,-1,-1,-1	320,-1,-1,-1,-1	843,-1,-1,-1,-1	107,-1,-1,-1,-1	280,-1,-1,-1,-1	rs71510977	YES	ENSG00000185519	ENST00000375662	ENSP00000364814	p.Arg107Gln	.	principal1	FAM131C	107	0.1215	.	FAM131C	ENSG00000185519	.	.	.	.	.
1	16389026	T	C	0.275533	missense_variant,non_coding_transcript_exon_variant	FAM131C,FAM131C	ENSG00000185519,ENSG00000185519	protein_coding,processed_transcript	3,2	p.Lys48Glu,.	326,-1	1695,-1	142,-1	843,-1	48,-1	280,-1	rs2863458	YES	ENSG00000185519	ENST00000375662	ENSP00000364814	p.Lys48Glu	.	principal1	FAM131C	48	0.2196	.	FAM131C	ENSG00000185519	.	.	.	.	.
1	16532498	G	A	0.0742265	missense_variant,missense_variant,missense_variant,non_coding_transcript_exon_variant,non_coding_transcript_exon_variant,non_coding_transcript_exon_variant	ARHGEF19,ARHGEF19,ARHGEF19,ARHGEF19,ARHGEF19,ARHGEF19	ENSG00000142632,ENSG00000142632,ENSG00000142632,ENSG00000142632,ENSG00000142632,ENSG00000142632	protein_coding,protein_coding,protein_coding,processed_transcript,processed_transcript,processed_transcript	8,2,2,3,2,3	p.Pro460Leu,p.Pro148Leu,p.Pro143Leu,.,.,.	1516,445,428,-1,-1,-1	3029,921,582,-1,-1,-1	1379,443,428,-1,-1,-1	2409,919,504,-1,-1,-1	460,148,143,-1,-1,-1	802,305,167,-1,-1,-1	rs41269185	YES;.	ENSG00000142632;ENSG00000142632	ENST00000270747;ENST00000441785	ENSP00000270747;ENSP00000414370	p.Pro460Leu;p.Pro143Leu	Dbl homology (DH) domain|Dbl homology (DH) domain|Dbl homology (DH) domain|Dbl homology (DH) domain;Dbl homology (DH) domain|Dbl homology (DH) domain	principal1;.	ARHGEF19;ARHGEF19	460;143	0.1673;0.3248	.
1	16534255	C	G	0.220522	missense_variant,upstream_gene_variant,upstream_gene_variant,upstream_gene_variant,upstream_gene_variant,upstream_gene_variant	ARHGEF19,ARHGEF19,ARHGEF19,ARHGEF19,ARHGEF19,ARHGEF19	ENSG00000142632,ENSG00000142632,ENSG00000142632,ENSG00000142632,ENSG00000142632,ENSG00000142632	protein_coding,processed_transcript,protein_coding,processed_transcript,processed_transcript,protein_coding	4,-1,-1,-1,-1,-1	p.Glu238Gln,.,.,.,.,.	849,-1,-1,-1,-1,-1	3029,-1,-1,-1,-1,-1	712,-1,-1,-1,-1,-1	2409,-1,-1,-1,-1,-1	238,-1,-1,-1,-1,-1	802,-1,-1,-1,-1,-1	rs221057	YES	ENSG00000142632	ENST00000270747	ENSP00000270747	p.Glu238Gln	.	principal1	ARHGEF19	238	0.095	.	ARHGEF19	ENSG00000142632	.	FUNCTION: Acts as guanine nucleotide exchange factor (GEF) for RhoA GTPase. {ECO:0000250}.;	.	thymus;skin;stomach;lacrimal gland;testis;unclassifiable (Anatomical System);kidney;uterus;retina;bile duct;adrenal gland;mammary gland;cervix;iris;liver;peripheral nerve;endometrium;bone;brain;heart;lung;ovary;thyroid;colon;placenta;aorta;prostate;	ciliary ganglion;dorsal root ganglion;skin;atrioventricular node;
1	16534646	C	G	0.20007	missense_variant,upstream_gene_variant,upstream_gene_variant,upstream_gene_variant,upstream_gene_variant,upstream_gene_variant	ARHGEF19,ARHGEF19,ARHGEF19,ARHGEF19,ARHGEF19,ARHGEF19	ENSG00000142632,ENSG00000142632,ENSG00000142632,ENSG00000142632,ENSG00000142632,ENSG00000142632	protein_coding,processed_transcript,protein_coding,processed_transcript,processed_transcript,protein_coding	3,-1,-1,-1,-1,-1	p.Gly163Arg,.,.,.,.,.	624,-1,-1,-1,-1,-1	3029,-1,-1,-1,-1,-1	487,-1,-1,-1,-1,-1	2409,-1,-1,-1,-1,-1	163,-1,-1,-1,-1,-1	802,-1,-1,-1,-1,-1	rs221058	YES	ENSG00000142632	ENST00000270747	ENSP00000270747	p.Gly163Arg	.	principal1	ARHGEF19	163	0.1099	.	ARHGEF19	ENSG00000142632	.	FUNCTION: Acts as guanine nucleotide exchange factor (GEF) for RhoA GTPase. {ECO:0000250}.;	.	thymus;skin;stomach;lacrimal gland;testis;unclassifiable (Anatomical System);kidney;uterus;retina;bile duct;adrenal gland;mammary gland;cervix;iris;liver;peripheral nerve;endometrium;bone;brain;heart;lung;ovary;thyroid;colon;placenta;aorta;prostate;	ciliary ganglion;dorsal root ganglion;skin;atrioventricular node;
1	16727305	G	GCTT	0.129431	conservative_inframe_insertion,conservative_inframe_insertion,conservative_inframe_insertion,downstream_gene_variant,downstream_gene_variant,downstream_gene_variant,downstream_gene_variant,non_coding_transcript_exon_variant	SPATA21,SPATA21,SPATA21,SZRD1,SZRD1,SZRD1,SZRD1,SPATA21	ENSG00000187144,ENSG00000187144,ENSG00000187144,ENSG00000055070,ENSG00000055070,ENSG00000055070,ENSG00000055070,ENSG00000187144	protein_coding,protein_coding,protein_coding,protein_coding,protein_coding,protein_coding,protein_coding,processed_transcript	11,3,9,-1,-1,-1,-1,13	p.Lys361dup,p.Lys69dup,p.Lys338dup,.,.,.,.,.	1566,207,1348,-1,-1,-1,-1,-1	2015,661,1773,-1,-1,-1,-1,-1	1083,207,1014,-1,-1,-1,-1,-1	1410,483,1341,-1,-1,-1,-1,-1	361,69,338,-1,-1,-1,-1,-1	469,160,446,-1,-1,-1,-1,-1
1	16730308	G	T	0.0603911	missense_variant,missense_variant,missense_variant,non_coding_transcript_exon_variant	SPATA21,SPATA21,SPATA21,SPATA21	ENSG00000187144,ENSG00000187144,ENSG00000187144,ENSG00000187144	protein_coding,protein_coding,protein_coding,processed_transcript	10,2,8,12	p.His305Gln,p.His13Gln,p.His282Gln,.	1398,39,1180,-1	2015,661,1773,-1	915,39,846,-1	1410,483,1341,-1	305,13,282,-1	469,160,446,-1	rs41269193	.;YES;.	ENSG00000187144;ENSG00000187144;ENSG00000187144	ENST00000491418;ENST00000335496;ENST00000540400	ENSP00000420753;ENSP00000335612;ENSP00000440046	p.His13Gln;p.His305Gln;p.His282Gln	.;.;.	.;principal2;alternative2	SPATA21;SPATA21;SPATA21	13;305;282	0.1354;0.1203;0.1238	.
1	16731510	C	G	0.217534	missense_variant,missense_variant,upstream_gene_variant,non_coding_transcript_exon_variant	SPATA21,SPATA21,SPATA21,SPATA21	ENSG00000187144,ENSG00000187144,ENSG00000187144,ENSG00000187144	protein_coding,protein_coding,protein_coding,processed_transcript	8,6,-1,10	p.Val255Leu,p.Val232Leu,.,.	1246,1028,-1,-1	2015,1773,-1,-1	763,694,-1,-1	1410,1341,-1,-1	255,232,-1,-1	469,446,-1,-1	rs525409	YES;.	ENSG00000187144;ENSG00000187144	ENST00000335496;ENST00000540400	ENSP00000335612;ENSP00000440046	p.Val255Leu;p.Val232Leu	EF-hand domain|EF-hand domain;.	principal2;alternative2	SPATA21;SPATA21	255;232	0.1251;0.132	.
1	16736132	T	C	0.235054	missense_variant,missense_variant,non_coding_transcript_exon_variant	SPATA21,SPATA21,SPATA21	ENSG00000187144,ENSG00000187144,ENSG00000187144	protein_coding,protein_coding,processed_transcript	6,4,7	p.Gln184Arg,p.Gln161Arg,.	1034,816,-1	2015,1773,-1	551,482,-1	1410,1341,-1	184,161,-1	469,446,-1	rs4661746	YES;.	ENSG00000187144;ENSG00000187144	ENST00000335496;ENST00000540400	ENSP00000335612;ENSP00000440046	p.Gln184Arg;p.Gln161Arg	.;.	principal2;alternative2	SPATA21;SPATA21	184;161	0.0754;0.0788	.
1	16895634	T	G	0.659413	missense_variant,3_prime_UTR_variant,3_prime_UTR_variant,3_prime_UTR_variant,intron_variant,non_coding_transcript_exon_variant	NBPF1,NBPF1,NBPF1,NBPF1,NBPF1,NBPF1	ENSG00000219481,ENSG00000219481,ENSG00000219481,ENSG00000219481,ENSG00000219481,ENSG00000219481	protein_coding,nonsense_mediated_decay,protein_coding,protein_coding,protein_coding,nonsense_mediated_decay	23,14,3,5,6,14	p.Lys850Gln,.,.,.,.,.	3436,-1,-1,-1,-1,-1	5932,-1,-1,-1,-1,-1	2548,-1,-1,-1,-1,-1	3420,-1,-1,-1,-1,-1	850,-1,-1,-1,-1,-1	1139,-1,-1,-1,-1,-1	rs849614	YES;.	ENSG00000219481;ENSG00000219481	ENST00000430580;ENST00000432949	ENSP00000474456;ENSP00000473697	p.Lys850Gln;p.Lys850Gln	.;Neuroblastoma breakpoint family (NBPF) domain|Neuroblastoma breakpoint family (NBPF) domain|Neuroblastoma breakpoint family (NBPF) domain	principal1;.	NBPF1;NBPF1	850;850	0.0686;0.0881	.
1	16901179	G	T	0.209106	missense_variant,missense_variant,missense_variant,3_prime_UTR_variant,upstream_gene_variant,non_coding_transcript_exon_variant	NBPF1,NBPF1,NBPF1,NBPF1,NBPF1,NBPF1	ENSG00000219481,ENSG00000219481,ENSG00000219481,ENSG00000219481,ENSG00000219481,ENSG00000219481	protein_coding,protein_coding,protein_coding,nonsense_mediated_decay,protein_coding,nonsense_mediated_decay	21,5,3,12,-1,12	p.Pro734Gln,p.Pro192Gln,p.Pro99Gln,.,.,.	3089,575,296,-1,-1,-1	5932,1069,694,-1,-1,-1	2201,575,296,-1,-1,-1	3420,900,492,-1,-1,-1	734,192,99,-1,-1,-1	1139,299,163,-1,-1,-1	rs9727080	YES;.	ENSG00000219481;ENSG00000219481	ENST00000430580;ENST00000432949	ENSP00000474456;ENSP00000473697	p.Pro734Gln;p.Pro734Gln	.;Neuroblastoma breakpoint family (NBPF) domain|Neuroblastoma breakpoint family (NBPF) domain|Neuroblastoma breakpoint family (NBPF) domain	principal1;.	NBPF1;NBPF1	734;734	0.0485;0.0426	.
1	16901668	T	C	0.309345	missense_variant,missense_variant,missense_variant,3_prime_UTR_variant,upstream_gene_variant,non_coding_transcript_exon_variant	NBPF1,NBPF1,NBPF1,NBPF1,NBPF1,NBPF1	ENSG00000219481,ENSG00000219481,ENSG00000219481,ENSG00000219481,ENSG00000219481,ENSG00000219481	protein_coding,protein_coding,protein_coding,nonsense_mediated_decay,protein_coding,nonsense_mediated_decay	20,4,2,11,-1,11	p.Lys726Glu,p.Lys184Glu,p.Lys91Glu,.,.,.	3064,550,271,-1,-1,-1	5932,1069,694,-1,-1,-1	2176,550,271,-1,-1,-1	3420,900,492,-1,-1,-1	726,184,91,-1,-1,-1	1139,299,163,-1,-1,-1	rs3901679	YES;.	ENSG00000219481;ENSG00000219481	ENST00000430580;ENST00000432949	ENSP00000474456;ENSP00000473697	p.Lys726Glu;p.Lys726Glu	.;Neuroblastoma breakpoint family (NBPF) domain|Neuroblastoma breakpoint family (NBPF) domain|Neuroblastoma breakpoint family (NBPF) domain	principal1;.	NBPF1;NBPF1	726;726	0.1074;0.089	.
1	16901710	C	G	0.369653	missense_variant,missense_variant,missense_variant,3_prime_UTR_variant,upstream_gene_variant,non_coding_transcript_exon_variant	NBPF1,NBPF1,NBPF1,NBPF1,NBPF1,NBPF1	ENSG00000219481,ENSG00000219481,ENSG00000219481,ENSG00000219481,ENSG00000219481,ENSG00000219481	protein_coding,protein_coding,protein_coding,nonsense_mediated_decay,protein_coding,nonsense_mediated_decay	20,4,2,11,-1,11	p.Asp712His,p.Asp170His,p.Asp77His,.,.,.	3022,508,229,-1,-1,-1	5932,1069,694,-1,-1,-1	2134,508,229,-1,-1,-1	3420,900,492,-1,-1,-1	712,170,77,-1,-1,-1	1139,299,163,-1,-1,-1	rs3901680	YES;.	ENSG00000219481;ENSG00000219481	ENST00000430580;ENST00000432949	ENSP00000474456;ENSP00000473697	p.Asp712His;p.Asp712His	.;Neuroblastoma breakpoint family (NBPF) domain	principal1;.	NBPF1;NBPF1	712;712	0.2648;0.1772	.
1	16902884	T	C	0.335742	missense_variant,missense_variant,missense_variant,3_prime_UTR_variant,upstream_gene_variant,non_coding_transcript_exon_variant	NBPF1,NBPF1,NBPF1,NBPF1,NBPF1,NBPF1	ENSG00000219481,ENSG00000219481,ENSG00000219481,ENSG00000219481,ENSG00000219481,ENSG00000219481	protein_coding,protein_coding,protein_coding,nonsense_mediated_decay,protein_coding,nonsense_mediated_decay	19,3,1,10,-1,10	p.Asn666Ser,p.Asn124Ser,p.Asn31Ser,.,.,.	2885,371,92,-1,-1,-1	5932,1069,694,-1,-1,-1	1997,371,92,-1,-1,-1	3420,900,492,-1,-1,-1	666,124,31,-1,-1,-1	1139,299,163,-1,-1,-1	rs74630591	YES;.	ENSG00000219481;ENSG00000219481	ENST00000430580;ENST00000432949	ENSP00000474456;ENSP00000473697	p.Asn666Ser;p.Asn666Ser	.;.	principal1;.	NBPF1;NBPF1	666;666	0.1471;0.1325	.
1	16902894	A	G	0.651644	missense_variant,missense_variant,missense_variant,3_prime_UTR_variant,upstream_gene_variant,non_coding_transcript_exon_variant	NBPF1,NBPF1,NBPF1,NBPF1,NBPF1,NBPF1	ENSG00000219481,ENSG00000219481,ENSG00000219481,ENSG00000219481,ENSG00000219481,ENSG00000219481	protein_coding,protein_coding,protein_coding,nonsense_mediated_decay,protein_coding,nonsense_mediated_decay	19,3,1,10,-1,10	p.Cys663Arg,p.Cys121Arg,p.Cys28Arg,.,.,.	2875,361,82,-1,-1,-1	5932,1069,694,-1,-1,-1	1987,361,82,-1,-1,-1	3420,900,492,-1,-1,-1	663,121,28,-1,-1,-1	1139,299,163,-1,-1,-1	rs28453011	YES;.	ENSG00000219481;ENSG00000219481	ENST00000430580;ENST00000432949	ENSP00000474456;ENSP00000473697	p.Cys663Arg;p.Cys663Arg	.;.	principal1;.	NBPF1;NBPF1	663;663	0.0359;0.0389	.
1	16903882	T	C	0.0703105	missense_variant,missense_variant,3_prime_UTR_variant,upstream_gene_variant,upstream_gene_variant,non_coding_transcript_exon_variant	NBPF1,NBPF1,NBPF1,NBPF1,NBPF1,NBPF1	ENSG00000219481,ENSG00000219481,ENSG00000219481,ENSG00000219481,ENSG00000219481,ENSG00000219481	protein_coding,protein_coding,nonsense_mediated_decay,protein_coding,protein_coding,nonsense_mediated_decay	18,2,9,-1,-1,9	p.Met612Val,p.Met70Val,.,.,.,.	2722,208,-1,-1,-1,-1	5932,1069,-1,-1,-1,-1	1834,208,-1,-1,-1,-1	3420,900,-1,-1,-1,-1	612,70,-1,-1,-1,-1	1139,299,-1,-1,-1,-1	rs672812	YES;.	ENSG00000219481;ENSG00000219481	ENST00000430580;ENST00000432949	ENSP00000474456;ENSP00000473697	p.Met612Val;p.Met612Val	.;.	principal1;.	NBPF1;NBPF1	612;612	0.1748;0.1096	.
1	16903912	T	A	0.739119	missense_variant&splice_region_variant,missense_variant&splice_region_variant,splice_region_variant&non_coding_transcript_exon_variant,3_prime_UTR_variant,upstream_gene_variant,upstream_gene_variant	NBPF1,NBPF1,NBPF1,NBPF1,NBPF1,NBPF1	ENSG00000219481,ENSG00000219481,ENSG00000219481,ENSG00000219481,ENSG00000219481,ENSG00000219481	protein_coding,protein_coding,nonsense_mediated_decay,nonsense_mediated_decay,protein_coding,protein_coding	18,2,9,9,-1,-1	p.Asn602Tyr,p.Asn60Tyr,.,.,.,.	2692,178,-1,-1,-1,-1	5932,1069,-1,-1,-1,-1	1804,178,-1,-1,-1,-1	3420,900,-1,-1,-1,-1	602,60,-1,-1,-1,-1	1139,299,-1,-1,-1,-1	rs61772344	YES;.	ENSG00000219481;ENSG00000219481	ENST00000430580;ENST00000432949	ENSP00000474456;ENSP00000473697	p.Asn602Tyr;p.Asn602Tyr	.;.	principal1;.	NBPF1;NBPF1	602;602	0.0307;0.0308	.
1	16905718	A	C	0.474613	missense_variant,missense_variant,3_prime_UTR_variant,upstream_gene_variant,upstream_gene_variant,non_coding_transcript_exon_variant	NBPF1,NBPF1,NBPF1,NBPF1,NBPF1,NBPF1	ENSG00000219481,ENSG00000219481,ENSG00000219481,ENSG00000219481,ENSG00000219481,ENSG00000219481	protein_coding,protein_coding,nonsense_mediated_decay,protein_coding,protein_coding,nonsense_mediated_decay	17,1,8,-1,-1,8	p.Cys591Gly,p.Cys49Gly,.,.,.,.	2659,145,-1,-1,-1,-1	5932,1069,-1,-1,-1,-1	1771,145,-1,-1,-1,-1	3420,900,-1,-1,-1,-1	591,49,-1,-1,-1,-1	1139,299,-1,-1,-1,-1	rs3738661	YES;.	ENSG00000219481;ENSG00000219481	ENST00000430580;ENST00000432949	ENSP00000474456;ENSP00000473697	p.Cys591Gly;p.Cys591Gly	.;.	principal1;.	NBPF1;NBPF1	591;591	0.0731;0.0574	.
1	16905789	T	C	0.380856	missense_variant,missense_variant,3_prime_UTR_variant,upstream_gene_variant,upstream_gene_variant,non_coding_transcript_exon_variant	NBPF1,NBPF1,NBPF1,NBPF1,NBPF1,NBPF1	ENSG00000219481,ENSG00000219481,ENSG00000219481,ENSG00000219481,ENSG00000219481,ENSG00000219481	protein_coding,protein_coding,nonsense_mediated_decay,protein_coding,protein_coding,nonsense_mediated_decay	17,1,8,-1,-1,8	p.His567Arg,p.His25Arg,.,.,.,.	2588,74,-1,-1,-1,-1	5932,1069,-1,-1,-1,-1	1700,74,-1,-1,-1,-1	3420,900,-1,-1,-1,-1	567,25,-1,-1,-1,-1	1139,299,-1,-1,-1,-1	rs4127115	YES;.	ENSG00000219481;ENSG00000219481	ENST00000430580;ENST00000432949	ENSP00000474456;ENSP00000473697	p.His567Arg;p.His567Arg	.;.	principal1;.	NBPF1;NBPF1	567;567	0.0642;0.0617	.
1	16905803	G	C	0.348504	missense_variant,missense_variant,3_prime_UTR_variant,upstream_gene_variant,upstream_gene_variant,non_coding_transcript_exon_variant	NBPF1,NBPF1,NBPF1,NBPF1,NBPF1,NBPF1	ENSG00000219481,ENSG00000219481,ENSG00000219481,ENSG00000219481,ENSG00000219481,ENSG00000219481	protein_coding,protein_coding,nonsense_mediated_decay,protein_coding,protein_coding,nonsense_mediated_decay	17,1,8,-1,-1,8	p.Ile562Met,p.Ile20Met,.,.,.,.	2574,60,-1,-1,-1,-1	5932,1069,-1,-1,-1,-1	1686,60,-1,-1,-1,-1	3420,900,-1,-1,-1,-1	562,20,-1,-1,-1,-1	1139,299,-1,-1,-1,-1	rs10796417	YES;.	ENSG00000219481;ENSG00000219481	ENST00000430580;ENST00000432949	ENSP00000474456;ENSP00000473697	p.Ile562Met;p.Ile562Met	.;.	principal1;.	NBPF1;NBPF1	562;562	0.1754;0.0998	.
1	16909129	T	C	0.498834	missense_variant,3_prime_UTR_variant,upstream_gene_variant,non_coding_transcript_exon_variant	NBPF1,NBPF1,NBPF1,NBPF1	ENSG00000219481,ENSG00000219481,ENSG00000219481,ENSG00000219481	protein_coding,nonsense_mediated_decay,protein_coding,nonsense_mediated_decay	14,5,-1,5	p.Lys406Glu,.,.,.	2104,-1,-1,-1	5932,-1,-1,-1	1216,-1,-1,-1	3420,-1,-1,-1	406,-1,-1,-1	1139,-1,-1,-1	rs4996328	YES;.	ENSG00000219481;ENSG00000219481	ENST00000430580;ENST00000432949	ENSP00000474456;ENSP00000473697	p.Lys406Glu;p.Lys406Glu	.;.	principal1;.	NBPF1;NBPF1	406;406	0.0722;0.0672	.
1	16909134	G	A	0.0707113	missense_variant,3_prime_UTR_variant,upstream_gene_variant,non_coding_transcript_exon_variant	NBPF1,NBPF1,NBPF1,NBPF1	ENSG00000219481,ENSG00000219481,ENSG00000219481,ENSG00000219481	protein_coding,nonsense_mediated_decay,protein_coding,nonsense_mediated_decay	14,5,-1,5	p.Pro404Leu,.,.,.	2099,-1,-1,-1	5932,-1,-1,-1	1211,-1,-1,-1	3420,-1,-1,-1	404,-1,-1,-1	1139,-1,-1,-1	rs201581469	YES;.	ENSG00000219481;ENSG00000219481	ENST00000430580;ENST00000432949	ENSP00000474456;ENSP00000473697	p.Pro404Leu;p.Pro404Leu	.;.	principal1;.	NBPF1;NBPF1	404;404	0.2369;0.1752	.
1	16909208	C	G	0.103997	missense_variant,3_prime_UTR_variant,upstream_gene_variant,non_coding_transcript_exon_variant	NBPF1,NBPF1,NBPF1,NBPF1	ENSG00000219481,ENSG00000219481,ENSG00000219481,ENSG00000219481	protein_coding,nonsense_mediated_decay,protein_coding,nonsense_mediated_decay	14,5,-1,5	p.Gln379His,.,.,.	2025,-1,-1,-1	5932,-1,-1,-1	1137,-1,-1,-1	3420,-1,-1,-1	379,-1,-1,-1	1139,-1,-1,-1	rs61773582	YES;.	ENSG00000219481;ENSG00000219481	ENST00000430580;ENST00000432949	ENSP00000474456;ENSP00000473697	p.Gln379His;p.Gln379His	.;.	principal1;.	NBPF1;NBPF1	379;379	0.4992;0.2457	.
1	16912014	A	C	0.483241	missense_variant,intron_variant	NBPF1,NBPF1	ENSG00000219481,ENSG00000219481	protein_coding,nonsense_mediated_decay	12,4	p.Cys320Gly,.	1846,-1	5932,-1	958,-1	3420,-1	320,-1	1139,-1	rs10909417	YES;.	ENSG00000219481;ENSG00000219481	ENST00000430580;ENST00000432949	ENSP00000474456;ENSP00000473697	p.Cys320Gly;p.Cys320Gly	.;.	principal1;.	NBPF1;NBPF1	320;320	0.077;0.0555	.
1	16912133	G	A	0.0545645	missense_variant,intron_variant	NBPF1,NBPF1	ENSG00000219481,ENSG00000219481	protein_coding,nonsense_mediated_decay	12,4	p.Ser280Phe,.	1727,-1	5932,-1	839,-1	3420,-1	280,-1	1139,-1	rs200640783	YES;.	ENSG00000219481;ENSG00000219481	ENST00000430580;ENST00000432949	ENSP00000474456;ENSP00000473697	p.Ser280Phe;p.Ser280Phe	.;.	principal1;.	NBPF1;NBPF1	280;280	0.223;0.1732	.
1	16913584	A	C	0.188049	missense_variant,intron_variant	NBPF1,NBPF1	ENSG00000219481,ENSG00000219481	protein_coding,nonsense_mediated_decay	11,4	p.Ser247Ala,.	1627,-1	5932,-1	739,-1	3420,-1	247,-1	1139,-1	rs629538	YES;.	ENSG00000219481;ENSG00000219481	ENST00000430580;ENST00000432949	ENSP00000474456;ENSP00000473697	p.Ser247Ala;p.Ser247Ala	.;Neuroblastoma breakpoint family (NBPF) domain	principal1;.	NBPF1;NBPF1	247;247	0.0954;0.109	.
1	16913677	T	C	0.275868	missense_variant,intron_variant	NBPF1,NBPF1	ENSG00000219481,ENSG00000219481	protein_coding,nonsense_mediated_decay	11,4	p.Ser216Gly,.	1534,-1	5932,-1	646,-1	3420,-1	216,-1	1139,-1	rs71263230	YES;.	ENSG00000219481;ENSG00000219481	ENST00000430580;ENST00000432949	ENSP00000474456;ENSP00000473697	p.Ser216Gly;p.Ser216Gly	.;Neuroblastoma breakpoint family (NBPF) domain|Neuroblastoma breakpoint family (NBPF) domain|Neuroblastoma breakpoint family (NBPF) domain	principal1;.	NBPF1;NBPF1	216;216	0.0476;0.0583	.
1	16915434	T	C	0.486825	missense_variant,downstream_gene_variant,intron_variant	NBPF1,NBPF1,NBPF1	ENSG00000219481,ENSG00000219481,ENSG00000219481	protein_coding,processed_transcript,nonsense_mediated_decay	9,-1,4	p.Lys135Glu,.,.	1291,-1,-1	5932,-1,-1	403,-1,-1	3420,-1,-1	135,-1,-1	1139,-1,-1	rs202129231	YES;.	ENSG00000219481;ENSG00000219481	ENST00000430580;ENST00000432949	ENSP00000474456;ENSP00000473697	p.Lys135Glu;p.Lys135Glu	.;.	principal1;.	NBPF1;NBPF1	135;135	0.0879;0.0805	.
1	16915466	T	C	0.0896186	missense_variant,downstream_gene_variant,intron_variant	NBPF1,NBPF1,NBPF1	ENSG00000219481,ENSG00000219481,ENSG00000219481	protein_coding,processed_transcript,nonsense_mediated_decay	9,-1,4	p.Asn124Ser,.,.	1259,-1,-1	5932,-1,-1	371,-1,-1	3420,-1,-1	124,-1,-1	1139,-1,-1	rs200264463	YES;.	ENSG00000219481;ENSG00000219481	ENST00000430580;ENST00000432949	ENSP00000474456;ENSP00000473697	p.Asn124Ser;p.Asn124Ser	.;.	principal1;.	NBPF1;NBPF1	124;124	0.3163;0.1528	.
1	16915513	C	G	0.192927	missense_variant,downstream_gene_variant,intron_variant	NBPF1,NBPF1,NBPF1	ENSG00000219481,ENSG00000219481,ENSG00000219481	protein_coding,processed_transcript,nonsense_mediated_decay	9,-1,4	p.Gln108His,.,.	1212,-1,-1	5932,-1,-1	324,-1,-1	3420,-1,-1	108,-1,-1	1139,-1,-1	rs368775000	YES;.	ENSG00000219481;ENSG00000219481	ENST00000430580;ENST00000432949	ENSP00000474456;ENSP00000473697	p.Gln108His;p.Gln108His	.;.	principal1;.	NBPF1;NBPF1	108;108	0.443;0.1907	.
1	16918424	G	C	0.370064	missense_variant,downstream_gene_variant,non_coding_transcript_exon_variant	NBPF1,NBPF1,NBPF1	ENSG00000219481,ENSG00000219481,ENSG00000219481	protein_coding,processed_transcript,nonsense_mediated_decay	7,-1,4	p.Asn31Lys,.,.	981,-1,-1	5932,-1,-1	93,-1,-1	3420,-1,-1	31,-1,-1	1139,-1,-1	rs9730077	YES;.	ENSG00000219481;ENSG00000219481	ENST00000430580;ENST00000432949	ENSP00000474456;ENSP00000473697	p.Asn31Lys;p.Asn31Lys	.;.	principal1;.	NBPF1;NBPF1	31;31	0.2174;0.3235	.
1	16918457	G	C	0.312275	missense_variant,downstream_gene_variant,non_coding_transcript_exon_variant	NBPF1,NBPF1,NBPF1	ENSG00000219481,ENSG00000219481,ENSG00000219481	protein_coding,processed_transcript,nonsense_mediated_decay	7,-1,4	p.Ile20Met,.,.	948,-1,-1	5932,-1,-1	60,-1,-1	3420,-1,-1	20,-1,-1	1139,-1,-1	rs9730080	YES;.	ENSG00000219481;ENSG00000219481	ENST00000430580;ENST00000432949	ENSP00000474456;ENSP00000473697	p.Ile20Met;p.Ile20Met	.;.	principal1;.	NBPF1;NBPF1	20;20	0.1357;0.1227	NC_000001.11:g.16591962G>C
1	16946535	T	C	0.497008	splice_acceptor_variant&intron_variant,downstream_gene_variant,intron_variant	CROCCP2,RP5-1182A14.5,CROCCP2	ENSG00000215908,ENSG00000271732,ENSG00000215908	lincRNA,lincRNA,lincRNA	5,-1,7	.,.,.	-1,-1,-1	-1,-1,-1	-1,-1,-1	-1,-1,-1	-1,-1,-1	-1,-1,-1
1	16974277	A	C	0.0761344	splice_acceptor_variant&intron_variant,splice_acceptor_variant&intron_variant,splice_acceptor_variant&intron_variant,upstream_gene_variant	MST1P2,MST1P2,MST1P2,CROCCP2	ENSG00000186301,ENSG00000186301,ENSG00000186301,ENSG00000215908	unprocessed_pseudogene,unprocessed_pseudogene,unprocessed_pseudogene,retained_intron	8,6,7,-1	.,.,.,.	-1,-1,-1,-1	-1,-1,-1,-1	-1,-1,-1,-1	-1,-1,-1,-1	-1,-1,-1,-1	-1,-1,-1,-1
1	17087244	AC	A	0.188497	splice_donor_variant&intron_variant,upstream_gene_variant,upstream_gene_variant,downstream_gene_variant,intron_variant,intron_variant	MST1L,MST1L,MST1L,MST1L,MST1L,CROCC	ENSG00000186715,ENSG00000186715,ENSG00000186715,ENSG00000186715,ENSG00000186715,ENSG00000058453	transcribed_unprocessed_pseudogene,processed_transcript,processed_transcript,processed_transcript,transcribed_unprocessed_pseudogene,processed_transcript	3,-1,-1,-1,3,1	.,.,.,.,.,.	-1,-1,-1,-1,-1,-1	-1,-1,-1,-1,-1,-1	-1,-1,-1,-1,-1,-1	-1,-1,-1,-1,-1,-1	-1,-1,-1,-1,-1,-1	-1,-1,-1,-1,-1,-1
1	17087541	GGTGCT	G	0.483533	splice_acceptor_variant&splice_donor_variant&splice_region_variant&intron_variant,upstream_gene_variant,upstream_gene_variant,intron_variant,non_coding_transcript_exon_variant,non_coding_transcript_exon_variant	MST1L,MST1L,MST1L,CROCC,MST1L,MST1L	ENSG00000186715,ENSG00000186715,ENSG00000186715,ENSG00000058453,ENSG00000186715,ENSG00000186715	transcribed_unprocessed_pseudogene,processed_transcript,processed_transcript,processed_transcript,transcribed_unprocessed_pseudogene,processed_transcript	1,-1,-1,1,2,3	.,.,.,.,.,.	-1,-1,-1,-1,-1,-1	-1,-1,-1,-1,-1,-1	-1,-1,-1,-1,-1,-1	-1,-1,-1,-1,-1,-1	-1,-1,-1,-1,-1,-1	-1,-1,-1,-1,-1,-1
1	17200217	G	A	0.271201	splice_acceptor_variant&intron_variant,splice_acceptor_variant&intron_variant,splice_acceptor_variant&intron_variant,intron_variant,non_coding_transcript_exon_variant,non_coding_transcript_exon_variant	U1,U1,U1,CROCC,U1,U1	ENSG00000228549,ENSG00000228549,ENSG00000228549,ENSG00000058453,ENSG00000228549,ENSG00000228549	lincRNA,lincRNA,lincRNA,processed_transcript,lincRNA,snRNA	1,1,1,1,2,1	.,.,.,.,.,.	-1,-1,-1,-1,-1,-1	-1,-1,-1,-1,-1,-1	-1,-1,-1,-1,-1,-1	-1,-1,-1,-1,-1,-1	-1,-1,-1,-1,-1,-1	-1,-1,-1,-1,-1,-1
1	17263290	G	A	0.107374	missense_variant,missense_variant,upstream_gene_variant,intron_variant,non_coding_transcript_exon_variant,non_coding_transcript_exon_variant,non_coding_transcript_exon_variant	CROCC,CROCC,CROCC,CROCC,CROCC,CROCC,CROCC	ENSG00000058453,ENSG00000058453,ENSG00000058453,ENSG00000058453,ENSG00000058453,ENSG00000058453,ENSG00000058453	protein_coding,protein_coding,retained_intron,processed_transcript,processed_transcript,processed_transcript,processed_transcript	9,6,-1,4,4,7,1	p.Arg372Gln,p.Arg231Gln,.,.,.,.,.	1184,693,-1,-1,-1,-1,-1	6656,3931,-1,-1,-1,-1,-1	1115,692,-1,-1,-1,-1,-1	6054,3930,-1,-1,-1,-1,-1	372,231,-1,-1,-1,-1,-1	2017,1309,-1,-1,-1,-1,-1	rs57442576	YES;.	ENSG00000058453;ENSG00000058453	ENST00000375541;ENST00000467715	ENSP00000364691;ENSP00000478281	p.Arg372Gln;p.Arg2Gln	.;.	principal1;.	CROCC;CROCC	372;2	0.0584;0.0676	.
1	17264920	C	T	0.34399	missense_variant,missense_variant,upstream_gene_variant,intron_variant,intron_variant,non_coding_transcript_exon_variant,non_coding_transcript_exon_variant	CROCC,CROCC,CROCC,CROCC,CROCC,CROCC,CROCC	ENSG00000058453,ENSG00000058453,ENSG00000058453,ENSG00000058453,ENSG00000058453,ENSG00000058453,ENSG00000058453	protein_coding,protein_coding,retained_intron,processed_transcript,processed_transcript,processed_transcript,processed_transcript	11,8,-1,5,2,6,9	p.Ala439Val,p.Ala298Val,.,.,.,.,.	1385,894,-1,-1,-1,-1,-1	6656,3931,-1,-1,-1,-1,-1	1316,893,-1,-1,-1,-1,-1	6054,3930,-1,-1,-1,-1,-1	439,298,-1,-1,-1,-1,-1	2017,1309,-1,-1,-1,-1,-1	rs4463721	YES	ENSG00000058453	ENST00000375541	ENSP00000364691	p.Ala439Val	.	principal1	CROCC	439	0.0819	.	CROCC	ENSG00000058453	.	FUNCTION: Major structural component of the ciliary rootlet, a cytoskeletal-like structure in ciliated cells which originates from the basal body at the proximal end of a cilium and extends proximally toward the cell nucleus (By similarity). Furthermore, is required for the correct positioning of the cilium basal body relative to the cell nucleus, to allow for ciliogenesis (PubMed:27623382). Cont…	.	.	.
1	17265560	C	T	0.34206	missense_variant,missense_variant,non_coding_transcript_exon_variant,non_coding_transcript_exon_variant,non_coding_transcript_exon_variant,non_coding_transcript_exon_variant,non_coding_transcript_exon_variant	CROCC,CROCC,CROCC,CROCC,CROCC,CROCC,CROCC	ENSG00000058453,ENSG00000058453,ENSG00000058453,ENSG00000058453,ENSG00000058453,ENSG00000058453,ENSG00000058453	protein_coding,protein_coding,processed_transcript,processed_transcript,processed_transcript,processed_transcript,retained_intron	12,9,7,10,6,3,1	p.Pro511Ser,p.Pro370Ser,.,.,.,.,.	1600,1109,-1,-1,-1,-1,-1	6656,3931,-1,-1,-1,-1,-1	1531,1108,-1,-1,-1,-1,-1	6054,3930,-1,-1,-1,-1,-1	511,370,-1,-1,-1,-1,-1	2017,1309,-1,-1,-1,-1,-1	rs9435793	YES;.	ENSG00000058453;ENSG00000058453	ENST00000375541;ENST00000467715	ENSP00000364691;ENSP00000478281	p.Pro511Ser;p.Pro113Ser	.;.	principal1;.	CROCC;CROCC	511;113	0.1133;0.1324	.
1	17266536	G	C	0.210575	missense_variant,missense_variant,upstream_gene_variant,intron_variant,non_coding_transcript_exon_variant,non_coding_transcript_exon_variant,non_coding_transcript_exon_variant,non_coding_transcript_exon_variant	CROCC,CROCC,CROCC,CROCC,CROCC,CROCC,CROCC,CROCC	ENSG00000058453,ENSG00000058453,ENSG00000058453,ENSG00000058453,ENSG00000058453,ENSG00000058453,ENSG00000058453,ENSG00000058453	protein_coding,protein_coding,processed_transcript,retained_intron,processed_transcript,processed_transcript,processed_transcript,processed_transcript	13,10,-1,1,8,11,7,4	p.Asp586His,p.Asp445His,.,.,.,.,.,.	1825,1334,-1,-1,-1,-1,-1,-1	6656,3931,-1,-1,-1,-1,-1,-1	1756,1333,-1,-1,-1,-1,-1,-1	6054,3930,-1,-1,-1,-1,-1,-1	586,445,-1,-1,-1,-1,-1,-1	2017,1309,-1,-1,-1,-1,-1,-1	rs9435714	YES;.	ENSG00000058453;ENSG00000058453	ENST00000375541;ENST00000467715	ENSP00000364691;ENSP00000478281	p.Asp586His;p.Asp188His	.;.	principal1;.	CROCC;CROCC	586;188	0.2801;0.5176	.
1	17281235	G	A	0.0564197	missense_variant,missense_variant,downstream_gene_variant,downstream_gene_variant,downstream_gene_variant,downstream_gene_variant,downstream_gene_variant,non_coding_transcript_exon_variant	CROCC,CROCC,CROCC,CROCC,CROCC,CROCC,CROCC,CROCC	ENSG00000058453,ENSG00000058453,ENSG00000058453,ENSG00000058453,ENSG00000058453,ENSG00000058453,ENSG00000058453,ENSG00000058453	protein_coding,protein_coding,processed_transcript,retained_intron,processed_transcript,processed_transcript,processed_transcript,retained_intron	23,20,-1,-1,-1,-1,-1,3	p.Val1110Met,p.Val969Met,.,.,.,.,.,.	3397,2906,-1,-1,-1,-1,-1,-1	6656,3931,-1,-1,-1,-1,-1,-1	3328,2905,-1,-1,-1,-1,-1,-1	6054,3930,-1,-1,-1,-1,-1,-1	1110,969,-1,-1,-1,-1,-1,-1	2017,1309,-1,-1,-1,-1,-1,-1	rs41272737	YES	ENSG00000058453	ENST00000375541	ENSP00000364691	p.Val1110Met	.	principal1	CROCC	1110	0.1103	.	CROCC	ENSG00000058453	.	FUNCTION: Major structural component of the ciliary rootlet, a cytoskeletal-like structure in ciliated cells which originates from the basal body at the proximal end of a cilium and extends proximally toward the cell nucleus (By similarity). Furthermore, is required for the correct positioning of the cilium basal body relative to the cell nucleus, to allow for ciliogenesis (PubMed:27623382). Cont…	.	.	.
1	17287301	A	G	0.0783451	missense_variant,missense_variant	CROCC,CROCC	ENSG00000058453,ENSG00000058453	protein_coding,protein_coding	27,24	p.Thr1361Ala,p.Thr1220Ala	41503659	66563931	40813658	60543930	13611220	20171309	rs76576326	YES	ENSG00000058453	ENST00000375541	ENSP00000364691	p.Thr1361Ala	.	principal1	CROCC	1361	0.0607	.	CROCC	ENSG00000058453	.	FUNCTION: Major structural component of the ciliary rootlet, a cytoskeletal-like structure in ciliated cells which originates from the basal body at the proximal end of a cilium and extends proximally toward the cell nucleus (By similarity). Furthermore, is required for the correct positioning of the cilium basal body relative to the cell nucleus, to allow for ciliogenesis (PubMed:27623382). Cont…	.	.	.
1	17292223	G	A	0.0531033	missense_variant,upstream_gene_variant,upstream_gene_variant,downstream_gene_variant	CROCC,CROCC,CROCC,CROCC	ENSG00000058453,ENSG00000058453,ENSG00000058453,ENSG00000058453	protein_coding,processed_transcript,processed_transcript,protein_coding	28,-1,-1,-1	p.Gly1471Arg,.,.,.	4480,-1,-1,-1	6656,-1,-1,-1	4411,-1,-1,-1	6054,-1,-1,-1	1471,-1,-1,-1	2017,-1,-1,-1	rs78888579	YES	ENSG00000058453	ENST00000375541	ENSP00000364691	p.Gly1471Arg	.	principal1	CROCC	1471	0.0753	.	CROCC	ENSG00000058453	.	FUNCTION: Major structural component of the ciliary rootlet, a cytoskeletal-like structure in ciliated cells which originates from the basal body at the proximal end of a cilium and extends proximally toward the cell nucleus (By similarity). Furthermore, is required for the correct positioning of the cilium basal body relative to the cell nucleus, to allow for ciliogenesis (PubMed:27623382). Cont…	.	.	.
1	17413121	A	C	0.279187	missense_variant,synonymous_variant,synonymous_variant,upstream_gene_variant	PADI2,PADI2,PADI2,PADI2	ENSG00000117115,ENSG00000117115,ENSG00000117115,ENSG00000117115	protein_coding,protein_coding,protein_coding,processed_transcript	5,7,7,-1	p.Val162Gly,p.Gly243Gly,p.Gly243Gly,.	567,793,793,-1	2333,4345,1607,-1	485,729,729,-1	1650,1998,1314,-1	162,243,243,-1	549,665,437,-1
1	17586134	A	G	0.0854311	missense_variant	PADI3	ENSG00000142619	protein_coding	2	p.Ile52Val	194	3189	154	1995	52	664	rs3750300	YES	ENSG00000142619	ENST00000375460	ENSP00000364609	p.Ile52Val	Protein-arginine deiminase (PAD) N-terminal	principal1	PADI3	52	0.0695	.	PADI3	ENSG00000142619	Autosomal dominant inheritance;Autosomal recessive inheritance;Dry hair;Pili canaliculi;Uncombable hair;Coarse hair;Patchy alopecia;Woolly hair;Trichodysplasia;White hair	FUNCTION: Catalyzes the deimination of arginine residues of proteins. {ECO:0000269|PubMed:27866708}.;	Hair follicles, and epidermis at very low levels.;	.	.
1	17593316	G	A	0.0694568	missense_variant	PADI3	ENSG00000142619	protein_coding	5	p.Val171Met	551	3189	511	1995	171	664	rs2272629	YES	ENSG00000142619	ENST00000375460	ENSP00000364609	p.Val171Met	Protein-arginine deiminase (PAD), central domain	principal1	PADI3	171	0.1865	.	PADI3	ENSG00000142619	Autosomal dominant inheritance;Autosomal recessive inheritance;Dry hair;Pili canaliculi;Uncombable hair;Coarse hair;Patchy alopecia;Woolly hair;Trichodysplasia;White hair	FUNCTION: Catalyzes the deimination of arginine residues of proteins. {ECO:0000269|PubMed:27866708}.;	Hair follicles, and epidermis at very low levels.;	.	.
1	17657534	G	A	0.557851	missense_variant,missense_variant,intron_variant	PADI4,PADI4,AC004824.2	ENSG00000159339,ENSG00000159339,ENSG00000269468	protein_coding,protein_coding,protein_coding	2,2,5	p.Gly55Ser,p.Gly55Ser,.	189,191,-1	2267,841,-1	163,163,-1	1992,384,-1	55,55,-1	663,127,-1	rs11203366	.;YES	ENSG00000159339;ENSG00000159339	ENST00000375453;ENST00000375448	ENSP00000364602;ENSP00000364597	p.Gly55Ser;p.Gly55Ser	Protein-arginine deiminase (PAD) N-terminal;Protein-arginine deiminase (PAD) N-terminal	.;principal1	PADI4;PADI4	55;55	0.0649;0.0708	NC_000001.11:g.17331039G>A
1	17657616	T	C	0.564853	missense_variant,missense_variant,intron_variant	PADI4,PADI4,AC004824.2	ENSG00000159339,ENSG00000159339,ENSG00000269468	protein_coding,protein_coding,protein_coding	2,2,5	p.Val82Ala,p.Val82Ala,.	271,273,-1	2267,841,-1	245,245,-1	1992,384,-1	82,82,-1	663,127,-1	rs11203367	.;YES	ENSG00000159339;ENSG00000159339	ENST00000375453;ENST00000375448	ENSP00000364602;ENSP00000364597	p.Val82Ala;p.Val82Ala	Protein-arginine deiminase (PAD) N-terminal;Protein-arginine deiminase (PAD) N-terminal	.;principal1	PADI4;PADI4	82;82	0.0545;0.0529	NC_000001.11:g.17331121T>C
1	17660499	G	C	0.539639	missense_variant,missense_variant,intron_variant	PADI4,PADI4,AC004824.2	ENSG00000159339,ENSG00000159339,ENSG00000269468	protein_coding,protein_coding,protein_coding	3,3,4	p.Gly112Ala,p.Gly112Ala,.	361,363,-1	2267,841,-1	335,335,-1	1992,384,-1	112,112,-1	663,127,-1	rs874881	.;YES	ENSG00000159339;ENSG00000159339	ENST00000375453;ENST00000375448	ENSP00000364602;ENSP00000364597	p.Gly112Ala;p.Gly112Ala	.;.	.;principal1	PADI4;PADI4	112;112	0.0979;0.0823	NC_000001.11:g.17334004G>C
1	17668563	G	A	0.106913	missense_variant,upstream_gene_variant,intron_variant	PADI4,PADI4,AC004824.2	ENSG00000159339,ENSG00000159339,ENSG00000269468	protein_coding,processed_transcript,protein_coding	7,-1,3	p.Asp260Asn,.,.	804,-1,-1	2267,-1,-1	778,-1,-1	1992,-1,-1	260,-1,-1	663,-1,-1	rs35903413	YES	ENSG00000159339	ENST00000375448	ENSP00000364597	p.Asp260Asn	Protein-arginine deiminase (PAD), central domain	principal1	PADI4	260	0.0662	.	PADI4	ENSG00000159339	Abnormality of the respiratory system;Vasculitis;Rheumatoid arthritis;Abnormality of blood and blood-forming tissues;Abnormality of the immune system;Abnormality of the nervous system	FUNCTION: Catalyzes the citrullination/deimination of arginine residues of proteins such as histones, thereby playing a key role in histone code and regulation of stem cell maintenance. Citrullinates histone H1 at 'Arg-54' (to form H1R54ci), histone H3 at 'Arg-2', 'Arg-8', 'Arg-17' and/or 'Arg-26' (to form H3R2ci, H3R8ci, H3R17ci, H3R26ci, respectively) and histone H4 at 'Arg-3' (to form H4R3ci).…	Expressed in eosinophils and neutrophils, not expressed in peripheral monocytes or lymphocytes. {ECO:0000269|PubMed:11435484}.;	bone marrow;	skeletal muscle;bone marrow;
1	17668609	C	T	0.0659229	missense_variant,upstream_gene_variant,intron_variant	PADI4,PADI4,AC004824.2	ENSG00000159339,ENSG00000159339,ENSG00000269468	protein_coding,processed_transcript,protein_coding	7,-1,3	p.Ser275Phe,.,.	850,-1,-1	2267,-1,-1	824,-1,-1	1992,-1,-1	275,-1,-1	663,-1,-1	rs1748020	YES	ENSG00000159339	ENST00000375448	ENSP00000364597	p.Ser275Phe	.	principal1	PADI4	275	0.1939	.	PADI4	ENSG00000159339	Abnormality of the respiratory system;Vasculitis;Rheumatoid arthritis;Abnormality of blood and blood-forming tissues;Abnormality of the immune system;Abnormality of the nervous system	FUNCTION: Catalyzes the citrullination/deimination of arginine residues of proteins such as histones, thereby playing a key role in histone code and regulation of stem cell maintenance. Citrullinates histone H1 at 'Arg-54' (to form H1R54ci), histone H3 at 'Arg-2', 'Arg-8', 'Arg-17' and/or 'Arg-26' (to form H3R2ci, H3R8ci, H3R17ci, H3R26ci, respectively) and histone H4 at 'Arg-3' (to form H4R3ci).…	Expressed in eosinophils and neutrophils, not expressed in peripheral monocytes or lymphocytes. {ECO:0000269|PubMed:11435484}.;	bone marrow;	skeletal muscle;bone marrow;
1	18807938	C	A	0.189783	missense_variant	KLHDC7A	ENSG00000179023	protein_coding	1	p.Pro155Thr	515	5055	463	2334	155	777	rs2992754	YES	ENSG00000179023	ENST00000400664	ENSP00000383505	p.Pro155Thr	.	principal1	KLHDC7A	155	0.0689	.	KLHDC7A	ENSG00000179023	.	.	.	.	.
1	18807953	C	A	0.328563	missense_variant	KLHDC7A	ENSG00000179023	protein_coding	1	p.Arg160Ser	530	5055	478	2334	160	777	rs11261022	YES	ENSG00000179023	ENST00000400664	ENSP00000383505	p.Arg160Ser	.	principal1	KLHDC7A	160	0.0972	.	KLHDC7A	ENSG00000179023	.	.	.	.	.
1	18808056	G	C	0.112209	missense_variant	KLHDC7A	ENSG00000179023	protein_coding	1	p.Arg194Pro	633	5055	581	2334	194	777	rs7515150	YES	ENSG00000179023	ENST00000400664	ENSP00000383505	p.Arg194Pro	.	principal1	KLHDC7A	194	0.0806	.	KLHDC7A	ENSG00000179023	.	.	.	.	.
1	18808292	C	A	0.661337	missense_variant	KLHDC7A	ENSG00000179023	protein_coding	1	p.His273Asn	869	5055	817	2334	273	777	rs2992753	YES	ENSG00000179023	ENST00000400664	ENSP00000383505	p.His273Asn	.	principal1	KLHDC7A	273	0.0507	.	KLHDC7A	ENSG00000179023	.	.	.	.	.
1	18808526	A	C	0.661089	missense_variant	KLHDC7A	ENSG00000179023	protein_coding	1	p.Thr351Pro	1103	5055	1051	2334	351	777	rs2992752	YES	ENSG00000179023	ENST00000400664	ENSP00000383505	p.Thr351Pro	.	principal1	KLHDC7A	351	0.049	.	KLHDC7A	ENSG00000179023	.	.	.	.	.
1	19175846	T	C	0.194228	missense_variant,3_prime_UTR_variant,non_coding_transcript_exon_variant	TAS1R2,RP13-279N23.2,RP13-279N23.2	ENSG00000179002,ENSG00000255275,ENSG00000255275	protein_coding,nonsense_mediated_decay,nonsense_mediated_decay	4,27,27	p.Ile486Val,.,.	1478,-1,-1	2542,-1,-1	1456,-1,-1	2520,-1,-1	486,-1,-1	839,-1,-1	rs28374389	YES	ENSG00000179002	ENST00000375371	ENSP00000364520	p.Ile486Val	.	principal1	TAS1R2	486	0.072	.	TAS1R2	ENSG00000179002	.	FUNCTION: Putative taste receptor. TAS1R2/TAS1R3 recognizes diverse natural and synthetic sweeteners.;	.	.	.
1	19181015	G	C	0.275869	missense_variant,3_prime_UTR_variant,non_coding_transcript_exon_variant	TAS1R2,RP13-279N23.2,RP13-279N23.2	ENSG00000179002,ENSG00000255275,ENSG00000255275	protein_coding,nonsense_mediated_decay,nonsense_mediated_decay	3,26,26	p.Arg317Gly,.,.	971,-1,-1	2542,-1,-1	949,-1,-1	2520,-1,-1	317,-1,-1	839,-1,-1	rs34447754	YES	ENSG00000179002	ENST00000375371	ENSP00000364520	p.Arg317Gly	Receptor, ligand binding region	principal1	TAS1R2	317	0.1304	.	TAS1R2	ENSG00000179002	.	FUNCTION: Putative taste receptor. TAS1R2/TAS1R3 recognizes diverse natural and synthetic sweeteners.;	.	.	.
1	19181393	T	C	0.29463	missense_variant,3_prime_UTR_variant,non_coding_transcript_exon_variant	TAS1R2,RP13-279N23.2,RP13-279N23.2	ENSG00000179002,ENSG00000255275,ENSG00000255275	protein_coding,nonsense_mediated_decay,nonsense_mediated_decay	3,26,26	p.Ile191Val,.,.	593,-1,-1	2542,-1,-1	571,-1,-1	2520,-1,-1	191,-1,-1	839,-1,-1	rs35874116	YES	ENSG00000179002	ENST00000375371	ENSP00000364520	p.Ile191Val	Receptor, ligand binding region	principal1	TAS1R2	191	0.0842	.	TAS1R2	ENSG00000179002	.	FUNCTION: Putative taste receptor. TAS1R2/TAS1R3 recognizes diverse natural and synthetic sweeteners.;	.	.	.
1	19201919	T	C	0.059276	missense_variant,missense_variant,missense_variant,missense_variant,3_prime_UTR_variant,non_coding_transcript_exon_variant	ALDH4A1,ALDH4A1,ALDH4A1,ALDH4A1,RP13-279N23.2,RP13-279N23.2	ENSG00000159423,ENSG00000159423,ENSG00000159423,ENSG00000159423,ENSG00000255275,ENSG00000255275	protein_coding,protein_coding,protein_coding,protein_coding,nonsense_mediated_decay,nonsense_mediated_decay	13,13,12,13,21,21	p.Thr473Ala,p.Thr413Ala,p.Thr422Ala,p.Thr473Ala,.,.	1447,1553,1269,1675,-1,-1	2122,3241,2957,3363,-1,-1	1417,1237,1264,1417,-1,-1	1692,1512,1539,1692,-1,-1	473,413,422,473,-1,-1	563,503,512,563,-1,-1	rs6695033	.;.;YES;.	ENSG00000159423;ENSG00000159423;ENSG00000159423;ENSG00000159423	ENST00000290597;ENST00000538839;ENST00000375341;ENST00000538309	ENSP00000290597;ENSP00000446071;ENSP00000364490;ENSP00000442988	p.Thr473Ala;p.Thr422Ala;p.Thr473Ala;p.Thr413Ala	Aldehyde dehydrogenase domain;.;Aldehyde dehydrogenase domain;.	principal1;.;principal1;.	ALDH4A1;ALDH4A1;ALDH4A1;ALDH4A1	473;422;473;413	0.1126;0.1048;0.1051;0.0979	NC_000001.11:g.18875425T>C
1	19201928	C	T	0.128128	missense_variant,missense_variant,missense_variant,missense_variant,3_prime_UTR_variant,non_coding_transcript_exon_variant	ALDH4A1,ALDH4A1,ALDH4A1,ALDH4A1,RP13-279N23.2,RP13-279N23.2	ENSG00000159423,ENSG00000159423,ENSG00000159423,ENSG00000159423,ENSG00000255275,ENSG00000255275	protein_coding,protein_coding,protein_coding,protein_coding,nonsense_mediated_decay,nonsense_mediated_decay	13,13,12,13,21,21	p.Val470Ile,p.Val410Ile,p.Val419Ile,p.Val470Ile,.,.	1438,1544,1260,1666,-1,-1	2122,3241,2957,3363,-1,-1	1408,1228,1255,1408,-1,-1	1692,1512,1539,1692,-1,-1	470,410,419,470,-1,-1	563,503,512,563,-1,-1	rs2230709	.;.;YES;.	ENSG00000159423;ENSG00000159423;ENSG00000159423;ENSG00000159423	ENST00000290597;ENST00000538839;ENST00000375341;ENST00000538309	ENSP00000290597;ENSP00000446071;ENSP00000364490;ENSP00000442988	p.Val470Ile;p.Val419Ile;p.Val470Ile;p.Val410Ile	Aldehyde dehydrogenase domain;.;Aldehyde dehydrogenase domain;.	principal1;.;principal1;.	ALDH4A1;ALDH4A1;ALDH4A1;ALDH4A1	470;419;470;410	0.1067;0.0895;0.1079;0.113	NC_000001.11:g.18875434C>T
1	19499560	T	C	0.174582	missense_variant,missense_variant,missense_variant,missense_variant,non_coding_transcript_exon_variant	UBR4,UBR4,UBR4,UBR4,UBR4	ENSG00000127481,ENSG00000127481,ENSG00000127481,ENSG00000127481,ENSG00000127481	protein_coding,protein_coding,protein_coding,protein_coding,retained_intron	25,25,25,25,7	p.Thr1107Ala,p.Thr1107Ala,p.Thr1107Ala,p.Thr1107Ala,.	3323,3323,3323,3347,-1	15945,15861,15810,15906,-1	3319,3319,3319,3319,-1	15615,15531,15480,15552,-1	1107,1107,1107,1107,-1	5204,5176,5159,5183,-1	rs16862578	YES	ENSG00000127481	ENST00000375254	ENSP00000364403	p.Thr1107Ala	.	principal1	UBR4	1107	0.0667	.	UBR4	ENSG00000127481	.	FUNCTION: E3 ubiquitin-protein ligase which is a component of the N-end rule pathway. Recognizes and binds to proteins bearing specific N-terminal residues that are destabilizing according to the N-end rule, leading to their ubiquitination and subsequent degradation. Together with clathrin, forms meshwork structures involved in membrane morphogenesis and cytoskeletal organization. Regulates integ…	.	.	.
1	19565338	C	T	0.180116	missense_variant,missense_variant,missense_variant,downstream_gene_variant,intron_variant,non_coding_transcript_exon_variant	EMC1,EMC1,EMC1,EMC1,RP1-43E13.2,EMC1	ENSG00000127463,ENSG00000127463,ENSG00000127463,ENSG00000127463,ENSG00000230424,ENSG00000127463	protein_coding,protein_coding,protein_coding,nonsense_mediated_decay,antisense,processed_transcript	10,10,9,-1,1,2	p.Ser347Asn,p.Ser346Asn,p.Ser325Asn,.,.,.	1083,1037,987,-1,-1,-1	6664,5408,4084,-1,-1,-1	1040,1037,974,-1,-1,-1	2982,2979,2916,-1,-1,-1	347,346,325,-1,-1,-1	993,992,971,-1,-1,-1	rs709682	YES;.;.	ENSG00000127463;ENSG00000127463;ENSG00000127463	ENST00000477853;ENST00000375199;ENST00000375208	ENSP00000420608;ENSP00000364345;ENSP00000364354	p.Ser347Asn;p.Ser346Asn;p.Ser325Asn	.;.;.	principal3;alternative2;alternative2	EMC1;EMC1;EMC1	347;346;325	0.0741;0.0775;0.0734	NC_000001.11:g.19238844C>T
1	19565344	C	G	0.467435	missense_variant,missense_variant,missense_variant,downstream_gene_variant,intron_variant,non_coding_transcript_exon_variant	EMC1,EMC1,EMC1,EMC1,RP1-43E13.2,EMC1	ENSG00000127463,ENSG00000127463,ENSG00000127463,ENSG00000127463,ENSG00000230424,ENSG00000127463	protein_coding,protein_coding,protein_coding,nonsense_mediated_decay,antisense,processed_transcript	10,10,9,-1,1,2	p.Ser345Thr,p.Ser344Thr,p.Ser323Thr,.,.,.	1077,1031,981,-1,-1,-1	6664,5408,4084,-1,-1,-1	1034,1031,968,-1,-1,-1	2982,2979,2916,-1,-1,-1	345,344,323,-1,-1,-1	993,992,971,-1,-1,-1	rs709683	YES;.;.	ENSG00000127463;ENSG00000127463;ENSG00000127463	ENST00000477853;ENST00000375199;ENST00000375208	ENSP00000420608;ENSP00000364345;ENSP00000364354	p.Ser345Thr;p.Ser344Thr;p.Ser323Thr	.;.;.	principal3;alternative2;alternative2	EMC1;EMC1;EMC1	345;344;323	0.0614;0.0641;0.0584	NC_000001.11:g.19238850C>G
1	19595137	C	T	0.617172	missense_variant,downstream_gene_variant,non_coding_transcript_exon_variant,non_coding_transcript_exon_variant	AKR7L,AKR7L,AKR7L,AKR7L	ENSG00000211454,ENSG00000211454,ENSG00000211454,ENSG00000211454	protein_coding,retained_intron,polymorphic_pseudogene,polymorphic_pseudogene	4,-1,4,6	p.Ala77Thr,.,.,.	566,-1,-1,-1	2115,-1,-1,-1	229,-1,-1,-1	462,-1,-1,-1	77,-1,-1,-1	153,-1,-1,-1	rs2235795	YES	ENSG00000211454	ENST00000420396	ENSP00000406430	p.Ala254Thr	.	principal1	AKR7L	254	0.0728	.	AKR7L	ENSG00000211454	.	FUNCTION: Can reduce the dialdehyde protein-binding form of aflatoxin B1 (AFB1) to the non-binding AFB1 dialcohol. May be involved in protection of liver against the toxic and carcinogenic effects of AFB1, a potent hepatocarcinogen (By similarity). {ECO:0000250}.;	Mainly expressed in uterus. {ECO:0000269|PubMed:12879023}.;	.	.
1	19595194	A	G	0.135181	missense_variant&splice_region_variant,splice_region_variant&non_coding_transcript_exon_variant,splice_region_variant&non_coding_transcript_exon_variant,downstream_gene_variant	AKR7L,AKR7L,AKR7L,AKR7L	ENSG00000211454,ENSG00000211454,ENSG00000211454,ENSG00000211454	protein_coding,polymorphic_pseudogene,polymorphic_pseudogene,retained_intron	4,4,6,-1	p.Phe58Leu,.,.,.	509,-1,-1,-1	2115,-1,-1,-1	172,-1,-1,-1	462,-1,-1,-1	58,-1,-1,-1	153,-1,-1,-1	rs75616155	YES	ENSG00000211454	ENST00000420396	ENSP00000406430	p.Phe235Leu	.	principal1	AKR7L	235	0.9407	.	AKR7L	ENSG00000211454	.	FUNCTION: Can reduce the dialdehyde protein-binding form of aflatoxin B1 (AFB1) to the non-binding AFB1 dialcohol. May be involved in protection of liver against the toxic and carcinogenic effects of AFB1, a potent hepatocarcinogen (By similarity). {ECO:0000250}.;	Mainly expressed in uterus. {ECO:0000269|PubMed:12879023}.;	.	.	ncRNA_exonic	.	exonic	nonsynonymous SNV
1	19611241	T	C	0.78186	missense_variant	AKR7A3	ENSG00000162482	protein_coding	5	p.Asn215Asp	1184	1710	643	996	215	331	rs1738023	YES	ENSG00000162482	ENST00000361640	ENSP00000355377	p.Asn215Asp	NADP-dependent oxidoreductase domain|NADP-dependent oxidoreductase domain	principal1	AKR7A3	215	0.0779	.	AKR7A3	ENSG00000162482	.	FUNCTION: Can reduce the dialdehyde protein-binding form of aflatoxin B1 (AFB1) to the non-binding AFB1 dialcohol. May be involved in protection of liver against the toxic and carcinogenic effects of AFB1, a potent hepatocarcinogen. {ECO:0000269|PubMed:18416522}.;	Expressed in colon, kidney, liver, pancreas, adenocarcinoma and endometrium. {ECO:0000269|PubMed:12879023, ECO:0000269|PubMed:18416522}.;	liver;stomach;unclassifiable (Anatomical System);islets of Langerhans;	kidney;liver;pancreas;superior cervical ganglion;skeletal muscle;heart;
1	19612477	C	T	0.403431	missense_variant	AKR7A3	ENSG00000162482	protein_coding	3	p.Val138Met	953	1710	412	996	138	331	rs2231198	YES	ENSG00000162482	ENST00000361640	ENSP00000355377	p.Val138Met	NADP-dependent oxidoreductase domain|NADP-dependent oxidoreductase domain	principal1	AKR7A3	138	0.1483	.	AKR7A3	ENSG00000162482	.	FUNCTION: Can reduce the dialdehyde protein-binding form of aflatoxin B1 (AFB1) to the non-binding AFB1 dialcohol. May be involved in protection of liver against the toxic and carcinogenic effects of AFB1, a potent hepatocarcinogen. {ECO:0000269|PubMed:18416522}.;	Expressed in colon, kidney, liver, pancreas, adenocarcinoma and endometrium. {ECO:0000269|PubMed:12879023, ECO:0000269|PubMed:18416522}.;	liver;stomach;unclassifiable (Anatomical System);islets of Langerhans;	kidney;liver;pancreas;superior cervical ganglion;skeletal muscle;heart;
1	19634964	C	G	0.0826528	missense_variant,missense_variant,missense_variant,upstream_gene_variant,upstream_gene_variant,upstream_gene_variant,upstream_gene_variant,upstream_gene_variant,upstream_gene_variant,non_coding_transcript_exon_variant,non_coding_transcript_exon_variant	AKR7A2,AKR7A2,AKR7A2,RNU6-1099P,PQLC2,PQLC2,PQLC2,PQLC2,PQLC2,AKR7A2,AKR7A2	ENSG00000053371,ENSG00000053371,ENSG00000053371,ENSG00000200403,ENSG00000040487,ENSG00000040487,ENSG00000040487,ENSG00000040487,ENSG00000040487,ENSG00000053371,ENSG00000053371	protein_coding,protein_coding,protein_coding,snRNA,protein_coding,protein_coding,nonsense_mediated_decay,protein_coding,nonsense_mediated_decay,nonsense_mediated_decay,retained_intron	2,2,2,-1,-1,-1,-1,-1,-1,1,2	p.Gln157His,p.Gln147His,p.Gln84His,.,.,.,.,.,.,.,.	493,441,254,-1,-1,-1,-1,-1,-1,-1,-1	1362,1171,725,-1,-1,-1,-1,-1,-1,-1,-1	471,441,252,-1,-1,-1,-1,-1,-1,-1,-1	1080,945,615,-1,-1,-1,-1,-1,-1,-1,-1	157,147,84,-1,-1,-1,-1,-1,-1,-1,-1	359,314,204,-1,-1,-1,-1,-1,-1,-1,-1	rs859208	YES;.	ENSG00000053371;ENSG00000053371	ENST00000235835;ENST00000330072	ENSP00000235835;ENSP00000339084	p.Gln157His;p.Gln147His	NADP-dependent oxidoreductase domain|NADP-dependent oxidoreductase domain;NADP-dependent oxidoreductase domain|NADP-dependent oxidoreductase domain	principal1;.	AKR7A2;AKR7A2	157;147	0.13;0.0901	.
1	19635011	C	T	0.0652021	missense_variant,missense_variant,missense_variant,upstream_gene_variant,upstream_gene_variant,upstream_gene_variant,upstream_gene_variant,upstream_gene_variant,upstream_gene_variant,upstream_gene_variant,non_coding_transcript_exon_variant	AKR7A2,AKR7A2,AKR7A2,RNU6-1099P,PQLC2,AKR7A2,PQLC2,PQLC2,PQLC2,PQLC2,AKR7A2	ENSG00000053371,ENSG00000053371,ENSG00000053371,ENSG00000200403,ENSG00000040487,ENSG00000053371,ENSG00000040487,ENSG00000040487,ENSG00000040487,ENSG00000040487,ENSG00000053371	protein_coding,protein_coding,protein_coding,snRNA,protein_coding,nonsense_mediated_decay,protein_coding,nonsense_mediated_decay,protein_coding,nonsense_mediated_decay,retained_intron	2,2,2,-1,-1,-1,-1,-1,-1,-1,2	p.Ala142Thr,p.Ala132Thr,p.Ala69Thr,.,.,.,.,.,.,.,.	446,394,207,-1,-1,-1,-1,-1,-1,-1,-1	1362,1171,725,-1,-1,-1,-1,-1,-1,-1,-1	424,394,205,-1,-1,-1,-1,-1,-1,-1,-1	1080,945,615,-1,-1,-1,-1,-1,-1,-1,-1	142,132,69,-1,-1,-1,-1,-1,-1,-1,-1	359,314,204,-1,-1,-1,-1,-1,-1,-1,-1	rs1043657	YES;.	ENSG00000053371;ENSG00000053371	ENST00000235835;ENST00000330072	ENSP00000235835;ENSP00000339084	p.Ala142Thr;p.Ala132Thr	NADP-dependent oxidoreductase domain|NADP-dependent oxidoreductase domain;NADP-dependent oxidoreductase domain|NADP-dependent oxidoreductase domain	principal1;.	AKR7A2;AKR7A2	142;132	0.4564;0.4935	.
1	19644218	G	A	0.0683368	missense_variant,missense_variant,downstream_gene_variant,intron_variant,intron_variant,non_coding_transcript_exon_variant	PQLC2,PQLC2,RN7SL85P,PQLC2,PQLC2,PQLC2	ENSG00000040487,ENSG00000040487,ENSG00000265192,ENSG00000040487,ENSG00000040487,ENSG00000040487	protein_coding,protein_coding,misc_RNA,nonsense_mediated_decay,protein_coding,nonsense_mediated_decay	2,3,-1,2,2,2	p.Ser16Asn,p.Ser16Asn,.,.,.,.	687,319,-1,-1,-1,-1	2153,1805,-1,-1,-1,-1	47,47,-1,-1,-1,-1	876,876,-1,-1,-1,-1	16,16,-1,-1,-1,-1	291,291,-1,-1,-1,-1	rs12140547	.;YES	ENSG00000040487;ENSG00000040487	ENST00000375155;ENST00000375153	ENSP00000364297;ENSP00000364295	p.Ser16Asn;p.Ser16Asn	.;.	principal1;principal1	PQLC2;PQLC2	16;16	0.0482;0.0485	.
1	19652874	G	A	0.0784795	missense_variant,missense_variant,missense_variant,missense_variant,3_prime_UTR_variant,3_prime_UTR_variant,non_coding_transcript_exon_variant,non_coding_transcript_exon_variant	PQLC2,PQLC2,PQLC2,PQLC2,PQLC2,PQLC2,PQLC2,PQLC2	ENSG00000040487,ENSG00000040487,ENSG00000040487,ENSG00000040487,ENSG00000040487,ENSG00000040487,ENSG00000040487,ENSG00000040487	protein_coding,protein_coding,protein_coding,protein_coding,nonsense_mediated_decay,nonsense_mediated_decay,nonsense_mediated_decay,nonsense_mediated_decay	5,6,5,3,5,5,5,5	p.Gly173Asp,p.Gly173Asp,p.Gly108Asp,p.Gly78Asp,.,.,.,.	1158,790,533,233,-1,-1,-1,-1	2153,1805,1548,844,-1,-1,-1,-1	518,518,323,233,-1,-1,-1,-1	876,876,681,384,-1,-1,-1,-1	173,173,108,78,-1,-1,-1,-1	291,291,226,127,-1,-1,-1,-1	rs41264079	.;YES;.;.	ENSG00000040487;ENSG00000040487;ENSG00000040487;ENSG00000040487	ENST00000375155;ENST00000375153;ENST00000400548;ENST00000432465	ENSP00000364297;ENSP00000364295;ENSP00000383395;ENSP00000404701	p.Gly173Asp;p.Gly173Asp;p.Gly108Asp;p.Gly78Asp	.;.;.;.	principal1;principal1;.;.	PQLC2;PQLC2;PQLC2;PQLC2	173;173;108;78	0.0935;0.0927;0.0838;0.1315	.
1	19775375	G	A	0.0606292	missense_variant,intron_variant,intron_variant,intron_variant,intron_variant,intron_variant,intron_variant,intron_variant	CAPZB,CAPZB,CAPZB,CAPZB,CAPZB,CAPZB,CAPZB,CAPZB	ENSG00000077549,ENSG00000077549,ENSG00000077549,ENSG00000077549,ENSG00000077549,ENSG00000077549,ENSG00000077549,ENSG00000077549	protein_coding,protein_coding,protein_coding,protein_coding,protein_coding,protein_coding,processed_transcript,processed_transcript	2,1,1,1,1,1,1,1	p.Arg12Cys,.,.,.,.,.,.,.	528,-1,-1,-1,-1,-1,-1,-1	2068,-1,-1,-1,-1,-1,-1,-1	34,-1,-1,-1,-1,-1,-1,-1	783,-1,-1,-1,-1,-1,-1,-1	12,-1,-1,-1,-1,-1,-1,-1	260,-1,-1,-1,-1,-1,-1,-1	rs79308175	.	ENSG00000077549	ENST00000264203	ENSP00000264203	p.Arg12Cys	.	.	CAPZB	12	0.2084	.	CAPZB	ENSG00000077549	.	FUNCTION: F-actin-capping proteins bind in a Ca(2+)-independent manner to the fast growing ends of actin filaments (barbed end) thereby blocking the exchange of subunits at these ends. Unlike other capping proteins (such as gelsolin and severin), these proteins do not sever actin filaments. Plays a role in the regulation of cell morphology and cytoskeletal organization. {ECO:0000269|PubMed:218349…	.	pharynx;cornea;stomach;testis;choroid;larynx;kidney;uterus;whole body;pancreas;skeletal muscle;islets of Langerhans;visual apparatus;spleen;liver;peripheral nerve;germinal center;heart;lung;salivary gland;thyroid;placenta;nasopharynx;thymus;intestine;epididymis;tongue;alveolus;skin;myocardium;adrenal cortex;lens;unclassifiable (Anatomical System);lymphoreticular;amniotic fluid;retina;head and nec…	amygdala;thyroid;testis - seminiferous tubule;testis - interstitial;superior cervical ganglion;prostate;testis;cerebellum;
1	20097941	G	T	0.371819	missense_variant,missense_variant,missense_variant,upstream_gene_variant,non_coding_transcript_exon_variant,non_coding_transcript_exon_variant,non_coding_transcript_exon_variant	TMCO4,TMCO4,TMCO4,TMCO4,TMCO4,TMCO4,TMCO4	ENSG00000162542,ENSG00000162542,ENSG00000162542,ENSG00000162542,ENSG00000162542,ENSG00000162542,ENSG00000162542	protein_coding,protein_coding,protein_coding,processed_transcript,processed_transcript,processed_transcript,processed_transcript	5,4,5,-1,2,4,5	p.Gln72Lys,p.Gln72Lys,p.Gln72Lys,.,.,.,.	456,485,456,-1,-1,-1,-1	2974,2403,2806,-1,-1,-1,-1	214,214,214,-1,-1,-1,-1	1905,1743,1785,-1,-1,-1,-1	72,72,72,-1,-1,-1,-1	634,580,594,-1,-1,-1,-1	rs10917536	YES;.	ENSG00000162542;ENSG00000162542	ENST00000294543;ENST00000375127	ENSP00000294543;ENSP00000364269	p.Gln72Lys;p.Gln72Lys	.;.	principal2;alternative2	TMCO4;TMCO4	72;72	0.0488;0.0517	.
1	20141528	C	T	0.262694	missense_variant,intron_variant	RNF186,RP11-91K11.2	ENSG00000178828,ENSG00000235434	protein_coding,antisense	1,1	p.Ala23Thr,.	244,-1	1249,-1	67,-1	684,-1	23,-1	227,-1	rs1541185	YES	ENSG00000178828	ENST00000375121	ENSP00000364263	p.Ala23Thr	.	principal1	RNF186	23	0.0695	.	RNF186	ENSG00000178828	.	FUNCTION: E3 ubiquitin protein ligase that is part of an apoptotic signaling pathway activated by endoplasmic reticulum stress (PubMed:23896122). In that process, stimulates the expression of proteins specific of the unfolded protein response (UPR), ubiquitinates BNIP1 and regulates its localization to the mitochondrion and induces calcium release from the endoplasmic reticulum that ultimately le…	.	.	.
1	20233086	G	A	0.0593858	missense_variant,non_coding_transcript_exon_variant	OTUD3,OTUD3	ENSG00000169914,ENSG00000169914	protein_coding,processed_transcript	7,1	p.Ala333Thr,.	998,-1	6397,-1	997,-1	1197,-1	333,-1	398,-1	rs10916668	YES	ENSG00000169914	ENST00000375120	ENSP00000364261	p.Ala333Thr	.	principal1	OTUD3	333	0.066	.	OTUD3	ENSG00000169914	.	FUNCTION: Deubiquitinating enzyme that hydrolyzes 'Lys-6'- and 'Lys-11'-linked polyubiquitin. Also hydrolyzes heterotypic (mixed and branched) and homotypic chains. {ECO:0000269|PubMed:23827681}.;	.	.	.
1	20246876	C	T	0.0997894	missense_variant	PLA2G2E	ENSG00000188784	protein_coding	4	p.Arg118His	411	785	353	429	118	142	rs61729970	YES	ENSG00000188784	ENST00000375116	ENSP00000364257	p.Arg118His	Phospholipase A2 domain|Phospholipase A2 domain|Phospholipase A2 domain	principal1	PLA2G2E	118	0.0948	.	PLA2G2E	ENSG00000188784	.	FUNCTION: PA2 catalyzes the calcium-dependent hydrolysis of the 2- acyl groups in 3-sn-phosphoglycerides. Has a preference for arachidonic-containing phospholipids.;	Restricted to the brain, heart, lung, and placenta.;	.	.
1	20442054	T	C	0.691815	missense_variant	PLA2G2D	ENSG00000117215	protein_coding	3	p.Ser80Gly	297	2672	238	438	80	145	rs584367	YES	ENSG00000117215	ENST00000375105	ENSP00000364246	p.Ser80Gly	Phospholipase A2 domain|Phospholipase A2 domain|Phospholipase A2 domain	principal1	PLA2G2D	80	0.101	.	PLA2G2D	ENSG00000117215	.	FUNCTION: PA2 catalyzes the calcium-dependent hydrolysis of the 2- acyl groups in 3-sn-phosphoglycerides. L-alpha-1-palmitoyl-2- linoleoyl phosphatidylethanolamine is more efficiently hydrolyzed than the other phospholipids examined.;	Broadly expressed.;	.	.
1	20656824	A	G	0.148081	missense_variant,missense_variant,missense_variant,missense_variant,3_prime_UTR_variant,3_prime_UTR_variant,upstream_gene_variant,upstream_gene_variant,non_coding_transcript_exon_variant,non_coding_transcript_exon_variant	VWA5B1,VWA5B1,VWA5B1,VWA5B1,VWA5B1,VWA5B1,VWA5B1,VWA5B1,VWA5B1,VWA5B1	ENSG00000158816,ENSG00000158816,ENSG00000158816,ENSG00000158816,ENSG00000158816,ENSG00000158816,ENSG00000158816,ENSG00000158816,ENSG00000158816,ENSG00000158816	protein_coding,protein_coding,protein_coding,protein_coding,nonsense_mediated_decay,nonsense_mediated_decay,nonsense_mediated_decay,processed_transcript,nonsense_mediated_decay,nonsense_mediated_decay	10,10,10,10,10,10,-1,-1,10,10	p.Asn469Ser,p.Asn186Ser,p.Asn469Ser,p.Asn469Ser,.,.,.,.,.,.	1602,1602,1602,1602,-1,-1,-1,-1,-1,-1	3859,2389,3247,4397,-1,-1,-1,-1,-1,-1	1406,557,1406,1406,-1,-1,-1,-1,-1,-1	3663,1344,3051,3570,-1,-1,-1,-1,-1,-1	469,186,469,469,-1,-1,-1,-1,-1,-1	1220,447,1016,1189,-1,-1,-1,-1,-1,-1	rs2072752	YES;.	ENSG00000158816;ENSG00000158816	ENST00000375079;ENST00000289815	ENSP00000364220;ENSP00000289815	p.Asn469Ser;p.Asn469Ser	von Willebrand factor, type A|von Willebrand factor, type A|von Willebrand factor, type A;.	principal5;alternative2	VWA5B1;VWA5B1	469;469	0.0525;0.0538	.
1	20662938	A	G	0.190485	missense_variant,missense_variant,missense_variant,missense_variant,3_prime_UTR_variant,3_prime_UTR_variant,non_coding_transcript_exon_variant,non_coding_transcript_exon_variant,non_coding_transcript_exon_variant,non_coding_transcript_exon_variant	VWA5B1,VWA5B1,VWA5B1,VWA5B1,VWA5B1,VWA5B1,VWA5B1,VWA5B1,VWA5B1,VWA5B1	ENSG00000158816,ENSG00000158816,ENSG00000158816,ENSG00000158816,ENSG00000158816,ENSG00000158816,ENSG00000158816,ENSG00000158816,ENSG00000158816,ENSG00000158816	protein_coding,protein_coding,protein_coding,protein_coding,nonsense_mediated_decay,nonsense_mediated_decay,nonsense_mediated_decay,nonsense_mediated_decay,nonsense_mediated_decay,processed_transcript	13,13,13,13,13,13,13,13,2,2	p.Lys634Arg,p.Lys351Arg,p.Lys634Arg,p.Lys634Arg,.,.,.,.,.,.	2097,2097,2097,2097,-1,-1,-1,-1,-1,-1	3859,2389,3247,4397,-1,-1,-1,-1,-1,-1	1901,1052,1901,1901,-1,-1,-1,-1,-1,-1	3663,1344,3051,3570,-1,-1,-1,-1,-1,-1	634,351,634,634,-1,-1,-1,-1,-1,-1	1220,447,1016,1189,-1,-1,-1,-1,-1,-1	rs10916769	YES;.	ENSG00000158816;ENSG00000158816	ENST00000375079;ENST00000289815	ENSP00000364220;ENSP00000289815	p.Lys634Arg;p.Lys634Arg	.;.	principal5;alternative2	VWA5B1;VWA5B1	634;634	0.0686;0.0665	.
1	20671961	G	A	0.303399	missense_variant,missense_variant,missense_variant,3_prime_UTR_variant,non_coding_transcript_exon_variant,non_coding_transcript_exon_variant,non_coding_transcript_exon_variant	VWA5B1,VWA5B1,VWA5B1,VWA5B1,VWA5B1,VWA5B1,VWA5B1	ENSG00000158816,ENSG00000158816,ENSG00000158816,ENSG00000158816,ENSG00000158816,ENSG00000158816,ENSG00000158816	protein_coding,protein_coding,protein_coding,nonsense_mediated_decay,nonsense_mediated_decay,nonsense_mediated_decay,processed_transcript	17,17,17,17,17,6,6	p.Arg880His,p.Arg880His,p.Arg880His,.,.,.,.	2835,2835,2835,-1,-1,-1,-1	3859,3247,4397,-1,-1,-1,-1	2639,2639,2639,-1,-1,-1,-1	3663,3051,3570,-1,-1,-1,-1	880,880,880,-1,-1,-1,-1	1220,1016,1189,-1,-1,-1,-1	rs11582960	YES;.	ENSG00000158816;ENSG00000158816	ENST00000375079;ENST00000289815	ENSP00000364220;ENSP00000289815	p.Arg880His;p.Arg880His	.;.	principal5;alternative2	VWA5B1;VWA5B1	880;880	0.1117;0.1286	.
1	20972111	G	A	0.0556867	missense_variant,downstream_gene_variant,non_coding_transcript_exon_variant,non_coding_transcript_exon_variant,non_coding_transcript_exon_variant	PINK1,AL391357.1,PINK1-AS,PINK1,PINK1	ENSG00000158828,ENSG00000257033,ENSG00000117242,ENSG00000158828,ENSG00000158828	protein_coding,pseudogene,retained_intron,processed_transcript,processed_transcript	5,-1,2,3,1	p.Ala340Thr,.,.,.,.	1112,-1,-1,-1,-1	2660,-1,-1,-1,-1	1018,-1,-1,-1,-1	1746,-1,-1,-1,-1	340,-1,-1,-1,-1	581,-1,-1,-1,-1	rs3738136	YES	ENSG00000158828	ENST00000321556	ENSP00000364204	p.Ala340Thr	Protein kinase domain|Protein kinase domain|Protein kinase domain	principal1	PINK1	340	0.0588	NC_000001.11:g.20645618G>A	PINK1	ENSG00000158828	Abnormal autonomic nervous system physiology;Male sexual dysfunction;Hallucinations;Tremor;Insomnia;Short attention span;Postural instability;Rigidity;Dyskinesia;Constipation;Impulsivity;Frontal lobe dementia;Gastroparesis;Impaired social interactions;Nausea;Anxiety;Hyposmia;Female sexual dysfunction;Dystonia;Color vision defect;Hyperreflexia;Diarrhea;Gait imbalance;Apathy;Bradykinesia;Restless l…	FUNCTION: Protects against mitochondrial dysfunction during cellular stress by phosphorylating mitochondrial proteins. Involved in the clearance of damaged mitochondria via selective autophagy (mitophagy) by mediating activation and translocation of PRKN (PubMed:14607334, PubMed:15087508, PubMed:19229105, PubMed:19966284, PubMed:20404107, PubMed:20798600, PubMed:23620051, PubMed:23754282, PubMed:…	Highly expressed in heart, skeletal muscle and testis, and at lower levels in brain, placenta, liver, kidney, pancreas, prostate, ovary and small intestine. Present in the embryonic testis from an early stage of development. {ECO:0000269|PubMed:11494141}.;	.	.
1	21024901	C	T	0.599196	missense_variant,missense_variant,missense_variant,upstream_gene_variant,non_coding_transcript_exon_variant	KIF17,KIF17,KIF17,RP5-930J4.5,KIF17	ENSG00000117245,ENSG00000117245,ENSG00000117245,ENSG00000235432,ENSG00000117245	protein_coding,protein_coding,protein_coding,unprocessed_pseudogene,processed_transcript	6,6,6,-1,1	p.Val402Met,p.Val302Met,p.Val402Met,.,.	1515,1116,1278,-1,-1	3969,3572,3731,-1,-1	1204,904,1204,-1,-1	3090,2790,3087,-1,-1	402,302,402,-1,-1	1029,929,1028,-1,-1	rs522496	.;.;YES	ENSG00000117245;ENSG00000117245;ENSG00000117245	ENST00000375044;ENST00000400463;ENST00000247986	ENSP00000364184;ENSP00000383311;ENSP00000247986	p.Val302Met;p.Val402Met;p.Val402Met	.;.;.	.;alternative2;principal3	KIF17;KIF17;KIF17	302;402;402	0.065;0.0668;0.0648	.
1	21031042	T	C	0.0905672	missense_variant,missense_variant,missense_variant	KIF17,KIF17,KIF17	ENSG00000117245,ENSG00000117245,ENSG00000117245	protein_coding,protein_coding,protein_coding	5,5,5	p.Ile341Val,p.Ile241Val,p.Ile341Val	13329331095	396935723731	10217211021	309027903087	341241341	10299291028	rs2296225	.;.;YES	ENSG00000117245;ENSG00000117245;ENSG00000117245	ENST00000375044;ENST00000400463;ENST00000247986	ENSP00000364184;ENSP00000383311;ENSP00000247986	p.Ile241Val;p.Ile341Val;p.Ile341Val	Kinesin motor domain;.;Kinesin motor domain	.;alternative2;principal3	KIF17;KIF17;KIF17	241;341;341	0.118;0.1142;0.0949	.
1	21795388	A	G	0.460652	missense_variant&splice_region_variant,missense_variant&splice_region_variant,missense_variant&splice_region_variant,missense_variant&splice_region_variant,upstream_gene_variant,upstream_gene_variant,downstream_gene_variant,intron_variant	NBPF3,NBPF3,NBPF3,NBPF3,NBPF3,NBPF3,NBPF3,NBPF3	ENSG00000142794,ENSG00000142794,ENSG00000142794,ENSG00000142794,ENSG00000142794,ENSG00000142794,ENSG00000142794,ENSG00000142794	protein_coding,protein_coding,protein_coding,protein_coding,processed_transcript,processed_transcript,processed_transcript,protein_coding	3,6,3,7,-1,-1,-1,2	p.Tyr114Cys,p.Tyr58Cys,p.Tyr114Cys,p.Tyr58Cys,.,.,.,.	691,1221,665,1234,-1,-1,-1,-1	3765,4401,3704,2727,-1,-1,-1,-1	341,173,341,173,-1,-1,-1,-1	1902,1734,1866,1666,-1,-1,-1,-1	114,58,114,58,-1,-1,-1,-1	633,577,621,554,-1,-1,-1,-1	rs1827293	.;YES;.	ENSG00000142794;ENSG00000142794;ENSG00000142794	ENST00000342104;ENST00000318249;ENST00000619554	ENSP00000340336;ENSP00000316782;ENSP00000484028	p.Tyr114Cys;p.Tyr114Cys;p.Tyr58Cys	.;.;.	alternative2;principal3;alternative2	NBPF3;NBPF3;NBPF3	114;114;58	0.1765;0.1646;0.1569	.								exonic	nonsynonymous SNV	exonic	nonsynonymous SNV
1	21797204	G	C	0.0571702	missense_variant,missense_variant,missense_variant,missense_variant,missense_variant,upstream_gene_variant,upstream_gene_variant,downstream_gene_variant	NBPF3,NBPF3,NBPF3,NBPF3,NBPF3,NBPF3,NBPF3,NBPF3	ENSG00000142794,ENSG00000142794,ENSG00000142794,ENSG00000142794,ENSG00000142794,ENSG00000142794,ENSG00000142794,ENSG00000142794	protein_coding,protein_coding,protein_coding,protein_coding,protein_coding,processed_transcript,processed_transcript,processed_transcript	4,3,7,4,8,-1,-1,-1	p.Glu141Asp,p.Glu71Asp,p.Glu85Asp,p.Glu141Asp,p.Glu85Asp,.,.,.	773,573,1303,747,1316,-1,-1,-1	3765,2133,4401,3704,2727,-1,-1,-1	423,213,255,423,255,-1,-1,-1	1902,1692,1734,1866,1666,-1,-1,-1	141,71,85,141,85,-1,-1,-1	633,563,577,621,554,-1,-1,-1	rs72872292	.;.;YES;.	ENSG00000142794;ENSG00000142794;ENSG00000142794;ENSG00000142794	ENST00000454000;ENST00000342104;ENST00000318249;ENST00000619554	ENSP00000415711;ENSP00000340336;ENSP00000316782;ENSP00000484028	p.Glu71Asp;p.Glu141Asp;p.Glu141Asp;p.Glu85Asp	.;.;.;.	alternative2;alternative2;principal3;alternative2	NBPF3;NBPF3;NBPF3;NBPF3	71;141;141;85	0.2304;0.2209;0.2489;0.2125	.
1	21798249	C	G	0.0570918	missense_variant,missense_variant,missense_variant,missense_variant,missense_variant,upstream_gene_variant,upstream_gene_variant,downstream_gene_variant	NBPF3,NBPF3,NBPF3,NBPF3,NBPF3,NBPF3,NBPF3,NBPF3	ENSG00000142794,ENSG00000142794,ENSG00000142794,ENSG00000142794,ENSG00000142794,ENSG00000142794,ENSG00000142794,ENSG00000142794	protein_coding,protein_coding,protein_coding,protein_coding,protein_coding,processed_transcript,processed_transcript,processed_transcript	5,4,8,5,9,-1,-1,-1	p.Gln212Glu,p.Gln142Glu,p.Gln156Glu,p.Gln212Glu,p.Gln156Glu,.,.,.	984,784,1514,958,1527,-1,-1,-1	3765,2133,4401,3704,2727,-1,-1,-1	634,424,466,634,466,-1,-1,-1	1902,1692,1734,1866,1666,-1,-1,-1	212,142,156,212,156,-1,-1,-1	633,563,577,621,554,-1,-1,-1	rs72872297	.;.;YES;.	ENSG00000142794;ENSG00000142794;ENSG00000142794;ENSG00000142794	ENST00000454000;ENST00000342104;ENST00000318249;ENST00000619554	ENSP00000415711;ENSP00000340336;ENSP00000316782;ENSP00000484028	p.Gln142Glu;p.Gln212Glu;p.Gln212Glu;p.Gln156Glu	.;.;.;.	alternative2;alternative2;principal3;alternative2	NBPF3;NBPF3;NBPF3;NBPF3	142;212;212;156	0.0999;0.0959;0.0923;0.0925	.
1	21806667	C	G	0.102971	missense_variant,missense_variant,missense_variant,missense_variant,missense_variant,non_coding_transcript_exon_variant,non_coding_transcript_exon_variant	NBPF3,NBPF3,NBPF3,NBPF3,NBPF3,NBPF3,NBPF3	ENSG00000142794,ENSG00000142794,ENSG00000142794,ENSG00000142794,ENSG00000142794,ENSG00000142794,ENSG00000142794	protein_coding,protein_coding,protein_coding,protein_coding,protein_coding,processed_transcript,processed_transcript	11,10,14,11,15,5,5	p.Asp444Glu,p.Asp374Glu,p.Asp388Glu,p.Asp432Glu,p.Asp388Glu,.,.	1682,1482,2212,1620,2225,-1,-1	3765,2133,4401,3704,2727,-1,-1	1332,1122,1164,1296,1164,-1,-1	1902,1692,1734,1866,1666,-1,-1	444,374,388,432,388,-1,-1	633,563,577,621,554,-1,-1	rs12043777	.;.;YES;.	ENSG00000142794;ENSG00000142794;ENSG00000142794;ENSG00000142794	ENST00000454000;ENST00000342104;ENST00000318249;ENST00000619554	ENSP00000415711;ENSP00000340336;ENSP00000316782;ENSP00000484028	p.Asp374Glu;p.Asp432Glu;p.Asp444Glu;p.Asp388Glu	.;.;Neuroblastoma breakpoint family (NBPF) domain|Neuroblastoma breakpoint family (NBPF) domain|Neuroblastoma breakpoint family (NBPF) domain;.	alternative2;alternative2;principal3;alternative2	NBPF3;NBPF3;NBPF3;NBPF3	374;432;444;388	0.2443;0.3162;0.2169;0.232	.
1	21806710	T	G	0.332128	missense_variant,missense_variant,missense_variant,missense_variant,missense_variant,non_coding_transcript_exon_variant,non_coding_transcript_exon_variant	NBPF3,NBPF3,NBPF3,NBPF3,NBPF3,NBPF3,NBPF3	ENSG00000142794,ENSG00000142794,ENSG00000142794,ENSG00000142794,ENSG00000142794,ENSG00000142794,ENSG00000142794	protein_coding,protein_coding,protein_coding,protein_coding,protein_coding,processed_transcript,processed_transcript	11,10,14,11,15,5,5	p.Leu459Val,p.Leu389Val,p.Leu403Val,p.Leu447Val,p.Leu403Val,.,.	1725,1525,2255,1663,2268,-1,-1	3765,2133,4401,3704,2727,-1,-1	1375,1165,1207,1339,1207,-1,-1	1902,1692,1734,1866,1666,-1,-1	459,389,403,447,403,-1,-1	633,563,577,621,554,-1,-1	rs12034222	.;.;YES;.	ENSG00000142794;ENSG00000142794;ENSG00000142794;ENSG00000142794	ENST00000454000;ENST00000342104;ENST00000318249;ENST00000619554	ENSP00000415711;ENSP00000340336;ENSP00000316782;ENSP00000484028	p.Leu389Val;p.Leu447Val;p.Leu459Val;p.Leu403Val	.;.;Neuroblastoma breakpoint family (NBPF) domain|Neuroblastoma breakpoint family (NBPF) domain;.	alternative2;alternative2;principal3;alternative2	NBPF3;NBPF3;NBPF3;NBPF3	389;447;459;403	0.0536;0.0503;0.0535;0.0541	.
1	21894735	T	C	0.182134	missense_variant,missense_variant,missense_variant,missense_variant,missense_variant,upstream_gene_variant,downstream_gene_variant	ALPL,ALPL,ALPL,ALPL,ALPL,ALPL,ALPL	ENSG00000162551,ENSG00000162551,ENSG00000162551,ENSG00000162551,ENSG00000162551,ENSG00000162551,ENSG00000162551	protein_coding,protein_coding,protein_coding,protein_coding,protein_coding,protein_coding,processed_transcript	7,5,6,7,6,-1,-1	p.Tyr263His,p.Tyr186His,p.Tyr208His,p.Tyr263His,p.Tyr263His,.,.	1041,763,879,1037,787,-1,-1	2193,2312,2428,2589,2336,-1,-1	787,556,622,787,787,-1,-1	1575,1344,1410,1575,1575,-1,-1	263,186,208,263,263,-1,-1	524,447,469,524,524,-1,-1	rs3200254	YES;.;.;.	ENSG00000162551;ENSG00000162551;ENSG00000162551;ENSG00000162551	ENST00000374840;ENST00000539907;ENST00000540617;ENST00000374832	ENSP00000363973;ENSP00000437674;ENSP00000442672;ENSP00000363965	p.Tyr263His;p.Tyr186His;p.Tyr208His;p.Tyr263His	.;.;.;.	principal3;.;alternative2;principal3	ALPL;ALPL;ALPL;ALPL	263;186;208;263	0.0872;0.1089;0.0971;0.0789	NC_000001.11:g.21568242T>C
1	21940555	C	T	0.422425	missense_variant,missense_variant,missense_variant,missense_variant,missense_variant,missense_variant,downstream_gene_variant,downstream_gene_variant,downstream_gene_variant,non_coding_transcript_exon_variant,non_coding_transcript_exon_variant,non_coding_transcript_exon_variant	RAP1GAP,RAP1GAP,RAP1GAP,RAP1GAP,RAP1GAP,RAP1GAP,RAP1GAP,RAP1GAP,RAP1GAP,RAP1GAP,RAP1GAP,RAP1GAP	ENSG00000076864,ENSG00000076864,ENSG00000076864,ENSG00000076864,ENSG00000076864,ENSG00000076864,ENSG00000076864,ENSG00000076864,ENSG00000076864,ENSG00000076864,ENSG00000076864,ENSG00000076864	protein_coding,protein_coding,protein_coding,protein_coding,protein_coding,protein_coding,protein_coding,protein_coding,protein_coding,nonsense_mediated_decay,nonsense_mediated_decay,processed_transcript	5,6,8,8,9,8,-1,-1,-1,8,8,8	p.Ala107Thr,p.Ala138Thr,p.Ala171Thr,p.Ala107Thr,p.Ala107Thr,p.Ala171Thr,.,.,.,.,.,.	328,412,544,520,622,525,-1,-1,-1,-1,-1,-1	3334,3169,3301,3271,3426,818,-1,-1,-1,-1,-1,-1	319,412,511,319,319,511,-1,-1,-1,-1,-1,-1	2247,2085,2184,1992,2046,804,-1,-1,-1,-1,-1,-1	107,138,171,107,107,171,-1,-1,-1,-1,-1,-1	748,694,727,663,681,267,-1,-1,-1,-1,-1,-1	rs2275363	.;YES;.;.;.;.	ENSG00000076864;ENSG00000076864;ENSG00000076864;ENSG00000076864;ENSG00000076864;ENSG00000076864	ENST00000290101;ENST00000374763;ENST00000374761;ENST00000374765;ENST00000542643;ENST00000495204	ENSP00000290101;ENSP00000363895;ENSP00000363893;ENSP00000363897;ENSP00000441661;ENSP00000434033	p.Ala107Thr;p.Ala107Thr;p.Ala138Thr;p.Ala107Thr;p.Ala107Thr;p.Ala171Thr	.;.;.;.;.;.	.;.;.;principal1;.;.	RAP1GAP;RAP1GAP;RAP1GAP;RAP1GAP;RAP1GAP;RAP1GAP	107;107;138;107;107;171	0.0564;0.0577;0.0575;0.0583;0.0568;0.0582	.
1	22141206	A	C	0.631423	missense_variant,missense_variant	LDLRAD2,LDLRAD2	ENSG00000187942,ENSG00000187942	protein_coding,protein_coding	2,2	p.Asn134Thr,p.Asn134Thr	588490	40121180	401401	819819	134134	272272	rs10917051	YES;.	ENSG00000187942;ENSG00000187942	ENST00000344642;ENST00000543870	ENSP00000340988;ENSP00000444097	p.Asn134Thr;p.Asn134Thr	.;.	principal1;principal1	LDLRAD2;LDLRAD2	134;134	0.0473;0.0482	.
1	22150120	C	T	0.155733	missense_variant,3_prime_UTR_variant,downstream_gene_variant,intron_variant,non_coding_transcript_exon_variant,non_coding_transcript_exon_variant	HSPG2,LDLRAD2,LDLRAD2,LDLRAD2,HSPG2,HSPG2	ENSG00000142798,ENSG00000187942,ENSG00000187942,ENSG00000187942,ENSG00000142798,ENSG00000142798	protein_coding,protein_coding,processed_transcript,protein_coding,processed_transcript,processed_transcript	96,5,-1,5,10,1	p.Ser4331Asn,.,.,.,.,.	13072,-1,-1,-1,-1,-1	14327,-1,-1,-1,-1,-1	12992,-1,-1,-1,-1,-1	13176,-1,-1,-1,-1,-1	4331,-1,-1,-1,-1,-1	4391,-1,-1,-1,-1,-1	rs3736360	YES	ENSG00000142798	ENST00000374695	ENSP00000363827	p.Ser4331Asn	Laminin G domain|Laminin G domain|Laminin G domain	principal1	HSPG2	4331	0.0827	NC_000001.11:g.21823627C>T	HSPG2	ENSG00000142798	Umbilical hernia;Blue sclerae;Abnormality of the metaphysis;Atrial septal defect;Anisospondyly;Inguinal hernia;Joint stiffness;Disproportionate short-limb short stature;Cleft palate;Micrognathia;Depressed nasal ridge;Bowing of the long bones;Abnormality of pelvic girdle bone morphology;Respiratory insufficiency;Micromelia;Narrow chest;Narrow mouth;Micrognathia;Wide nasal bridge;Anisospondyly;Abno…	FUNCTION: Integral component of basement membranes. Component of the glomerular basement membrane (GBM), responsible for the fixed negative electrostatic membrane charge, and which provides a barrier which is both size- and charge-selective. It serves as an attachment substrate for cells. Plays essential roles in vascularization. Critical for normal heart development and for regulating the vascul…	Found in the basement membranes.;	.	.
1	22165987	G	A	0.135083	missense_variant,upstream_gene_variant,upstream_gene_variant,upstream_gene_variant	HSPG2,HSPG2,HSPG2,HSPG2	ENSG00000142798,ENSG00000142798,ENSG00000142798,ENSG00000142798	protein_coding,protein_coding,processed_transcript,protein_coding	73,-1,-1,-1	p.His3256Tyr,.,.,.	9846,-1,-1,-1	14327,-1,-1,-1	9766,-1,-1,-1	13176,-1,-1,-1	3256,-1,-1,-1	4391,-1,-1,-1	rs2291827	YES	ENSG00000142798	ENST00000374695	ENSP00000363827	p.His3256Tyr	Immunoglobulin I-set|Immunoglobulin-like domain|Immunoglobulin V-set domain|Immunoglobulin subtype 2|Immunoglobulin subtype	principal1	HSPG2	3256	0.3999	NC_000001.11:g.21839494G>A	HSPG2	ENSG00000142798	Umbilical hernia;Blue sclerae;Abnormality of the metaphysis;Atrial septal defect;Anisospondyly;Inguinal hernia;Joint stiffness;Disproportionate short-limb short stature;Cleft palate;Micrognathia;Depressed nasal ridge;Bowing of the long bones;Abnormality of pelvic girdle bone morphology;Respiratory insufficiency;Micromelia;Narrow chest;Narrow mouth;Micrognathia;Wide nasal bridge;Anisospondyly;Abno…	FUNCTION: Integral component of basement membranes. Component of the glomerular basement membrane (GBM), responsible for the fixed negative electrostatic membrane charge, and which provides a barrier which is both size- and charge-selective. It serves as an attachment substrate for cells. Plays essential roles in vascularization. Critical for normal heart development and for regulating the vascul…	Found in the basement membranes.;	.	.
1	22167605	C	T	0.0935788	missense_variant,upstream_gene_variant,upstream_gene_variant	HSPG2,HSPG2,HSPG2	ENSG00000142798,ENSG00000142798,ENSG00000142798	protein_coding,processed_transcript,protein_coding	71,-1,-1	p.Ala3168Thr,.,.	9582,-1,-1	14327,-1,-1	9502,-1,-1	13176,-1,-1	3168,-1,-1	4391,-1,-1	rs2228349	YES	ENSG00000142798	ENST00000374695	ENSP00000363827	p.Ala3168Thr	Immunoglobulin-like domain|Immunoglobulin V-set domain|Immunoglobulin subtype 2|Immunoglobulin subtype	principal1	HSPG2	3168	0.0658	NC_000001.11:g.21841112C>T	HSPG2	ENSG00000142798	Umbilical hernia;Blue sclerae;Abnormality of the metaphysis;Atrial septal defect;Anisospondyly;Inguinal hernia;Joint stiffness;Disproportionate short-limb short stature;Cleft palate;Micrognathia;Depressed nasal ridge;Bowing of the long bones;Abnormality of pelvic girdle bone morphology;Respiratory insufficiency;Micromelia;Narrow chest;Narrow mouth;Micrognathia;Wide nasal bridge;Anisospondyly;Abno…	FUNCTION: Integral component of basement membranes. Component of the glomerular basement membrane (GBM), responsible for the fixed negative electrostatic membrane charge, and which provides a barrier which is both size- and charge-selective. It serves as an attachment substrate for cells. Plays essential roles in vascularization. Critical for normal heart development and for regulating the vascul…	Found in the basement membranes.;	.	.
1	22168801	T	C	0.0981511	missense_variant,upstream_gene_variant,downstream_gene_variant,downstream_gene_variant	HSPG2,HSPG2,HSPG2,HSPG2	ENSG00000142798,ENSG00000142798,ENSG00000142798,ENSG00000142798	protein_coding,protein_coding,protein_coding,protein_coding	68,-1,-1,-1	p.Ser2995Gly,.,.,.	9063,-1,-1,-1	14327,-1,-1,-1	8983,-1,-1,-1	13176,-1,-1,-1	2995,-1,-1,-1	4391,-1,-1,-1	rs2229491	YES	ENSG00000142798	ENST00000374695	ENSP00000363827	p.Ser2995Gly	Immunoglobulin-like domain|Immunoglobulin-like domain|Immunoglobulin subtype 2|Immunoglobulin subtype	principal1	HSPG2	2995	0.0511	NC_000001.11:g.21842308T>C	HSPG2	ENSG00000142798	Umbilical hernia;Blue sclerae;Abnormality of the metaphysis;Atrial septal defect;Anisospondyly;Inguinal hernia;Joint stiffness;Disproportionate short-limb short stature;Cleft palate;Micrognathia;Depressed nasal ridge;Bowing of the long bones;Abnormality of pelvic girdle bone morphology;Respiratory insufficiency;Micromelia;Narrow chest;Narrow mouth;Micrognathia;Wide nasal bridge;Anisospondyly;Abno…	FUNCTION: Integral component of basement membranes. Component of the glomerular basement membrane (GBM), responsible for the fixed negative electrostatic membrane charge, and which provides a barrier which is both size- and charge-selective. It serves as an attachment substrate for cells. Plays essential roles in vascularization. Critical for normal heart development and for regulating the vascul…	Found in the basement membranes.;	.	.
1	22191454	G	A	0.709506	missense_variant	HSPG2	ENSG00000142798	protein_coding	36	p.Ala1503Val	4588	14327	4508	13176	1503	4391	rs897471	YES	ENSG00000142798	ENST00000374695	ENSP00000363827	p.Ala1503Val	Laminin IV|Laminin IV|Laminin IV	principal1	HSPG2	1503	0.117	NC_000001.11:g.21864961G>A	HSPG2	ENSG00000142798	Umbilical hernia;Blue sclerae;Abnormality of the metaphysis;Atrial septal defect;Anisospondyly;Inguinal hernia;Joint stiffness;Disproportionate short-limb short stature;Cleft palate;Micrognathia;Depressed nasal ridge;Bowing of the long bones;Abnormality of pelvic girdle bone morphology;Respiratory insufficiency;Micromelia;Narrow chest;Narrow mouth;Micrognathia;Wide nasal bridge;Anisospondyly;Abno…	FUNCTION: Integral component of basement membranes. Component of the glomerular basement membrane (GBM), responsible for the fixed negative electrostatic membrane charge, and which provides a barrier which is both size- and charge-selective. It serves as an attachment substrate for cells. Plays essential roles in vascularization. Critical for normal heart development and for regulating the vascul…	Found in the basement membranes.;	.	.
1	22200473	C	T	0.0701284	missense_variant,missense_variant,downstream_gene_variant,downstream_gene_variant	HSPG2,HSPG2,HSPG2,HSPG2	ENSG00000142798,ENSG00000142798,ENSG00000142798,ENSG00000142798	protein_coding,protein_coding,processed_transcript,retained_intron	29,3,-1,-1	p.Gly1230Ser,p.Gly84Ser,.,.	3768,251,-1,-1	14327,589,-1,-1	3688,250,-1,-1	13176,588,-1,-1	1230,84,-1,-1	4391,195,-1,-1	rs28546127	YES	ENSG00000142798	ENST00000374695	ENSP00000363827	p.Gly1230Ser	Laminin EGF domain|Laminin EGF domain|Laminin EGF domain|EGF-like domain	principal1	HSPG2	1230	0.112	NC_000001.11:g.21873980C>T	HSPG2	ENSG00000142798	Umbilical hernia;Blue sclerae;Abnormality of the metaphysis;Atrial septal defect;Anisospondyly;Inguinal hernia;Joint stiffness;Disproportionate short-limb short stature;Cleft palate;Micrognathia;Depressed nasal ridge;Bowing of the long bones;Abnormality of pelvic girdle bone morphology;Respiratory insufficiency;Micromelia;Narrow chest;Narrow mouth;Micrognathia;Wide nasal bridge;Anisospondyly;Abno…	FUNCTION: Integral component of basement membranes. Component of the glomerular basement membrane (GBM), responsible for the fixed negative electrostatic membrane charge, and which provides a barrier which is both size- and charge-selective. It serves as an attachment substrate for cells. Plays essential roles in vascularization. Critical for normal heart development and for regulating the vascul…	Found in the basement membranes.;	.	.
1	22200998	C	T	0.070316	missense_variant,missense_variant,downstream_gene_variant,non_coding_transcript_exon_variant	HSPG2,HSPG2,HSPG2,HSPG2	ENSG00000142798,ENSG00000142798,ENSG00000142798,ENSG00000142798	protein_coding,protein_coding,retained_intron,processed_transcript	28,2,-1,3	p.Arg1186Gln,p.Arg40Gln,.,.	3637,120,-1,-1	14327,589,-1,-1	3557,119,-1,-1	13176,588,-1,-1	1186,40,-1,-1	4391,195,-1,-1	rs2229481	YES	ENSG00000142798	ENST00000374695	ENSP00000363827	p.Arg1186Gln	Laminin EGF domain|Laminin EGF domain|Laminin EGF domain|Laminin EGF domain|EGF-like domain	principal1	HSPG2	1186	0.0647	NC_000001.11:g.21874505C>T	HSPG2	ENSG00000142798	Umbilical hernia;Blue sclerae;Abnormality of the metaphysis;Atrial septal defect;Anisospondyly;Inguinal hernia;Joint stiffness;Disproportionate short-limb short stature;Cleft palate;Micrognathia;Depressed nasal ridge;Bowing of the long bones;Abnormality of pelvic girdle bone morphology;Respiratory insufficiency;Micromelia;Narrow chest;Narrow mouth;Micrognathia;Wide nasal bridge;Anisospondyly;Abno…	FUNCTION: Integral component of basement membranes. Component of the glomerular basement membrane (GBM), responsible for the fixed negative electrostatic membrane charge, and which provides a barrier which is both size- and charge-selective. It serves as an attachment substrate for cells. Plays essential roles in vascularization. Critical for normal heart development and for regulating the vascul…	Found in the basement membranes.;	.	.
1	22206649	T	C	0.94103	missense_variant,upstream_gene_variant,upstream_gene_variant	HSPG2,HSPG2,HSPG2	ENSG00000142798,ENSG00000142798,ENSG00000142798	protein_coding,processed_transcript,retained_intron	17,-1,-1	p.Asn765Ser,.,.	2374,-1,-1	14327,-1,-1	2294,-1,-1	13176,-1,-1	765,-1,-1	4391,-1,-1	rs989994	YES	ENSG00000142798	ENST00000374695	ENSP00000363827	p.Asn765Ser	Laminin EGF domain|Laminin EGF domain|Laminin EGF domain	principal1	HSPG2	765	0.0615	NC_000001.11:g.21880156T>C	HSPG2	ENSG00000142798	Umbilical hernia;Blue sclerae;Abnormality of the metaphysis;Atrial septal defect;Anisospondyly;Inguinal hernia;Joint stiffness;Disproportionate short-limb short stature;Cleft palate;Micrognathia;Depressed nasal ridge;Bowing of the long bones;Abnormality of pelvic girdle bone morphology;Respiratory insufficiency;Micromelia;Narrow chest;Narrow mouth;Micrognathia;Wide nasal bridge;Anisospondyly;Abno…	FUNCTION: Integral component of basement membranes. Component of the glomerular basement membrane (GBM), responsible for the fixed negative electrostatic membrane charge, and which provides a barrier which is both size- and charge-selective. It serves as an attachment substrate for cells. Plays essential roles in vascularization. Critical for normal heart development and for regulating the vascul…	Found in the basement membranes.;	.	.
1	22214046	C	T	0.0562604	missense_variant,synonymous_variant,synonymous_variant,downstream_gene_variant	HSPG2,HSPG2,HSPG2,HSPG2	ENSG00000142798,ENSG00000142798,ENSG00000142798,ENSG00000142798	protein_coding,protein_coding,protein_coding,protein_coding	5,8,3,-1	p.Cys198Tyr,p.Leu275Leu,p.Leu101Leu,.	593,905,305,-1	828,14327,538,-1	593,825,303,-1	720,13176,536,-1	198,275,101,-1	239,4391,177,-1
1	22214127	A	G	0.449027	missense_variant,synonymous_variant,synonymous_variant,downstream_gene_variant	HSPG2,HSPG2,HSPG2,HSPG2	ENSG00000142798,ENSG00000142798,ENSG00000142798,ENSG00000142798	protein_coding,protein_coding,protein_coding,protein_coding	5,8,3,-1	p.Leu171Ser,p.Leu248Leu,p.Leu74Leu,.	512,824,224,-1	828,14327,538,-1	512,744,222,-1	720,13176,536,-1	171,248,74,-1	239,4391,177,-1
1	22216574	C	A	0.531796	missense_variant,synonymous_variant,synonymous_variant,upstream_gene_variant	HSPG2,HSPG2,HSPG2,HSPG2	ENSG00000142798,ENSG00000142798,ENSG00000142798,ENSG00000142798	protein_coding,protein_coding,protein_coding,protein_coding	3,6,5,-1	p.Gly81Val,p.Gly158Gly,p.Gly124Gly,.	242,554,372,-1	828,14327,637,-1	242,474,372,-1	720,13176,573,-1	81,158,124,-1	239,4391,190,-1
1	22216604	C	G	0.531274	missense_variant,synonymous_variant,synonymous_variant,upstream_gene_variant	HSPG2,HSPG2,HSPG2,HSPG2	ENSG00000142798,ENSG00000142798,ENSG00000142798,ENSG00000142798	protein_coding,protein_coding,protein_coding,protein_coding	3,6,5,-1	p.Trp71Ser,p.Leu148Leu,p.Leu114Leu,.	212,524,342,-1	828,14327,637,-1	212,444,342,-1	720,13176,573,-1	71,148,114,-1	239,4391,190,-1
1	22307538	C	T	0.944122	missense_variant,missense_variant,upstream_gene_variant,upstream_gene_variant,upstream_gene_variant	CELA3B,CELA3B,RN7SL421P,CELA3B,CELA3B	ENSG00000219073,ENSG00000219073,ENSG00000264385,ENSG00000219073,ENSG00000219073	protein_coding,protein_coding,misc_RNA,protein_coding,processed_transcript	4,4,-1,-1,-1	p.Arg79Trp,p.Arg95Trp,.,.,.	254,286,-1,-1,-1	897,497,-1,-1,-1	235,283,-1,-1,-1	813,494,-1,-1,-1	79,95,-1,-1,-1	270,163,-1,-1,-1	rs7528405	YES	ENSG00000219073	ENST00000337107	ENSP00000338369	p.Arg79Trp	Serine proteases, trypsin domain|Serine proteases, trypsin domain|Serine proteases, trypsin domain|Serine proteases, trypsin domain	principal1	CELA3B	79	0.29	.	CELA3B	ENSG00000219073	.	FUNCTION: Efficient protease with alanine specificity but only little elastolytic activity.;	Pancreas. Not detectable in keratinocytes. {ECO:0000269|PubMed:10620133}.;	lung;spleen;liver;pancreas;skin;prostate;unclassifiable (Anatomical System);islets of Langerhans;	beta cell islets;pancreas;dorsal root ganglion;superior cervical ganglion;trigeminal ganglion;globus pallidus;bone marrow;
1	22329523	A	G	0.0750058	missense_variant,missense_variant,upstream_gene_variant,downstream_gene_variant,downstream_gene_variant	CELA3A,CELA3A,CELA3A,RN7SL768P,CELA3B	ENSG00000142789,ENSG00000142789,ENSG00000142789,ENSG00000263582,ENSG00000219073	protein_coding,protein_coding,protein_coding,misc_RNA,protein_coding	2,2,-1,-1,-1	p.His24Arg,p.His24Arg,.,.,.	90,86,-1,-1,-1	887,649,-1,-1,-1	71,71,-1,-1,-1	813,366,-1,-1,-1	24,24,-1,-1,-1	270,121,-1,-1,-1	rs7531336	YES	ENSG00000142789	ENST00000290122	ENSP00000290122	p.His24Arg	.	principal1	CELA3A	24	0.0663	.	CELA3A	ENSG00000142789	.	FUNCTION: Efficient protease with alanine specificity but only little elastolytic activity.;	.	lung;spleen;liver;pancreas;skin;prostate;unclassifiable (Anatomical System);islets of Langerhans;	beta cell islets;pancreas;trigeminal ganglion;superior cervical ganglion;atrioventricular node;skeletal muscle;
1	22329525	T	C	0.0743539	missense_variant,missense_variant,upstream_gene_variant,downstream_gene_variant,downstream_gene_variant	CELA3A,CELA3A,CELA3A,RN7SL768P,CELA3B	ENSG00000142789,ENSG00000142789,ENSG00000142789,ENSG00000263582,ENSG00000219073	protein_coding,protein_coding,protein_coding,misc_RNA,protein_coding	2,2,-1,-1,-1	p.Ser25Pro,p.Ser25Pro,.,.,.	92,88,-1,-1,-1	887,649,-1,-1,-1	73,73,-1,-1,-1	813,366,-1,-1,-1	25,25,-1,-1,-1	270,121,-1,-1,-1	rs7533776	YES	ENSG00000142789	ENST00000290122	ENSP00000290122	p.Ser25Pro	.	principal1	CELA3A	25	0.0682	.	CELA3A	ENSG00000142789	.	FUNCTION: Efficient protease with alanine specificity but only little elastolytic activity.;	.	lung;spleen;liver;pancreas;skin;prostate;unclassifiable (Anatomical System);islets of Langerhans;	beta cell islets;pancreas;trigeminal ganglion;superior cervical ganglion;atrioventricular node;skeletal muscle;
1	22329543	C	A	0.0809482	missense_variant,missense_variant,upstream_gene_variant,downstream_gene_variant,downstream_gene_variant	CELA3A,CELA3A,CELA3A,RN7SL768P,CELA3B	ENSG00000142789,ENSG00000142789,ENSG00000142789,ENSG00000263582,ENSG00000219073	protein_coding,protein_coding,protein_coding,misc_RNA,protein_coding	2,2,-1,-1,-1	p.His31Asn,p.His31Asn,.,.,.	110,106,-1,-1,-1	887,649,-1,-1,-1	91,91,-1,-1,-1	813,366,-1,-1,-1	31,31,-1,-1,-1	270,121,-1,-1,-1	rs7519660	YES	ENSG00000142789	ENST00000290122	ENSP00000290122	p.His31Asn	Serine proteases, trypsin domain|Serine proteases, trypsin domain|Serine proteases, trypsin domain|Serine proteases, trypsin domain	principal1	CELA3A	31	0.0839	.	CELA3A	ENSG00000142789	.	FUNCTION: Efficient protease with alanine specificity but only little elastolytic activity.;	.	lung;spleen;liver;pancreas;skin;prostate;unclassifiable (Anatomical System);islets of Langerhans;	beta cell islets;pancreas;trigeminal ganglion;superior cervical ganglion;atrioventricular node;skeletal muscle;
1	22835677	A	G	0.779594	missense_variant,missense_variant,missense_variant,downstream_gene_variant	ZBTB40,ZBTB40,ZBTB40,ZBTB40	ENSG00000184677,ENSG00000184677,ENSG00000184677,ENSG00000184677	protein_coding,protein_coding,protein_coding,protein_coding	9,10,7,-1	p.Tyr595Cys,p.Tyr595Cys,p.Tyr483Cys,.	1991,2295,1543,-1	8685,8992,4445,-1	1784,1784,1448,-1	3720,3720,3384,-1	595,595,483,-1	1239,1239,1127,-1	rs209729	.;YES;.;.	ENSG00000184677;ENSG00000184677;ENSG00000184677;ENSG00000184677	ENST00000650433;ENST00000404138;ENST00000374651;ENST00000375647	ENSP00000496988;ENSP00000384527;ENSP00000363782;ENSP00000364798	.;p.Tyr595Cys;p.Tyr483Cys;p.Tyr595Cys	.;.;.;.	.;principal3;alternative2;principal3	ZBTB40;ZBTB40;ZBTB40;ZBTB40	483;595;483;595	0.0615;0.0726;0.0767;0.073	NC_000001.11:g.22509184A>G
1	23289703	A	G	0.063026	missense_variant	LACTBL1	ENSG00000215906	protein_coding	2	p.Leu19Pro	56	1641	56	1641	19	546	rs6426777	YES	ENSG00000215906	ENST00000426928	ENSP00000402297	p.Leu19Pro	.	principal1	LACTBL1	19	0.0486	.	LACTBL1	ENSG00000215906	.	.	.	.	.
1	23419374	G	T	0.772707	missense_variant,missense_variant,missense_variant,missense_variant,upstream_gene_variant,downstream_gene_variant,downstream_gene_variant	LUZP1,LUZP1,LUZP1,LUZP1,RP1-184J9.2,LUZP1,LUZP1	ENSG00000169641,ENSG00000169641,ENSG00000169641,ENSG00000169641,ENSG00000240553,ENSG00000169641,ENSG00000169641	protein_coding,protein_coding,protein_coding,protein_coding,antisense,protein_coding,protein_coding	4,2,3,2,-1,-1,-1	p.Gln461Lys,p.Gln461Lys,p.Gln461Lys,p.Gln461Lys,.,.,.	2183,1609,1780,1552,-1,-1,-1	8898,8331,8502,3715,-1,-1,-1	1381,1381,1381,1381,-1,-1,-1	3231,3231,3231,3081,-1,-1,-1	461,461,461,461,-1,-1,-1	1076,1076,1076,1026,-1,-1,-1	rs3765407	.;YES;.	ENSG00000169641;ENSG00000169641;ENSG00000169641	ENST00000418342;ENST00000302291;ENST00000314174	ENSP00000393460;ENSP00000303758;ENSP00000313705	p.Gln461Lys;p.Gln461Lys;p.Gln461Lys	.;.;.	principal2;principal2;alternative2	LUZP1;LUZP1;LUZP1	461;461;461	0.1114;0.1128;0.1273	.
1	23419383	C	T	0.785655	missense_variant,missense_variant,missense_variant,missense_variant,upstream_gene_variant,downstream_gene_variant,downstream_gene_variant	LUZP1,LUZP1,LUZP1,LUZP1,RP1-184J9.2,LUZP1,LUZP1	ENSG00000169641,ENSG00000169641,ENSG00000169641,ENSG00000169641,ENSG00000240553,ENSG00000169641,ENSG00000169641	protein_coding,protein_coding,protein_coding,protein_coding,antisense,protein_coding,protein_coding	4,2,3,2,-1,-1,-1	p.Gly458Ser,p.Gly458Ser,p.Gly458Ser,p.Gly458Ser,.,.,.	2174,1600,1771,1543,-1,-1,-1	8898,8331,8502,3715,-1,-1,-1	1372,1372,1372,1372,-1,-1,-1	3231,3231,3231,3081,-1,-1,-1	458,458,458,458,-1,-1,-1	1076,1076,1076,1026,-1,-1,-1	rs477830	.;YES;.	ENSG00000169641;ENSG00000169641;ENSG00000169641	ENST00000418342;ENST00000302291;ENST00000314174	ENSP00000393460;ENSP00000303758;ENSP00000313705	p.Gly458Ser;p.Gly458Ser;p.Gly458Ser	.;.;.	principal2;principal2;alternative2	LUZP1;LUZP1;LUZP1	458;458;458	0.0767;0.077;0.0748	.
1	23847464	C	A	0.415884	missense_variant,upstream_gene_variant	E2F2,E2F2	ENSG00000007968,ENSG00000007968	protein_coding,processed_transcript	4,-1	p.Gln226His,.	1105,-1	5191,-1	678,-1	1314,-1	226,-1	437,-1	rs2075995	YES	ENSG00000007968	ENST00000361729	ENSP00000355249	p.Gln226His	E2F transcription factor, CC-MB domain|E2F transcription factor, CC-MB domain	principal1	E2F2	226	0.1258	.	E2F2	ENSG00000007968	.	FUNCTION: Transcription activator that binds DNA cooperatively with DP proteins through the E2 recognition site, 5'-TTTC[CG]CGC- 3' found in the promoter region of a number of genes whose products are involved in cell cycle regulation or in DNA replication. The DRTF1/E2F complex functions in the control of cell-cycle progression from g1 to s phase. E2F2 binds specifically to RB1 in a cell-cycle d…	Highest level of expression is found in placenta, low levels are found in lung. Found as well in many immortalized cell lines derived from tumor samples.;	thymus;intestine;pharynx;skin;stomach;testis;unclassifiable (Anatomical System);kidney;uterus;bile duct;skeletal muscle;visual apparatus;spleen;liver;endometrium;bone;germinal center;brain;blood;heart;bone marrow;lung;salivary gland;ovary;lymph node;bladder;colon;placenta;prostate;breast;	skeletal muscle;
1	23885498	T	C	0.807317	missense_variant,non_coding_transcript_exon_variant,non_coding_transcript_exon_variant	ID3,ID3,ID3	ENSG00000117318,ENSG00000117318,ENSG00000117318	protein_coding,processed_transcript,processed_transcript	2,1,2	p.Thr105Ala,.,.	681,-1,-1	1251,-1,-1	313,-1,-1	360,-1,-1	105,-1,-1	119,-1,-1	rs11574	YES	ENSG00000117318	ENST00000374561	ENSP00000363689	p.Thr105Ala	.	principal1	ID3	105	0.0564	.	ID3	ENSG00000117318	.	FUNCTION: Transcriptional regulator (lacking a basic DNA binding domain) which negatively regulates the basic helix-loop-helix (bHLH) transcription factors by forming heterodimers and inhibiting their DNA binding and transcriptional activity. Implicated in regulating a variety of cellular processes, including cellular growth, senescence, differentiation, apoptosis, angiogenesis, and neoplastic tr…	Expressed abundantly in lung, kidney and adrenal gland, but not in adult brain.;	.	.
1	23965704	A	C	0.215148	missense_variant,intron_variant	MDS2,MDS2	ENSG00000197880,ENSG00000197880	protein_coding,processed_transcript	5,5	p.Asn37His,.	696,-1	1029,-1	109,-1	423,-1	37,-1	140,-1
1	24077451	C	T	0.0620736	missense_variant,missense_variant,downstream_gene_variant	TCEB3,TCEB3,TCEB3	ENSG00000011007,ENSG00000011007,ENSG00000011007	protein_coding,protein_coding,processed_transcript	4,4,-1	p.Thr145Met,p.Thr119Met,.	705,388,-1	5154,2671,-1	434,356,-1	2397,2319,-1	145,119,-1	798,772,-1	rs2235541	YES;.;.	ENSG00000011007;ENSG00000011007;ENSG00000011007	ENST00000418390;ENST00000613537;ENST00000609199	ENSP00000395574;ENSP00000484196;ENSP00000476781	p.Thr145Met;p.Thr145Met;p.Thr119Met	.;.;.	principal2;principal2;alternative2	ELOA;ELOA;ELOA	145;145;119	0.097;0.0944;0.1013	.
1	24180962	T	C	0.280729	missense_variant	FUCA1	ENSG00000179163	protein_coding	5	p.Gln286Arg	865	2047	857	1401	286	466	rs13551	YES	ENSG00000179163	ENST00000374479	ENSP00000363603	p.Gln286Arg	Glycoside hydrolase, family 29, conserved site	principal1	FUCA1	286	0.078	NC_000001.11:g.23854472T>C	FUCA1	ENSG00000179163	Seizure;Hearing impairment;Intellectual disability, severe;Lipoatrophy;Muscular hypotonia;Hypothyroidism;Hepatomegaly;Vascular skin abnormality;Spastic tetraplegia;Abnormality of the gallbladder;Mucopolysacchariduria;Decreased muscle mass;Cardiomegaly;Hyperhidrosis;Kyphosis;Global developmental delay;Coarse facial features;Abnormality of the nail;Generalized hyperkeratosis;Prominent forehead;Brac…	FUNCTION: Alpha-L-fucosidase is responsible for hydrolyzing the alpha-1,6-linked fucose joined to the reducing-end N- acetylglucosamine of the carbohydrate moieties of glycoproteins.;	.	.	.
1	24201920	T	C	0.62601	missense_variant,missense_variant	CNR2,CNR2	ENSG00000188822,ENSG00000188822	protein_coding,protein_coding	2,3	p.Gln63Arg,p.Gln63Arg	350447	52545350	188188	10831083	63,63	360360	rs2501432	YES	ENSG00000188822	ENST00000374472	ENSP00000363596	p.Gln63Arg	GPCR, rhodopsin-like, 7TM	principal1	CNR2	63	0.0511	.	CNR2	ENSG00000188822	.	FUNCTION: Heterotrimeric G protein-coupled receptor for endocannabinoid 2-arachidonoylglycerol mediating inhibition of adenylate cyclase. May function in inflammatory response, nociceptive transmission and bone homeostasis. {ECO:0000269|PubMed:10051546, ECO:0000269|PubMed:12663043, ECO:0000269|PubMed:12711605, ECO:0000269|PubMed:18692962}.;	Preferentially expressed in cells of the immune system with higher expression in B-cells and NK cells (at protein level). Expressed in skin in suprabasal layers and hair follicles (at protein level). Highly expressed in tonsil and to a lower extent in spleen, peripheral blood mononuclear cells, and thymus. PubMed:14657172 could not detect expression in normal brain. Expressed in brain by perivasc…	.	.
1	24393563	C	T	0.202193	missense_variant,missense_variant,missense_variant,upstream_gene_variant,intron_variant,intron_variant,intron_variant	MYOM3,MYOM3,MYOM3,MYOM3,RP11-293P20.2,RP11-293P20.4,MYOM3	ENSG00000142661,ENSG00000142661,ENSG00000142661,ENSG00000142661,ENSG00000225315,ENSG00000230703,ENSG00000142661	protein_coding,protein_coding,protein_coding,protein_coding,antisense,antisense,processed_transcript	28,28,28,-1,3,1,1	p.Arg1127Gln,p.Arg1124Gln,p.Arg1124Gln,.,.,.,.	3543,3534,3534,-1,-1,-1,-1	5809,5804,3808,-1,-1,-1,-1	3380,3371,3371,-1,-1,-1,-1	4323,4314,3645,-1,-1,-1,-1	1127,1124,1124,-1,-1,-1,-1	1440,1437,1214,-1,-1,-1,-1	rs16829071	YES	ENSG00000142661	ENST00000374434	ENSP00000363557	p.Arg1124Gln	Immunoglobulin-like domain	principal1	MYOM3	1124	0.149	.	MYOM3	ENSG00000142661	.	FUNCTION: May link the intermediate filament cytoskeleton to the M-disk of the myofibrils in striated muscle. {ECO:0000250}.;	.	kidney;uterus;liver;muscle;skin;smooth muscle;skeletal muscle;unclassifiable (Anatomical System);heart;	pons;caudate nucleus;ciliary ganglion;dorsal root ganglion;superior cervical ganglion;trigeminal ganglion;atrioventricular node;parietal lobe;skeletal muscle;globus pallidus;medulla oblongata;
1	24394811	A	G	0.146813	missense_variant,missense_variant,missense_variant,upstream_gene_variant,intron_variant,intron_variant,intron_variant	MYOM3,MYOM3,MYOM3,MYOM3,RP11-293P20.2,RP11-293P20.4,MYOM3	ENSG00000142661,ENSG00000142661,ENSG00000142661,ENSG00000142661,ENSG00000225315,ENSG00000230703,ENSG00000142661	protein_coding,protein_coding,protein_coding,protein_coding,antisense,antisense,processed_transcript	26,26,26,-1,3,1,1	p.Ile1067Thr,p.Ile1066Thr,p.Ile1066Thr,.,.,.,.	3363,3360,3360,-1,-1,-1,-1	5809,5804,3808,-1,-1,-1,-1	3200,3197,3197,-1,-1,-1,-1	4323,4314,3645,-1,-1,-1,-1	1067,1066,1066,-1,-1,-1,-1	1440,1437,1214,-1,-1,-1,-1	rs12145360	YES	ENSG00000142661	ENST00000374434	ENSP00000363557	p.Ile1066Thr	Immunoglobulin subtype	principal1	MYOM3	1066	0.2959	.	MYOM3	ENSG00000142661	.	FUNCTION: May link the intermediate filament cytoskeleton to the M-disk of the myofibrils in striated muscle. {ECO:0000250}.;	.	kidney;uterus;liver;muscle;skin;smooth muscle;skeletal muscle;unclassifiable (Anatomical System);heart;	pons;caudate nucleus;ciliary ganglion;dorsal root ganglion;superior cervical ganglion;trigeminal ganglion;atrioventricular node;parietal lobe;skeletal muscle;globus pallidus;medulla oblongata;
1	24406535	G	A	0.156665	missense_variant,missense_variant,missense_variant,downstream_gene_variant,intron_variant,intron_variant,intron_variant	MYOM3,MYOM3,MYOM3,MYOM3,RP11-293P20.2,RP11-293P20.4,MYOM3	ENSG00000142661,ENSG00000142661,ENSG00000142661,ENSG00000142661,ENSG00000225315,ENSG00000230703,ENSG00000142661	protein_coding,protein_coding,protein_coding,processed_transcript,antisense,antisense,processed_transcript	20,20,20,-1,3,1,1	p.Pro854Ser,p.Pro853Ser,p.Pro853Ser,.,.,.,.	2723,2720,2720,-1,-1,-1,-1	5809,5804,3808,-1,-1,-1,-1	2560,2557,2557,-1,-1,-1,-1	4323,4314,3645,-1,-1,-1,-1	854,853,853,-1,-1,-1,-1	1440,1437,1214,-1,-1,-1,-1	rs35446243	YES	ENSG00000142661	ENST00000374434	ENSP00000363557	p.Pro853Ser	Fibronectin type III|Fibronectin type III|Fibronectin type III|Fibronectin type III	principal1	MYOM3	853	0.0863	.	MYOM3	ENSG00000142661	.	FUNCTION: May link the intermediate filament cytoskeleton to the M-disk of the myofibrils in striated muscle. {ECO:0000250}.;	.	kidney;uterus;liver;muscle;skin;smooth muscle;skeletal muscle;unclassifiable (Anatomical System);heart;	pons;caudate nucleus;ciliary ganglion;dorsal root ganglion;superior cervical ganglion;trigeminal ganglion;atrioventricular node;parietal lobe;skeletal muscle;globus pallidus;medulla oblongata;
1	24409191	C	T	0.336162	missense_variant,missense_variant,missense_variant,intron_variant,intron_variant,intron_variant,non_coding_transcript_exon_variant	MYOM3,MYOM3,MYOM3,RP11-293P20.2,RP11-293P20.4,MYOM3,MYOM3	ENSG00000142661,ENSG00000142661,ENSG00000142661,ENSG00000225315,ENSG00000230703,ENSG00000142661,ENSG00000142661	protein_coding,protein_coding,protein_coding,antisense,antisense,processed_transcript,processed_transcript	17,17,17,3,2,1,14	p.Gly663Arg,p.Gly662Arg,p.Gly662Arg,.,.,.,.	2150,2147,2147,-1,-1,-1,-1	5809,5804,3808,-1,-1,-1,-1	1987,1984,1984,-1,-1,-1,-1	4323,4314,3645,-1,-1,-1,-1	663,662,662,-1,-1,-1,-1	1440,1437,1214,-1,-1,-1,-1	rs4320729	YES	ENSG00000142661	ENST00000374434	ENSP00000363557	p.Gly662Arg	Fibronectin type III|Fibronectin type III|Fibronectin type III|Fibronectin type III	principal1	MYOM3	662	0.6005	.	MYOM3	ENSG00000142661	.	FUNCTION: May link the intermediate filament cytoskeleton to the M-disk of the myofibrils in striated muscle. {ECO:0000250}.;	.	kidney;uterus;liver;muscle;skin;smooth muscle;skeletal muscle;unclassifiable (Anatomical System);heart;	pons;caudate nucleus;ciliary ganglion;dorsal root ganglion;superior cervical ganglion;trigeminal ganglion;atrioventricular node;parietal lobe;skeletal muscle;globus pallidus;medulla oblongata;
1	24417415	T	C	0.163508	missense_variant,missense_variant,missense_variant,downstream_gene_variant,non_coding_transcript_exon_variant	MYOM3,MYOM3,MYOM3,RP11-293P20.2,MYOM3	ENSG00000142661,ENSG00000142661,ENSG00000142661,ENSG00000225315,ENSG00000142661	protein_coding,protein_coding,protein_coding,antisense,processed_transcript	12,12,12,-1,10	p.Gln436Arg,p.Gln435Arg,p.Gln435Arg,.,.	1470,1467,1467,-1,-1	5809,5804,3808,-1,-1	1307,1304,1304,-1,-1	4323,4314,3645,-1,-1	436,435,435,-1,-1	1440,1437,1214,-1,-1	rs6700245	YES	ENSG00000142661	ENST00000374434	ENSP00000363557	p.Gln435Arg	Fibronectin type III|Fibronectin type III|Fibronectin type III|Fibronectin type III	principal1	MYOM3	435	0.1344	.	MYOM3	ENSG00000142661	.	FUNCTION: May link the intermediate filament cytoskeleton to the M-disk of the myofibrils in striated muscle. {ECO:0000250}.;	.	kidney;uterus;liver;muscle;skin;smooth muscle;skeletal muscle;unclassifiable (Anatomical System);heart;	pons;caudate nucleus;ciliary ganglion;dorsal root ganglion;superior cervical ganglion;trigeminal ganglion;atrioventricular node;parietal lobe;skeletal muscle;globus pallidus;medulla oblongata;
1	24419496	A	G	0.47282	missense_variant,missense_variant,missense_variant,non_coding_transcript_exon_variant	MYOM3,MYOM3,MYOM3,MYOM3	ENSG00000142661,ENSG00000142661,ENSG00000142661,ENSG00000142661	protein_coding,protein_coding,protein_coding,processed_transcript	10,10,10,8	p.Met345Thr,p.Met344Thr,p.Met344Thr,.	1197,1194,1194,-1	5809,5804,3808,-1	1034,1031,1031,-1	4323,4314,3645,-1	345,344,344,-1	1440,1437,1214,-1	rs4233050	YES	ENSG00000142661	ENST00000374434	ENSP00000363557	p.Met344Thr	Immunoglobulin I-set|Immunoglobulin-like domain|Immunoglobulin subtype	principal1	MYOM3	344	0.1357	.	MYOM3	ENSG00000142661	.	FUNCTION: May link the intermediate filament cytoskeleton to the M-disk of the myofibrils in striated muscle. {ECO:0000250}.;	.	kidney;uterus;liver;muscle;skin;smooth muscle;skeletal muscle;unclassifiable (Anatomical System);heart;	pons;caudate nucleus;ciliary ganglion;dorsal root ganglion;superior cervical ganglion;trigeminal ganglion;atrioventricular node;parietal lobe;skeletal muscle;globus pallidus;medulla oblongata;
1	24421474	G	A	0.413135	missense_variant,missense_variant,missense_variant,non_coding_transcript_exon_variant	MYOM3,MYOM3,MYOM3,MYOM3	ENSG00000142661,ENSG00000142661,ENSG00000142661,ENSG00000142661	protein_coding,protein_coding,protein_coding,processed_transcript	9,9,9,7	p.Thr267Met,p.Thr266Met,p.Thr266Met,.	963,960,960,-1	5809,5804,3808,-1	800,797,797,-1	4323,4314,3645,-1	267,266,266,-1	1440,1437,1214,-1	rs6678540	YES	ENSG00000142661	ENST00000374434	ENSP00000363557	p.Thr266Met	.	principal1	MYOM3	266	0.1986	.	MYOM3	ENSG00000142661	.	FUNCTION: May link the intermediate filament cytoskeleton to the M-disk of the myofibrils in striated muscle. {ECO:0000250}.;	.	kidney;uterus;liver;muscle;skin;smooth muscle;skeletal muscle;unclassifiable (Anatomical System);heart;	pons;caudate nucleus;ciliary ganglion;dorsal root ganglion;superior cervical ganglion;trigeminal ganglion;atrioventricular node;parietal lobe;skeletal muscle;globus pallidus;medulla oblongata;
1	24421950	C	G	0.493346	missense_variant,missense_variant,missense_variant,non_coding_transcript_exon_variant	MYOM3,MYOM3,MYOM3,MYOM3	ENSG00000142661,ENSG00000142661,ENSG00000142661,ENSG00000142661	protein_coding,protein_coding,protein_coding,processed_transcript	8,8,8,6	p.Asp259His,p.Asp258His,p.Asp258His,.	938,935,935,-1	5809,5804,3808,-1	775,772,772,-1	4323,4314,3645,-1	259,258,258,-1	1440,1437,1214,-1	rs4319261	YES	ENSG00000142661	ENST00000374434	ENSP00000363557	p.Asp258His	.	principal1	MYOM3	258	0.3142	.	MYOM3	ENSG00000142661	.	FUNCTION: May link the intermediate filament cytoskeleton to the M-disk of the myofibrils in striated muscle. {ECO:0000250}.;	.	kidney;uterus;liver;muscle;skin;smooth muscle;skeletal muscle;unclassifiable (Anatomical System);heart;	pons;caudate nucleus;ciliary ganglion;dorsal root ganglion;superior cervical ganglion;trigeminal ganglion;atrioventricular node;parietal lobe;skeletal muscle;globus pallidus;medulla oblongata;
1	24454688	C	T	0.173294	missense_variant	IL22RA1	ENSG00000142677	protein_coding	5	p.Val205Ile	652	2798	613	1725	205	574	rs16829204	YES	ENSG00000142677	ENST00000270800	ENSP00000270800	p.Val205Ile	.	principal1	IL22RA1	205	0.0949	NC_000001.11:g.24128198C>T	IL22RA1	ENSG00000142677	.	FUNCTION: Component of the receptor for IL20, IL22 and IL24. Component of IL22 receptor formed by IL22RA1 and IL10RB enabling IL22 signaling via JAK/STAT pathways. IL22 also induces activation of MAPK1/MAPK3 and Akt kinases pathways. Component of one of the receptor for IL20 and IL24 formed by IL22RA1 and IL20RB also signaling through STATs activation. Mediates IL24 antiangiogenic activity as wel…	Expressed in colon, liver, lung, pancreas and kidney. No expression in immune cells such as monocytes, T-cells, and NK-cells. Expressed in keratinocytes of normal skin as well as in psoriatic skin lesion. Detected in normal blood brain barrier endothelial cells as well as in multiple sclerosis lesions; Strongly expressed on central nervous system vessels within infiltrated multiple sclerosis lesi…	larynx;spleen;liver;pancreas;bladder;colon;skin;stomach;optic nerve;unclassifiable (Anatomical System);islets of Langerhans;	ciliary ganglion;pancreas;dorsal root ganglion;atrioventricular node;superior cervical ganglion;trigeminal ganglion;skeletal muscle;
1	24484108	G	A	0.0635847	missense_variant,missense_variant,3_prime_UTR_variant,downstream_gene_variant,downstream_gene_variant	IFNLR1,IFNLR1,IFNLR1,IFNLR1,IFNLR1	ENSG00000185436,ENSG00000185436,ENSG00000185436,ENSG00000185436,ENSG00000185436	protein_coding,protein_coding,protein_coding,protein_coding,protein_coding	7,7,6,-1,-1	p.His359Tyr,p.His330Tyr,.,.,.	1088,988,-1,-1,-1	4549,1476,-1,-1,-1	1075,988,-1,-1,-1	1563,1476,-1,-1,-1	359,330,-1,-1,-1	520,491,-1,-1,-1	rs72648587	YES;.	ENSG00000185436;ENSG00000185436	ENST00000327535;ENST00000374421	ENSP00000327824;ENSP00000363542	p.His359Tyr;p.His330Tyr	.;.	principal4;alternative2	IFNLR1;IFNLR1	359;330	0.0758;0.0846	.
1	24658063	C	G	0.173964	missense_variant,missense_variant,missense_variant,missense_variant,missense_variant,5_prime_UTR_variant,intron_variant,non_coding_transcript_exon_variant	GRHL3,GRHL3,GRHL3,GRHL3,GRHL3,GRHL3,GRHL3,GRHL3	ENSG00000158055,ENSG00000158055,ENSG00000158055,ENSG00000158055,ENSG00000158055,ENSG00000158055,ENSG00000158055,ENSG00000158055	protein_coding,protein_coding,protein_coding,protein_coding,protein_coding,protein_coding,nonsense_mediated_decay,processed_transcript	2,2,2,2,2,2,1,2	p.Asp55Glu,p.Asp55Glu,p.Asp9Glu,p.Asp9Glu,p.Asp60Glu,.,.,.	292,395,330,276,226,-1,-1,-1	2119,2869,2804,494,1870,-1,-1,-1	165,165,27,27,180,-1,-1,-1	1881,1809,1671,245,1824,-1,-1,-1	55,55,9,9,60,-1,-1,-1	626,602,556,80,607,-1,-1,-1	rs2486668	.;YES;.;.;.	ENSG00000158055;ENSG00000158055;ENSG00000158055;ENSG00000158055;ENSG00000158055	ENST00000361548;ENST00000350501;ENST00000356046;ENST00000524724;ENST00000236255	ENSP00000354943;ENSP00000288955;ENSP00000348333;ENSP00000431290;ENSP00000236255	p.Asp55Glu;p.Asp55Glu;p.Asp9Glu;p.Asp9Glu;p.Asp60Glu	.;.;.;.;.	principal1;.;.;.;.	GRHL3;GRHL3;GRHL3;GRHL3;GRHL3	55;55;9;9;60	0.3921;0.2076;0.2848;0.1593;0.4828	NC_000001.11:g.24331573C>G
1	24706292	T	C	0.355665	missense_variant,missense_variant,missense_variant,missense_variant,missense_variant,missense_variant,non_coding_transcript_exon_variant,non_coding_transcript_exon_variant	STPG1,STPG1,STPG1,STPG1,STPG1,STPG1,STPG1,STPG1	ENSG00000001460,ENSG00000001460,ENSG00000001460,ENSG00000001460,ENSG00000001460,ENSG00000001460,ENSG00000001460,ENSG00000001460	protein_coding,protein_coding,protein_coding,protein_coding,protein_coding,protein_coding,processed_transcript,processed_transcript	5,5,3,4,1,3,6,4	p.Ile105Val,p.Ile105Val,p.Ile58Val,p.Ile58Val,p.Ile8Val,p.Ile81Val,.,.	448,568,265,314,22,243,-1,-1	2646,2804,2500,2544,811,772,-1,-1	313,313,172,172,22,241,-1,-1	1005,1005,864,864,507,432,-1,-1	105,105,58,58,8,81,-1,-1	334,334,287,287,168,143,-1,-1	rs1142057	YES;.;.;.	ENSG00000001460;ENSG00000001460;ENSG00000001460;ENSG00000001460	ENST00000374409;ENST00000337248;ENST00000003583;ENST00000438866	ENSP00000363530;ENSP00000337461;ENSP00000003583;ENSP00000416176	p.Ile105Val;p.Ile105Val;p.Ile58Val;p.Ile8Val	.;.;.;.	alternative2;alternative2;principal3;.	STPG1;STPG1;STPG1;STPG1	105;105;58;8	0.0787;0.0799;0.0845;0.0846	.
1	24710405	A	G	0.146508	missense_variant,missense_variant,missense_variant,missense_variant,missense_variant,upstream_gene_variant,non_coding_transcript_exon_variant,non_coding_transcript_exon_variant	STPG1,STPG1,STPG1,STPG1,STPG1,STPG1,STPG1,STPG1	ENSG00000001460,ENSG00000001460,ENSG00000001460,ENSG00000001460,ENSG00000001460,ENSG00000001460,ENSG00000001460,ENSG00000001460	protein_coding,protein_coding,protein_coding,protein_coding,protein_coding,protein_coding,processed_transcript,processed_transcript	4,4,2,3,2,-1,5,3	p.Met93Thr,p.Met93Thr,p.Met46Thr,p.Met46Thr,p.Met69Thr,.,.,.	413,533,230,279,208,-1,-1,-1	2646,2804,2500,2544,772,-1,-1,-1	278,278,137,137,206,-1,-1,-1	1005,1005,864,864,432,-1,-1,-1	93,93,46,46,69,-1,-1,-1	334,334,287,287,143,-1,-1,-1	rs11538189	YES;.;.	ENSG00000001460;ENSG00000001460;ENSG00000001460	ENST00000374409;ENST00000337248;ENST00000003583	ENSP00000363530;ENSP00000337461;ENSP00000003583	p.Met93Thr;p.Met93Thr;p.Met46Thr	.;.;.	alternative2;alternative2;principal3	STPG1;STPG1;STPG1	93;93;46	0.0579;0.0551;0.0601	.
1	24718079	C	A	0.227363	missense_variant,missense_variant,missense_variant,intron_variant,intron_variant,non_coding_transcript_exon_variant,non_coding_transcript_exon_variant,non_coding_transcript_exon_variant,non_coding_transcript_exon_variant,non_coding_transcript_exon_variant	STPG1,STPG1,STPG1,STPG1,STPG1,STPG1,STPG1,STPG1,STPG1,STPG1	ENSG00000001460,ENSG00000001460,ENSG00000001460,ENSG00000001460,ENSG00000001460,ENSG00000001460,ENSG00000001460,ENSG00000001460,ENSG00000001460,ENSG00000001460	protein_coding,protein_coding,protein_coding,protein_coding,protein_coding,processed_transcript,processed_transcript,processed_transcript,processed_transcript,processed_transcript	3,3,1,1,2,4,2,2,3,4	p.Ser54Ile,p.Ser54Ile,p.Ser30Ile,.,.,.,.,.,.,.	296,416,91,-1,-1,-1,-1,-1,-1,-1	2646,2804,772,-1,-1,-1,-1,-1,-1,-1	161,161,89,-1,-1,-1,-1,-1,-1,-1	1005,1005,432,-1,-1,-1,-1,-1,-1,-1	54,54,30,-1,-1,-1,-1,-1,-1,-1	334,334,143,-1,-1,-1,-1,-1,-1,-1	rs560219	YES;.	ENSG00000001460;ENSG00000001460	ENST00000374409;ENST00000337248	ENSP00000363530;ENSP00000337461	p.Ser54Ile;p.Ser54Ile	.;.	alternative2;alternative2	STPG1;STPG1	54;54	0.2473;0.2498	.
1	24861704	G	A	0.480244	missense_variant,missense_variant,synonymous_variant,synonymous_variant,synonymous_variant,downstream_gene_variant,non_coding_transcript_exon_variant	RCAN3,RCAN3,RCAN3,RCAN3,RCAN3,RP4-594I10.3,RCAN3	ENSG00000117602,ENSG00000117602,ENSG00000117602,ENSG00000117602,ENSG00000117602,ENSG00000264443,ENSG00000117602	protein_coding,protein_coding,protein_coding,protein_coding,protein_coding,lincRNA,nonsense_mediated_decay	3,2,5,5,3,-1,2	p.Arg164Gln,p.Arg106Gln,p.Thr221Thr,p.Thr211Thr,p.Thr163Thr,.,.	544,317,976,946,515,-1,-1	667,382,6802,2746,658,-1,-1	491,317,663,633,489,-1,-1	522,348,726,696,552,-1,-1	164,106,221,211,163,-1,-1	173,115,241,231,183,-1,-1	rs196432	.;.	ENSG00000117602;ENSG00000117602	ENST00000412742;ENST00000374393	ENSP00000391912;ENSP00000363514	p.Arg164Gln;p.Arg106Gln	.;.	.;.	RCAN3;RCAN3	164;106	0.075;0.0673	.
1	25634143	T	C	0.145144	missense_variant,missense_variant,downstream_gene_variant,intron_variant,intron_variant,intron_variant,intron_variant,intron_variant,intron_variant,intron_variant,intron_variant,intron_variant,intron_variant,intron_variant,intron_variant	RHD,RHD,RHD,C1orf63,C1orf63,C1orf63,RHD,RHD,RHD,RHD,RHD,RHD,C1orf63,C1orf63,C1orf63	ENSG00000187010,ENSG00000187010,ENSG00000187010,ENSG00000117616,ENSG00000117616,ENSG00000117616,ENSG00000187010,ENSG00000187010,ENSG00000187010,ENSG00000187010,ENSG00000187010,ENSG00000187010,ENSG00000117616,ENSG00000117616,ENSG00000117616	protein_coding,protein_coding,retained_intron,nonsense_mediated_decay,protein_coding,protein_coding,protein_coding,protein_coding,processed_transcript,protein_coding,protein_coding,protein_coding,processed_transcript,processed_transcript,processed_transcript	8,8,-1,1,1,1,7,6,6,7,6,7,1,1,2	p.Leu360Pro,p.Leu360Pro,.,.,.,.,.,.,.,.,.,.,.,.,.	1079,1079,-1,-1,-1,-1,-1,-1,-1,-1,-1,-1,-1,-1,-1	1557,1637,-1,-1,-1,-1,-1,-1,-1,-1,-1,-1,-1,-1,-1	1079,1079,-1,-1,-1,-1,-1,-1,-1,-1,-1,-1,-1,-1,-1	1482,1296,-1,-1,-1,-1,-1,-1,-1,-1,-1,-1,-1,-1,-1	360,360,-1,-1,-1,-1,-1,-1,-1,-1,-1,-1,-1,-1,-1	493,431,-1,-1,-1,-1,-1,-1,-1,-1,-1,-1,-1,-1,-1	rs2427766	.;YES;.	ENSG00000187010;ENSG00000187010;ENSG00000187010	ENST00000622561;ENST00000342055;ENST00000423810	ENSP00000478087;ENSP00000339577;ENSP00000399640	p.Leu360Pro;p.Leu360Pro;p.Leu360Pro	.;.;.	.;.;.	RHD;RHD;RHD	360;360;360	.;0.1369;0.1004	.
1	25634205	G	A	0.236039	missense_variant,missense_variant,downstream_gene_variant,intron_variant,intron_variant,intron_variant,intron_variant,intron_variant,intron_variant,intron_variant,intron_variant,intron_variant,intron_variant,intron_variant,intron_variant	RHD,RHD,RHD,C1orf63,C1orf63,C1orf63,RHD,RHD,RHD,RHD,RHD,RHD,C1orf63,C1orf63,C1orf63	ENSG00000187010,ENSG00000187010,ENSG00000187010,ENSG00000117616,ENSG00000117616,ENSG00000117616,ENSG00000187010,ENSG00000187010,ENSG00000187010,ENSG00000187010,ENSG00000187010,ENSG00000187010,ENSG00000117616,ENSG00000117616,ENSG00000117616	protein_coding,protein_coding,retained_intron,nonsense_mediated_decay,protein_coding,protein_coding,protein_coding,protein_coding,processed_transcript,protein_coding,protein_coding,protein_coding,processed_transcript,processed_transcript,processed_transcript	8,8,-1,1,1,1,7,6,6,7,6,7,1,1,2	p.Val381Met,p.Val381Met,.,.,.,.,.,.,.,.,.,.,.,.,.	1141,1141,-1,-1,-1,-1,-1,-1,-1,-1,-1,-1,-1,-1,-1	1557,1637,-1,-1,-1,-1,-1,-1,-1,-1,-1,-1,-1,-1,-1	1141,1141,-1,-1,-1,-1,-1,-1,-1,-1,-1,-1,-1,-1,-1	1482,1296,-1,-1,-1,-1,-1,-1,-1,-1,-1,-1,-1,-1,-1	381,381,-1,-1,-1,-1,-1,-1,-1,-1,-1,-1,-1,-1,-1	493,431,-1,-1,-1,-1,-1,-1,-1,-1,-1,-1,-1,-1,-1	rs2257611	.;YES;.	ENSG00000187010;ENSG00000187010;ENSG00000187010	ENST00000622561;ENST00000342055;ENST00000423810	ENSP00000478087;ENSP00000339577;ENSP00000399640	p.Val381Met;p.Val381Met;p.Val381Met	.;.;.	.;.;.	RHD;RHD;RHD	381;381;381	.;0.1703;0.139	.
1	25643553	T	C	0.129356	missense_variant,missense_variant,synonymous_variant,3_prime_UTR_variant,intron_variant,intron_variant,intron_variant,intron_variant,intron_variant,intron_variant,intron_variant,intron_variant,intron_variant,intron_variant	RHD,RHD,RHD,RHD,RHD,C1orf63,C1orf63,C1orf63,RHD,RHD,RHD,C1orf63,C1orf63,C1orf63	ENSG00000187010,ENSG00000187010,ENSG00000187010,ENSG00000187010,ENSG00000187010,ENSG00000117616,ENSG00000117616,ENSG00000117616,ENSG00000187010,ENSG00000187010,ENSG00000187010,ENSG00000117616,ENSG00000117616,ENSG00000117616	protein_coding,protein_coding,protein_coding,protein_coding,protein_coding,nonsense_mediated_decay,protein_coding,protein_coding,protein_coding,processed_transcript,protein_coding,processed_transcript,processed_transcript,processed_transcript	8,8,7,9,8,1,1,1,6,6,7,1,1,2	p.Met379Thr,p.Met379Thr,p.His334His,.,.,.,.,.,.,.,.,.,.,.	1291,1136,1002,-1,-1,-1,-1,-1,-1,-1,-1,-1,-1,-1	2930,1467,1333,-1,-1,-1,-1,-1,-1,-1,-1,-1,-1,-1	1136,1136,1002,-1,-1,-1,-1,-1,-1,-1,-1,-1,-1,-1	1254,1392,1137,-1,-1,-1,-1,-1,-1,-1,-1,-1,-1,-1	379,379,334,-1,-1,-1,-1,-1,-1,-1,-1,-1,-1,-1	417,463,378,-1,-1,-1,-1,-1,-1,-1,-1,-1,-1,-1	rs61740966	.;.	ENSG00000187010;ENSG00000187010	ENST00000328664;ENST00000568195	ENSP00000331871;ENSP00000456966	p.Met379Thr;p.Met379Thr	Ammonium transporter AmtB-like domain;Ammonium transporter AmtB-like domain	principal3;alternative2	RHD;RHD	379;379	0.0534;0.071	.
1	25717308	G	C	0.0668621	missense_variant,missense_variant,missense_variant,missense_variant,missense_variant,missense_variant,missense_variant,intron_variant,intron_variant,intron_variant,intron_variant,intron_variant,non_coding_transcript_exon_variant	RHCE,RHCE,RHCE,RHCE,RHCE,RHCE,RHCE,RHCE,RHCE,RHCE,RHCE,RHCE,RHCE	ENSG00000188672,ENSG00000188672,ENSG00000188672,ENSG00000188672,ENSG00000188672,ENSG00000188672,ENSG00000188672,ENSG00000188672,ENSG00000188672,ENSG00000188672,ENSG00000188672,ENSG00000188672,ENSG00000188672	protein_coding,protein_coding,protein_coding,protein_coding,protein_coding,protein_coding,protein_coding,protein_coding,protein_coding,protein_coding,protein_coding,nonsense_mediated_decay,retained_intron	5,5,5,5,5,7,5,3,3,1,3,2,5	p.Leu245Val,p.Leu229Val,p.Leu245Val,p.Leu245Val,p.Leu245Val,p.Leu229Val,p.Leu245Val,.,.,.,.,.,.	792,685,819,819,819,1074,752,-1,-1,-1,-1,-1,-1	1591,1483,1537,1463,1345,1810,1235,-1,-1,-1,-1,-1,-1	733,685,733,733,733,685,733,-1,-1,-1,-1,-1,-1	1254,1206,1119,1191,927,1206,1065,-1,-1,-1,-1,-1,-1	245,229,245,245,245,229,245,-1,-1,-1,-1,-1,-1	417,401,372,396,308,401,354,-1,-1,-1,-1,-1,-1	rs1053361	YES;.;.;.	ENSG00000188672;ENSG00000188672;ENSG00000188672;ENSG00000188672	ENST00000294413;ENST00000349320;ENST00000349438;ENST00000413854	ENSP00000294413;ENSP00000311185;ENSP00000334570;ENSP00000415417	p.Leu245Val;p.Leu229Val;p.Leu245Val;p.Leu245Val	Ammonium transporter AmtB-like domain;Ammonium transporter AmtB-like domain;Ammonium transporter AmtB-like domain;Ammonium transporter AmtB-like domain	principal2;alternative2;.;.	RHCE;RHCE;RHCE;RHCE	245;229;245;245	0.0956;0.1115;0.1098;0.1244	.
1	25717365	C	G	0.154867	missense_variant,missense_variant,missense_variant,missense_variant,missense_variant,missense_variant,missense_variant,intron_variant,intron_variant,intron_variant,intron_variant,intron_variant,non_coding_transcript_exon_variant	RHCE,RHCE,RHCE,RHCE,RHCE,RHCE,RHCE,RHCE,RHCE,RHCE,RHCE,RHCE,RHCE	ENSG00000188672,ENSG00000188672,ENSG00000188672,ENSG00000188672,ENSG00000188672,ENSG00000188672,ENSG00000188672,ENSG00000188672,ENSG00000188672,ENSG00000188672,ENSG00000188672,ENSG00000188672,ENSG00000188672	protein_coding,protein_coding,protein_coding,protein_coding,protein_coding,protein_coding,protein_coding,protein_coding,protein_coding,protein_coding,protein_coding,nonsense_mediated_decay,retained_intron	5,5,5,5,5,7,5,3,3,1,3,2,5	p.Ala226Pro,p.Ala210Pro,p.Ala226Pro,p.Ala226Pro,p.Ala226Pro,p.Ala210Pro,p.Ala226Pro,.,.,.,.,.,.	735,628,762,762,762,1017,695,-1,-1,-1,-1,-1,-1	1591,1483,1537,1463,1345,1810,1235,-1,-1,-1,-1,-1,-1	676,628,676,676,676,628,676,-1,-1,-1,-1,-1,-1	1254,1206,1119,1191,927,1206,1065,-1,-1,-1,-1,-1,-1	226,210,226,226,226,210,226,-1,-1,-1,-1,-1,-1	417,401,372,396,308,401,354,-1,-1,-1,-1,-1,-1	rs609320	YES;.;.;.	ENSG00000188672;ENSG00000188672;ENSG00000188672;ENSG00000188672	ENST00000294413;ENST00000349320;ENST00000349438;ENST00000413854	ENSP00000294413;ENSP00000311185;ENSP00000334570;ENSP00000415417	p.Ala226Pro;p.Ala210Pro;p.Ala226Pro;p.Ala226Pro	Ammonium transporter AmtB-like domain;Ammonium transporter AmtB-like domain;Ammonium transporter AmtB-like domain;Ammonium transporter AmtB-like domain	principal2;alternative2;.;.	RHCE;RHCE;RHCE;RHCE	226;210;226;226	0.2039;0.1942;0.2663;0.1631	.
1	25889632	T	C	0.474023	missense_variant,upstream_gene_variant,upstream_gene_variant,non_coding_transcript_exon_variant,non_coding_transcript_exon_variant	LDLRAP1,LDLRAP1,LDLRAP1,LDLRAP1,LDLRAP1	ENSG00000157978,ENSG00000157978,ENSG00000157978,ENSG00000157978,ENSG00000157978	protein_coding,processed_transcript,processed_transcript,processed_transcript,processed_transcript	6,-1,-1,5,1	p.Ser202Pro,.,.,.,.	723,-1,-1,-1,-1	2940,-1,-1,-1,-1	604,-1,-1,-1,-1	927,-1,-1,-1,-1	202,-1,-1,-1,-1	308,-1,-1,-1,-1	rs6687605	YES	ENSG00000157978	ENST00000374338	ENSP00000363458	p.Ser202Pro	.	principal1	LDLRAP1	202	0.0613	NC_000001.11:g.25563141T>C	LDLRAP1	ENSG00000157978	Atherosclerosis;Autosomal recessive inheritance;Increased VLDL cholesterol concentration;Tendon xanthomatosis;Hypertriglyceridemia;Hypercholesterolemia;Myocardial infarction;Mitral regurgitation;Sudden cardiac death;Aortic atherosclerotic lesion;Coronary artery aneurysm;Hepatic steatosis;Premature coronary artery atherosclerosis;Left ventricular dysfunction;Hyperlipidemia;Dyspnea;Cerebral artery …	FUNCTION: Adapter protein (clathrin-associated sorting protein (CLASP)) required for efficient endocytosis of the LDL receptor (LDLR) in polarized cells such as hepatocytes and lymphocytes, but not in non-polarized cells (fibroblasts). May be required for LDL binding and internalization but not for receptor clustering in coated pits. May facilitate the endocytocis of LDLR and LDLR-LDL complexes f…	Expressed at high levels in the kidney, liver, and placenta, with lower levels detectable in brain, heart, muscle, colon, spleen, intestine, lung, and leukocytes.;	.	.
1	26131654	G	A	0.781647	missense_variant,missense_variant,missense_variant	SEPN1,SEPN1,SEPN1	ENSG00000162430,ENSG00000162430,ENSG00000162430	protein_coding,protein_coding,protein_coding	4,3,3	p.Cys142Tyr,p.Cys108Tyr,p.Cys108Tyr	480378361	433242304212	425323323	177316711671	142108108	590556556	rs7349185	.;YES;.	ENSG00000162430;ENSG00000162430;ENSG00000162430	ENST00000354177;ENST00000361547;ENST00000374315	ENSP00000346109;ENSP00000355141;ENSP00000363434	p.Cys108Tyr;p.Cys142Tyr;p.Cys108Tyr	.;.;.	alternative2;principal4;alternative2	SELENON;SELENON;SELENON	108;142;108	0.0456;.;.	NC_000001.11:g.25805163G>A
1	26140573	C	A	0.649162	missense_variant,missense_variant,missense_variant,upstream_gene_variant,downstream_gene_variant,downstream_gene_variant,downstream_gene_variant,intron_variant,non_coding_transcript_exon_variant,non_coding_transcript_exon_variant	SEPN1,SEPN1,SEPN1,MTFR1L,RP1-317E23.3,AL020996.1,RP1-317E23.3,RP1-317E23.6,SEPN1,RP1-317E23.6	ENSG00000162430,ENSG00000162430,ENSG00000162430,ENSG00000117640,ENSG00000228172,ENSG00000223474,ENSG00000228172,ENSG00000255054,ENSG00000162430,ENSG00000255054	protein_coding,protein_coding,protein_coding,protein_coding,retained_intron,protein_coding,antisense,retained_intron,processed_transcript,nonsense_mediated_decay	12,12,11,-1,-1,-1,-1,2,4,2	p.Asn502Lys,p.Asn468Lys,p.Asn468Lys,.,.,.,.,.,.,.	1561,1459,1442,-1,-1,-1,-1,-1,-1,-1	4332,4230,4212,-1,-1,-1,-1,-1,-1,-1	1506,1404,1404,-1,-1,-1,-1,-1,-1,-1	1773,1671,1671,-1,-1,-1,-1,-1,-1,-1	502,468,468,-1,-1,-1,-1,-1,-1,-1	590,556,556,-1,-1,-1,-1,-1,-1,-1	rs2294228	.;YES;.	ENSG00000162430;ENSG00000162430;ENSG00000162430	ENST00000354177;ENST00000361547;ENST00000374315	ENSP00000346109;ENSP00000355141;ENSP00000363434	p.Asn468Lys;p.Asn502Lys;p.Asn468Lys	.;.;.	alternative2;principal4;alternative2	SELENON;SELENON;SELENON	468;502;468	0.1147;.;.	NC_000001.11:g.25814082C>A
1	26146884	C	G	0.740919	missense_variant,5_prime_UTR_variant,5_prime_UTR_variant,upstream_gene_variant,upstream_gene_variant,upstream_gene_variant,upstream_gene_variant,upstream_gene_variant,upstream_gene_variant,upstream_gene_variant,downstream_gene_variant,downstream_gene_variant,downstream_gene_variant,downstream_gene_variant,intron_variant,intron_variant,intron_variant,intron_variant,intron_variant,intron_variant,in…	AL020996.1,MTFR1L,MTFR1L,RP1-317E23.3,MTFR1L,RP1-317E23.3,MTFR1L,MTFR1L,MTFR1L,MTFR1L,SEPN1,SEPN1,SEPN1,SEPN1,RP1-317E23.6,RP1-317E23.6,MTFR1L,MTFR1L,MTFR1L,MTFR1L,MTFR1L,MTFR1L,MTFR1L,MTFR1L,MTFR1L,MTFR1L,MTFR1L,MTFR1L,MTFR1L,MTFR1L,MTFR1L,MTFR1L	ENSG00000223474,ENSG00000117640,ENSG00000117640,ENSG00000228172,ENSG00000117640,ENSG00000228172,ENSG00000117640,ENSG00000117640,ENSG00000117640,ENSG00000117640,ENSG00000162430,ENSG00000162430,ENSG00000162430,ENSG00000162430,ENSG00000255054,ENSG00000255054,ENSG00000117640,ENSG00000117640,ENSG00000117640,ENSG00000117640,ENSG00000117640,ENSG00000117640,ENSG00000117640,ENSG00000117640,ENSG00000117640…	protein_coding,protein_coding,nonsense_mediated_decay,retained_intron,protein_coding,antisense,protein_coding,nonsense_mediated_decay,protein_coding,processed_transcript,protein_coding,protein_coding,protein_coding,processed_transcript,retained_intron,nonsense_mediated_decay,protein_coding,protein_coding,protein_coding,protein_coding,protein_coding,protein_coding,protein_coding,retained_intron,pr…	1,1,1,-1,-1,-1,-1,-1,-1,-1,-1,-1,-1,-1,2,2,1,1,1,1,1,1,1,1,1,1,1,1,1,1,1,1	p.Ala123Pro,.,.,.,.,.,.,.,.,.,.,.,.,.,.,.,.,.,.,.,.,.,.,.,.,.,.,.,.,.,.,.	405,-1,-1,-1,-1,-1,-1,-1,-1,-1,-1,-1,-1,-1,-1,-1,-1,-1,-1,-1,-1,-1,-1,-1,-1,-1,-1,-1,-1,-1,-1,-1	2077,-1,-1,-1,-1,-1,-1,-1,-1,-1,-1,-1,-1,-1,-1,-1,-1,-1,-1,-1,-1,-1,-1,-1,-1,-1,-1,-1,-1,-1,-1,-1	367,-1,-1,-1,-1,-1,-1,-1,-1,-1,-1,-1,-1,-1,-1,-1,-1,-1,-1,-1,-1,-1,-1,-1,-1,-1,-1,-1,-1,-1,-1,-1	507,-1,-1,-1,-1,-1,-1,-1,-1,-1,-1,-1,-1,-1,-1,-1,-1,-1,-1,-1,-1,-1,-1,-1,-1,-1,-1,-1,-1,-1,-1,-1	123,-1,-1,-1,-1,-1,-1,-1,-1,-1,-1,-1,-1,-1,-1,-1,-1,-1,-1,-1,-1,-1,-1,-1,-1,-1,-1,-1,-1,-1,-1,-1	168,-1,-1,-1,-1,-1,-1,-1,-1,-1,-1,-1,-1,-1,-1,-1,-1,-1,-1,-1,-1,-1,-1,-1,-1,-1,-1,-1,-1,-1,-1,-1
1	26189652	C	T	0.0610782	missense_variant,upstream_gene_variant,upstream_gene_variant,non_coding_transcript_exon_variant	PAQR7,AUNIP,AUNIP,RP1-125I3.2	ENSG00000182749,ENSG00000127423,ENSG00000127423,ENSG00000236528	protein_coding,protein_coding,protein_coding,antisense	2,-1,-1,2	p.Val227Met,.,.,.	1346,-1,-1,-1	3297,-1,-1,-1	679,-1,-1,-1	1041,-1,-1,-1	227,-1,-1,-1	346,-1,-1,-1	rs55948644	YES	ENSG00000182749	ENST00000374296	ENSP00000363414	p.Val227Met	.	principal1	PAQR7	227	0.108	.	PAQR7	ENSG00000182749	.	FUNCTION: Plasma membrane progesterone (P4) receptor coupled to G proteins (PubMed:23763432). Seems to act through a G(i) mediated pathway (PubMed:23763432). May be involved in oocyte maturation (PubMed:12601167). Involved in neurosteroid inhibition of apoptosis (PubMed:23161870). Also binds dehydroepiandrosterone (DHEA), pregnanolone, pregnenolone and allopregnanolone (PubMed:23161870). {ECO:000…	Expressed in a wide range of tissues including ovary, testis, placenta, uterus and bladder. {ECO:0000269|PubMed:12601167, ECO:0000269|PubMed:16044242}.;	.	.
1	26357656	C	A	0.603483	missense_variant,upstream_gene_variant,non_coding_transcript_exon_variant,non_coding_transcript_exon_variant	EXTL1,EXTL1,EXTL1,EXTL1	ENSG00000158008,ENSG00000158008,ENSG00000158008,ENSG00000158008	protein_coding,processed_transcript,processed_transcript,processed_transcript	5,-1,5,4	p.His379Asn,.,.,.	2002,-1,-1,-1	4015,-1,-1,-1	1135,-1,-1,-1	2031,-1,-1,-1	379,-1,-1,-1	676,-1,-1,-1	rs2736831	YES	ENSG00000158008	ENST00000374280	ENSP00000363398	p.His379Asn	.	principal1	EXTL1	379	0.1448	.	EXTL1	ENSG00000158008	.	FUNCTION: Probable glycosyltransferase. {ECO:0000250}.;	.	.	.
1	26385003	T	C	0.210116	missense_variant,downstream_gene_variant	TRIM63,TRIM63	ENSG00000158022,ENSG00000158022	protein_coding,processed_transcript	5,-1	p.Lys237Glu,.	848,-1	1770,-1	709,-1	1062,-1	237,-1	353,-1	rs2275950	YES	ENSG00000158022	ENST00000374272	ENSP00000363390	p.Lys237Glu	.	principal1	TRIM63	237	0.0579	NC_000001.11:g.26058512T>C	TRIM63	ENSG00000158022	.	FUNCTION: E3 ubiquitin ligase. Mediates the ubiquitination and subsequent proteasomal degradation of CKM, GMEB1 and HIBADH. Regulates the proteasomal degradation of muscle proteins under amino acid starvation, where muscle protein is catabolized to provide other organs with amino acids. Inhibits de novo skeletal muscle protein synthesis under amino acid starvation. Regulates proteasomal degradati…	Muscle specific. Selectively expressed in heart and skeletal muscle. Also expressed in the iris. {ECO:0000269|PubMed:11243782, ECO:0000269|PubMed:11283016, ECO:0000269|PubMed:11679633, ECO:0000269|PubMed:12107412}.;	.	.
1	26487940	A	G	0.249042	missense_variant	FAM110D	ENSG00000197245	protein_coding	2	p.His53Arg	345	1524	158	816	53	271	rs3748856	YES	ENSG00000197245	ENST00000374268	ENSP00000363386	p.His53Arg	.	principal1	FAM110D	53	0.1508	.	FAM110D	ENSG00000197245	.	.	.	.	.
1	26520292	G	T	0.068247	missense_variant,missense_variant,downstream_gene_variant,downstream_gene_variant,downstream_gene_variant,downstream_gene_variant,downstream_gene_variant,non_coding_transcript_exon_variant	CATSPER4,CATSPER4,CNKSR1,CNKSR1,CNKSR1,CNKSR1,CNKSR1,CATSPER4	ENSG00000188782,ENSG00000188782,ENSG00000142675,ENSG00000142675,ENSG00000142675,ENSG00000142675,ENSG00000142675,ENSG00000188782	protein_coding,protein_coding,protein_coding,protein_coding,nonsense_mediated_decay,protein_coding,retained_intron,nonsense_mediated_decay	3,3,-1,-1,-1,-1,-1,3	p.Leu124Phe,p.Leu124Phe,.,.,.,.,.,.	439,439,-1,-1,-1,-1,-1,-1	1516,1912,-1,-1,-1,-1,-1,-1	372,372,-1,-1,-1,-1,-1,-1	1449,1419,-1,-1,-1,-1,-1,-1	124,124,-1,-1,-1,-1,-1,-1	482,472,-1,-1,-1,-1,-1,-1	rs12138368	.;YES	ENSG00000188782;ENSG00000188782	ENST00000338855;ENST00000456354	ENSP00000341006;ENSP00000390423	p.Leu124Phe;p.Leu124Phe	Ion transport domain;Ion transport domain	.;principal1	CATSPER4;CATSPER4	124;124	0.1514;0.1029	.
1	26526439	A	G	0.16571	missense_variant,missense_variant,non_coding_transcript_exon_variant	CATSPER4,CATSPER4,CATSPER4	ENSG00000188782,ENSG00000188782,ENSG00000188782	protein_coding,protein_coding,nonsense_mediated_decay	7,7,7	p.Ile293Val,p.Ile293Val,.	944,944,-1	1516,1912,-1	877,877,-1	1449,1419,-1	293,293,-1	482,472,-1	rs17257155	.;YES	ENSG00000188782;ENSG00000188782	ENST00000338855;ENST00000456354	ENSP00000341006;ENSP00000390423	p.Ile293Val;p.Ile293Val	Ion transport domain;Ion transport domain	.;principal1	CATSPER4;CATSPER4	293;293	0.0629;0.0627	.
1	26527951	G	A	0.282359	missense_variant,missense_variant,3_prime_UTR_variant,non_coding_transcript_exon_variant	CATSPER4,CATSPER4,CATSPER4,CATSPER4	ENSG00000188782,ENSG00000188782,ENSG00000188782,ENSG00000188782	protein_coding,protein_coding,nonsense_mediated_decay,nonsense_mediated_decay	9,9,9,9	p.Asp436Asn,p.Asp436Asn,.,.	1373,1373,-1,-1	1516,1912,-1,-1	1306,1306,-1,-1	1449,1419,-1,-1	436,436,-1,-1	482,472,-1,-1	rs6657616	.;YES	ENSG00000188782;ENSG00000188782	ENST00000338855;ENST00000456354	ENSP00000341006;ENSP00000390423	p.Asp436Asn;p.Asp436Asn	.;.	.;principal1	CATSPER4;CATSPER4	436;436	0.0993;0.0971	.
1	26596080	G	A	0.166794	missense_variant,missense_variant,missense_variant,upstream_gene_variant,upstream_gene_variant,non_coding_transcript_exon_variant,non_coding_transcript_exon_variant	CEP85,CEP85,CEP85,CEP85,CEP85,CEP85,CEP85	ENSG00000130695,ENSG00000130695,ENSG00000130695,ENSG00000130695,ENSG00000130695,ENSG00000130695,ENSG00000130695	protein_coding,protein_coding,protein_coding,processed_transcript,processed_transcript,nonsense_mediated_decay,processed_transcript	9,8,5,-1,-1,9,2	p.Ala542Thr,p.Ala491Thr,p.Ala215Thr,.,.,.,.	1755,1604,645,-1,-1,-1,-1	3935,2663,2821,-1,-1,-1,-1	1624,1471,643,-1,-1,-1,-1	2289,2136,1305,-1,-1,-1,-1	542,491,215,-1,-1,-1,-1	762,711,434,-1,-1,-1,-1	rs7550997	.;.;YES	ENSG00000130695;ENSG00000130695;ENSG00000130695	ENST00000640292;ENST00000451429;ENST00000252992	ENSP00000492362;ENSP00000417002;ENSP00000252992	.;p.Ala491Thr;p.Ala542Thr	.;.;.	alternative2;alternative2;principal3	CEP85;CEP85;CEP85	491;542;542	0.0644;0.0652;0.0659	.
1	26646726	A	G	0.698886	missense_variant,upstream_gene_variant,upstream_gene_variant,downstream_gene_variant,downstream_gene_variant,downstream_gene_variant,downstream_gene_variant,downstream_gene_variant,non_coding_transcript_exon_variant	CD52,UBXN11,UBXN11,AIM1L,CD52,AIM1L,AIM1L,AIM1L,CD52	ENSG00000169442,ENSG00000158062,ENSG00000158062,ENSG00000176092,ENSG00000169442,ENSG00000176092,ENSG00000176092,ENSG00000176092,ENSG00000169442	protein_coding,protein_coding,protein_coding,protein_coding,processed_transcript,protein_coding,processed_transcript,processed_transcript,processed_transcript	2,-1,-1,-1,-1,-1,-1,-1,3	p.Asn40Ser,.,.,.,.,.,.,.,.	180,-1,-1,-1,-1,-1,-1,-1,-1	468,-1,-1,-1,-1,-1,-1,-1,-1	119,-1,-1,-1,-1,-1,-1,-1,-1	186,-1,-1,-1,-1,-1,-1,-1,-1	40,-1,-1,-1,-1,-1,-1,-1,-1	61,-1,-1,-1,-1,-1,-1,-1,-1	rs1071849	YES	ENSG00000169442	ENST00000374213	ENSP00000363330	p.Asn40Ser	.	principal1	CD52	40	0.0726	.	CD52	ENSG00000169442	.	FUNCTION: May play a role in carrying and orienting carbohydrate, as well as having a more specific role.;	.	.	.
1	26646730	A	G	0.698744	missense_variant,upstream_gene_variant,upstream_gene_variant,downstream_gene_variant,downstream_gene_variant,downstream_gene_variant,downstream_gene_variant,downstream_gene_variant,non_coding_transcript_exon_variant	CD52,UBXN11,UBXN11,AIM1L,CD52,AIM1L,AIM1L,AIM1L,CD52	ENSG00000169442,ENSG00000158062,ENSG00000158062,ENSG00000176092,ENSG00000169442,ENSG00000176092,ENSG00000176092,ENSG00000176092,ENSG00000169442	protein_coding,protein_coding,protein_coding,protein_coding,processed_transcript,protein_coding,processed_transcript,processed_transcript,processed_transcript	2,-1,-1,-1,-1,-1,-1,-1,3	p.Ile41Met,.,.,.,.,.,.,.,.	184,-1,-1,-1,-1,-1,-1,-1,-1	468,-1,-1,-1,-1,-1,-1,-1,-1	123,-1,-1,-1,-1,-1,-1,-1,-1	186,-1,-1,-1,-1,-1,-1,-1,-1	41,-1,-1,-1,-1,-1,-1,-1,-1	61,-1,-1,-1,-1,-1,-1,-1,-1	rs17645	YES	ENSG00000169442	ENST00000374213	ENSP00000363330	p.Ile41Met	.	principal1	CD52	41	0.066	.	CD52	ENSG00000169442	.	FUNCTION: May play a role in carrying and orienting carbohydrate, as well as having a more specific role.;	.	.	.
1	26663362	C	T	0.531304	missense_variant,missense_variant,missense_variant,upstream_gene_variant,non_coding_transcript_exon_variant,non_coding_transcript_exon_variant	AIM1L,AIM1L,AIM1L,AIM1L,AIM1L,AIM1L	ENSG00000176092,ENSG00000176092,ENSG00000176092,ENSG00000176092,ENSG00000176092,ENSG00000176092	protein_coding,protein_coding,protein_coding,retained_intron,processed_transcript,processed_transcript	10,10,5,-1,2,5	p.Ser420Asn,p.Ser249Asn,p.Ser186Asn,.,.,.	1309,1176,558,-1,-1,-1	2523,2390,886,-1,-1,-1	1259,746,557,-1,-1,-1	2364,1851,885,-1,-1,-1	420,249,186,-1,-1,-1	787,616,294,-1,-1,-1	rs10751735	YES;.;.	ENSG00000176092;ENSG00000176092;ENSG00000176092	ENST00000475866;ENST00000308182;ENST00000527815	ENSP00000428746;ENSP00000310435;ENSP00000433931	.;p.Ser1294Asn;p.Ser420Asn	Beta/gamma crystallin|Beta/gamma crystallin|Beta/gamma crystallin;.;Beta/gamma crystallin|Beta/gamma crystallin|Beta/gamma crystallin	principal5;alternative2;.	CRYBG2;CRYBG2;CRYBG2	1618;1294;1294	0.0857;0.0883;0.0847	.
1	26670444	G	T	0.250159	missense_variant,upstream_gene_variant,upstream_gene_variant,downstream_gene_variant,downstream_gene_variant,non_coding_transcript_exon_variant	AIM1L,AIM1L,AIM1L,RN7SL490P,AIM1L,AIM1L	ENSG00000176092,ENSG00000176092,ENSG00000176092,ENSG00000265143,ENSG00000176092,ENSG00000176092	protein_coding,protein_coding,protein_coding,misc_RNA,protein_coding,nonsense_mediated_decay	1,-1,-1,-1,-1,4	p.Ser28Tyr,.,.,.,.,.	133,-1,-1,-1,-1,-1	2523,-1,-1,-1,-1,-1	83,-1,-1,-1,-1,-1	2364,-1,-1,-1,-1,-1	28,-1,-1,-1,-1,-1	787,-1,-1,-1,-1,-1	rs36024412	YES;.;.	ENSG00000176092;ENSG00000176092;ENSG00000176092	ENST00000475866;ENST00000308182;ENST00000527815	ENSP00000428746;ENSP00000310435;ENSP00000433931	.;p.Ser902Tyr;p.Ser28Tyr	.;.;.	principal5;alternative2;.	CRYBG2;CRYBG2;CRYBG2	1226;902;902	0.6299;0.6552;0.6561	.
1	26673076	G	A	0.190245	missense_variant,upstream_gene_variant,upstream_gene_variant,downstream_gene_variant,intron_variant	AIM1L,AIM1L,AIM1L,RN7SL490P,AIM1L	ENSG00000176092,ENSG00000176092,ENSG00000176092,ENSG00000265143,ENSG00000176092	protein_coding,protein_coding,protein_coding,misc_RNA,nonsense_mediated_decay	2,-1,-1,-1,2	p.Arg25Trp,.,.,.,.	223,-1,-1,-1,-1	1548,-1,-1,-1,-1	73,-1,-1,-1,-1	1398,-1,-1,-1,-1	25,-1,-1,-1,-1	465,-1,-1,-1,-1	rs11247924	YES;.;.	ENSG00000176092;ENSG00000176092;ENSG00000176092	ENST00000475866;ENST00000308182;ENST00000527815	ENSP00000428746;ENSP00000310435;ENSP00000433931	p.Arg25Trp;p.Arg25Trp;.	.;.;.	principal5;alternative2;.	CRYBG2;CRYBG2;CRYBG2	349;25;25	0.253;0.17;0.3333	.
1	26673108	C	T	0.190149	missense_variant,upstream_gene_variant,upstream_gene_variant,downstream_gene_variant,non_coding_transcript_exon_variant	AIM1L,AIM1L,AIM1L,RN7SL490P,AIM1L	ENSG00000176092,ENSG00000176092,ENSG00000176092,ENSG00000265143,ENSG00000176092	protein_coding,protein_coding,protein_coding,misc_RNA,nonsense_mediated_decay	2,-1,-1,-1,2	p.Arg14Gln,.,.,.,.	191,-1,-1,-1,-1	1548,-1,-1,-1,-1	41,-1,-1,-1,-1	1398,-1,-1,-1,-1	14,-1,-1,-1,-1	465,-1,-1,-1,-1	rs11247925	YES;.;.	ENSG00000176092;ENSG00000176092;ENSG00000176092	ENST00000475866;ENST00000308182;ENST00000527815	ENSP00000428746;ENSP00000310435;ENSP00000433931	p.Arg14Gln;p.Arg14Gln;.	.;.;.	principal5;alternative2;.	CRYBG2;CRYBG2;CRYBG2	338;14;14	0.1304;0.1149;0.1527	.
1	26691174	C	A	0.299412	missense_variant,missense_variant,missense_variant,missense_variant,downstream_gene_variant,downstream_gene_variant,downstream_gene_variant,downstream_gene_variant,downstream_gene_variant,downstream_gene_variant	ZNF683,ZNF683,ZNF683,ZNF683,ZNF683,ZNF683,ZNF683,ZNF683,ZNF683,ZNF683	ENSG00000176083,ENSG00000176083,ENSG00000176083,ENSG00000176083,ENSG00000176083,ENSG00000176083,ENSG00000176083,ENSG00000176083,ENSG00000176083,ENSG00000176083	protein_coding,protein_coding,protein_coding,protein_coding,protein_coding,protein_coding,protein_coding,protein_coding,protein_coding,protein_coding	4,4,4,4,-1,-1,-1,-1,-1,-1	p.Arg288Leu,p.Arg288Leu,p.Arg288Leu,p.Arg288Leu,.,.,.,.,.,.	941,981,984,944,-1,-1,-1,-1,-1,-1	1670,1649,1712,1610,-1,-1,-1,-1,-1,-1	863,863,863,863,-1,-1,-1,-1,-1,-1	1575,1515,1575,1515,-1,-1,-1,-1,-1,-1	288,288,288,288,-1,-1,-1,-1,-1,-1	524,504,524,504,-1,-1,-1,-1,-1,-1	rs11247933	.;YES;.	ENSG00000176083;ENSG00000176083;ENSG00000176083	ENST00000403843;ENST00000436292;ENST00000349618	ENSP00000384782;ENSP00000388792;ENSP00000344095	p.Arg288Leu;p.Arg288Leu;p.Arg288Leu	.;.;.	alternative2;alternative2;principal3	ZNF683;ZNF683;ZNF683	288;288;288	0.2891;0.2987;0.267	.
1	26691286	CCCACCGAGCGCTGGGGTGCCCCAG	C	0.157147	conservative_inframe_deletion,conservative_inframe_deletion,conservative_inframe_deletion,conservative_inframe_deletion,conservative_inframe_deletion,conservative_inframe_deletion,downstream_gene_variant,downstream_gene_variant,downstream_gene_variant,downstream_gene_variant	ZNF683,ZNF683,ZNF683,ZNF683,ZNF683,ZNF683,ZNF683,ZNF683,ZNF683,ZNF683	ENSG00000176083,ENSG00000176083,ENSG00000176083,ENSG00000176083,ENSG00000176083,ENSG00000176083,ENSG00000176083,ENSG00000176083,ENSG00000176083,ENSG00000176083	protein_coding,protein_coding,protein_coding,protein_coding,protein_coding,protein_coding,protein_coding,protein_coding,protein_coding,protein_coding	4,4,4,4,4,4,-1,-1,-1,-1	p.Leu243_Trp250del,p.Leu243_Trp250del,p.Leu243_Trp250del,p.Leu243_Trp250del,p.Leu251_Trp258del,p.Leu243_Trp250del,.,.,.,.	828,868,871,831,1006,877,-1,-1,-1,-1	1670,1649,1712,1610,1080,936,-1,-1,-1,-1	727,727,727,727,751,727,-1,-1,-1,-1	1575,1515,1575,1515,848,809,-1,-1,-1,-1	243,243,243,243,251,243,-1,-1,-1,-1	524,504,524,504,281,268,-1,-1,-1,-1
1	26694245	T	C	0.383204	missense_variant,missense_variant,missense_variant,missense_variant,missense_variant,missense_variant,missense_variant,missense_variant,intron_variant,intron_variant	ZNF683,ZNF683,ZNF683,ZNF683,ZNF683,ZNF683,ZNF683,ZNF683,ZNF683,ZNF683	ENSG00000176083,ENSG00000176083,ENSG00000176083,ENSG00000176083,ENSG00000176083,ENSG00000176083,ENSG00000176083,ENSG00000176083,ENSG00000176083,ENSG00000176083	protein_coding,protein_coding,protein_coding,protein_coding,protein_coding,protein_coding,protein_coding,protein_coding,protein_coding,protein_coding	3,3,3,3,3,3,3,4,2,2	p.His53Arg,p.His53Arg,p.His53Arg,p.His53Arg,p.His61Arg,p.His53Arg,p.His61Arg,p.His53Arg,.,.	236,276,279,239,414,285,335,445,-1,-1	1670,1649,1712,1610,1080,936,744,853,-1,-1	158,158,158,158,182,158,182,158,-1,-1	1575,1515,1575,1515,848,809,591,566,-1,-1	53,53,53,53,61,53,61,53,-1,-1	524,504,524,504,281,268,196,187,-1,-1	rs10794531	.;YES;.;.;.;.;.	ENSG00000176083;ENSG00000176083;ENSG00000176083;ENSG00000176083;ENSG00000176083;ENSG00000176083;ENSG00000176083	ENST00000403843;ENST00000436292;ENST00000349618;ENST00000455900;ENST00000451801;ENST00000423508;ENST00000416125	ENSP00000384782;ENSP00000388792;ENSP00000344095;ENSP00000411289;ENSP00000411290;ENSP00000391584;ENSP00000401961	p.His53Arg;p.His53Arg;p.His53Arg;p.His61Arg;p.His53Arg;p.His61Arg;p.His53Arg	.;.;.;.;.;.;.	alternative2;alternative2;principal3;.;.;.;.	ZNF683;ZNF683;ZNF683;ZNF683;ZNF683;ZNF683;ZNF683	53;53;53;61;53;61;53	0.1463;0.1418;0.1151;0.0816;0.0794;0.0793;0.0777	.
1	26694260	T	C	0.226627	missense_variant,missense_variant,missense_variant,missense_variant,missense_variant,missense_variant,missense_variant,missense_variant,intron_variant,intron_variant	ZNF683,ZNF683,ZNF683,ZNF683,ZNF683,ZNF683,ZNF683,ZNF683,ZNF683,ZNF683	ENSG00000176083,ENSG00000176083,ENSG00000176083,ENSG00000176083,ENSG00000176083,ENSG00000176083,ENSG00000176083,ENSG00000176083,ENSG00000176083,ENSG00000176083	protein_coding,protein_coding,protein_coding,protein_coding,protein_coding,protein_coding,protein_coding,protein_coding,protein_coding,protein_coding	3,3,3,3,3,3,3,4,2,2	p.Asp48Gly,p.Asp48Gly,p.Asp48Gly,p.Asp48Gly,p.Asp56Gly,p.Asp48Gly,p.Asp56Gly,p.Asp48Gly,.,.	221,261,264,224,399,270,320,430,-1,-1	1670,1649,1712,1610,1080,936,744,853,-1,-1	143,143,143,143,167,143,167,143,-1,-1	1575,1515,1575,1515,848,809,591,566,-1,-1	48,48,48,48,56,48,56,48,-1,-1	524,504,524,504,281,268,196,187,-1,-1	rs10794532	.;YES;.;.;.;.;.	ENSG00000176083;ENSG00000176083;ENSG00000176083;ENSG00000176083;ENSG00000176083;ENSG00000176083;ENSG00000176083	ENST00000403843;ENST00000436292;ENST00000349618;ENST00000455900;ENST00000451801;ENST00000423508;ENST00000416125	ENSP00000384782;ENSP00000388792;ENSP00000344095;ENSP00000411289;ENSP00000411290;ENSP00000391584;ENSP00000401961	p.Asp48Gly;p.Asp48Gly;p.Asp48Gly;p.Asp56Gly;p.Asp48Gly;p.Asp56Gly;p.Asp48Gly	.;.;.;.;.;.;.	alternative2;alternative2;principal3;.;.;.;.	ZNF683;ZNF683;ZNF683;ZNF683;ZNF683;ZNF683;ZNF683	48;48;48;56;48;56;48	0.4062;0.3256;0.2813;0.1718;0.1508;0.1643;0.1433	.
1	26786627	G	A	0.301372	missense_variant,missense_variant,missense_variant,missense_variant,missense_variant,missense_variant,3_prime_UTR_variant,upstream_gene_variant,downstream_gene_variant,intron_variant,non_coding_transcript_exon_variant	DHDDS,DHDDS,DHDDS,DHDDS,DHDDS,DHDDS,DHDDS,RP3-476K8.4,RP3-476K8.3,DHDDS,DHDDS	ENSG00000117682,ENSG00000117682,ENSG00000117682,ENSG00000117682,ENSG00000117682,ENSG00000117682,ENSG00000117682,ENSG00000223583,ENSG00000225891,ENSG00000117682,ENSG00000117682	protein_coding,protein_coding,protein_coding,protein_coding,protein_coding,protein_coding,nonsense_mediated_decay,processed_pseudogene,antisense,protein_coding,nonsense_mediated_decay	8,7,8,7,6,4,8,-1,-1,3,8	p.Val253Met,p.Val219Met,p.Val253Met,p.Val214Met,p.Val214Met,p.Val129Met,.,.,.,.,.	834,748,850,732,695,386,-1,-1,-1,-1,-1	3245,1235,1403,1072,703,629,-1,-1,-1,-1,-1	757,655,757,640,640,385,-1,-1,-1,-1,-1	1005,900,1002,885,648,486,-1,-1,-1,-1,-1	253,219,253,214,214,129,-1,-1,-1,-1,-1	334,299,333,294,215,161,-1,-1,-1,-1,-1	rs3816539	.;.;.;YES;.	ENSG00000117682;ENSG00000117682;ENSG00000117682;ENSG00000117682;ENSG00000117682	ENST00000525682;ENST00000236342;ENST00000526219;ENST00000360009;ENST00000430232	ENSP00000434984;ENSP00000236342;ENSP00000434219;ENSP00000353104;ENSP00000397584	p.Val219Met;p.Val253Met;p.Val214Met;p.Val253Met;p.Val214Met	.;.;.;.;.	.;alternative1;.;principal4;.	DHDDS;DHDDS;DHDDS;DHDDS;DHDDS	219;253;214;253;214	0.0728;0.078;0.0823;0.0827;0.0868	NC_000001.11:g.26460136G>A
1	26883511	A	C	0.162659	missense_variant,missense_variant,missense_variant,missense_variant,missense_variant,missense_variant,3_prime_UTR_variant,upstream_gene_variant,downstream_gene_variant,downstream_gene_variant,downstream_gene_variant,downstream_gene_variant,downstream_gene_variant,downstream_gene_variant,non_coding_transcript_exon_variant,non_coding_transcript_exon_variant,non_coding_transcript_exon_variant	RPS6KA1,RPS6KA1,RPS6KA1,RPS6KA1,RPS6KA1,RPS6KA1,RPS6KA1,RPS6KA1,MIR1976,RPS6KA1,RPS6KA1,RPS6KA1,RPS6KA1,RPS6KA1,RPS6KA1,RPS6KA1,RPS6KA1	ENSG00000117676,ENSG00000117676,ENSG00000117676,ENSG00000117676,ENSG00000117676,ENSG00000117676,ENSG00000117676,ENSG00000117676,ENSG00000238705,ENSG00000117676,ENSG00000117676,ENSG00000117676,ENSG00000117676,ENSG00000117676,ENSG00000117676,ENSG00000117676,ENSG00000117676	protein_coding,protein_coding,protein_coding,protein_coding,protein_coding,protein_coding,nonsense_mediated_decay,protein_coding,miRNA,nonsense_mediated_decay,protein_coding,nonsense_mediated_decay,retained_intron,retained_intron,retained_intron,nonsense_mediated_decay,processed_transcript	12,13,13,13,12,12,13,-1,-1,-1,-1,-1,-1,-1,12,13,5	p.Lys344Thr,p.Lys335Thr,p.Lys324Thr,p.Lys243Thr,p.Lys243Thr,p.Lys319Thr,.,.,.,.,.,.,.,.,.,.,.	1080,1158,1114,1162,935,1006,-1,-1,-1,-1,-1,-1,-1,-1,-1,-1,-1	2359,3186,3131,2596,2369,3023,-1,-1,-1,-1,-1,-1,-1,-1,-1,-1,-1	1031,1004,971,728,728,956,-1,-1,-1,-1,-1,-1,-1,-1,-1,-1,-1	2235,2208,2175,1932,1932,2160,-1,-1,-1,-1,-1,-1,-1,-1,-1,-1,-1	344,335,324,243,243,319,-1,-1,-1,-1,-1,-1,-1,-1,-1,-1,-1	744,735,724,643,643,719,-1,-1,-1,-1,-1,-1,-1,-1,-1,-1,-1	rs2229712	.;.;.;.;YES	ENSG00000117676;ENSG00000117676;ENSG00000117676;ENSG00000117676;ENSG00000117676	ENST00000374168;ENST00000374166;ENST00000526792;ENST00000530003;ENST00000531382	ENSP00000363283;ENSP00000363281;ENSP00000431651;ENSP00000432281;ENSP00000435412	p.Lys335Thr;p.Lys324Thr;p.Lys243Thr;p.Lys319Thr;p.Lys344Thr	AGC-kinase, C-terminal|AGC-kinase, C-terminal;AGC-kinase, C-terminal|AGC-kinase, C-terminal;.;.;.	principal3;.;.;alternative1;alternative1	RPS6KA1;RPS6KA1;RPS6KA1;RPS6KA1;RPS6KA1	335;324;243;319;344	0.1435;0.1227;0.1369;0.1369;0.143	.
1	27210721	T	C	0.734588	missense_variant,missense_variant,downstream_gene_variant,downstream_gene_variant,non_coding_transcript_exon_variant	GPN2,GPN2,GPN2,GPN2,GPN2	ENSG00000142751,ENSG00000142751,ENSG00000142751,ENSG00000142751,ENSG00000142751	protein_coding,protein_coding,protein_coding,processed_transcript,retained_intron	4,3,-1,-1,2	p.Arg264Gly,p.Arg85Gly,.,.,.	991,271,-1,-1,-1	4678,715,-1,-1,-1	790,253,-1,-1,-1	933,396,-1,-1,-1	264,85,-1,-1,-1	310,131,-1,-1,-1	rs3170660	YES;.	ENSG00000142751;ENSG00000142751	ENST00000374135;ENST00000374133	ENSP00000363250;ENSP00000363248	p.Arg264Gly;p.Arg85Gly	.;.	principal1;.	GPN2;GPN2	264;85	0.0363;0.038	.
1	27239920	C	G	0.0667645	missense_variant,intron_variant	NR0B2,NUDC	ENSG00000131910,ENSG00000090273	protein_coding,protein_coding	1,3	p.Gly171Ala,.	538,-1	1156,-1	512,-1	774,-1	171,-1	257,-1	rs6659176	YES	ENSG00000131910	ENST00000254227	ENSP00000254227	p.Gly171Ala	Nuclear hormone receptor, ligand-binding domain|Nuclear hormone receptor, ligand-binding domain|Nuclear hormone receptor, ligand-binding domain	principal1	NR0B2	171	0.207	NC_000001.11:g.26913429C>G	NR0B2	ENSG00000131910	Autosomal recessive inheritance;Increased waist to hip ratio;Decreased resting energy expenditure;Obesity;Autosomal dominant inheritance;Polygenic inheritance	FUNCTION: Acts as a transcriptional regulator. Acts as a negative regulator of receptor-dependent signaling pathways. Specifically inhibits transactivation of the nuclear receptor with whom it interacts. Inhibits transcriptional activity of NEUROD1 on E-box- containing promoter by interfering with the coactivation function of the p300/CBP-mediated transcription complex for NEUROD1. {ECO:0000269|P…	Liver. Low levels of expression were detected in heart and pancreas. {ECO:0000269|PubMed:8650544}.;	lung;kidney;spleen;liver;pancreas;stomach;testis;unclassifiable (Anatomical System);heart;	liver;trigeminal ganglion;skeletal muscle;
1	27278553	G	A	0.13471	missense_variant	C1orf172	ENSG00000175707	protein_coding	2	p.Arg107Trp	408	1793	319	1197	107	398	rs3010109	YES	ENSG00000175707	ENST00000320567	ENSP00000319179	p.Arg107Trp	.	principal1	KDF1	107	0.0911	NC_000001.11:g.26952062G>A	KDF1	ENSG00000175707	Hyperkeratosis;Acne inversa;Keratosis pilaris;Autosomal dominant inheritance;Natal tooth;Hypohidrosis;Nail dystrophy;Short philtrum;Concave nasal ridge;Orthokeratosis;Hypoplastic sweat glands;Hypohidrosis;Thin skin;Eczema;Abnormal fingernail morphology;Abnormality of dental morphology;Sparse body hair;Prominent forehead;Premature loss of primary teeth;Thick vermilion border;Abnormality of skin pi…	FUNCTION: Plays a role in the regulation of the epidermis formation during early development. Required both as an inhibitor of basal cell proliferation and a promoter of differentiation of basal progenitor cell progeny (By similarity). {ECO:0000250|UniProtKB:A2A9F4}.;	.	.	.
1	27278573	T	C	0.0666986	missense_variant	C1orf172	ENSG00000175707	protein_coding	2	p.Gln100Arg	388	1793	299	1197	100	398	rs17360994	YES	ENSG00000175707	ENST00000320567	ENSP00000319179	p.Gln100Arg	.	principal1	KDF1	100	0.0853	NC_000001.11:g.26952082T>C	KDF1	ENSG00000175707	Hyperkeratosis;Acne inversa;Keratosis pilaris;Autosomal dominant inheritance;Natal tooth;Hypohidrosis;Nail dystrophy;Short philtrum;Concave nasal ridge;Orthokeratosis;Hypoplastic sweat glands;Hypohidrosis;Thin skin;Eczema;Abnormal fingernail morphology;Abnormality of dental morphology;Sparse body hair;Prominent forehead;Premature loss of primary teeth;Thick vermilion border;Abnormality of skin pi…	FUNCTION: Plays a role in the regulation of the epidermis formation during early development. Required both as an inhibitor of basal cell proliferation and a promoter of differentiation of basal progenitor cell progeny (By similarity). {ECO:0000250|UniProtKB:A2A9F4}.;	.	.	.
1	27332466	T	C	0.0556051	missense_variant	FAM46B	ENSG00000158246	protein_coding	2	p.His416Arg	1413	2368	1247	1278	416	425	rs61737590	YES	ENSG00000158246	ENST00000289166	ENSP00000289166	p.His416Arg	.	principal1	TENT5B	416	0.0542	.	TENT5B	ENSG00000158246	.	FUNCTION: Probable nucleotidyltransferase that may act as a non- canonical poly(A) RNA polymerase. {ECO:0000305|PubMed:27060136}.;	.	.	.
1	27687466	G	T	0.211464	missense_variant,missense_variant,missense_variant,missense_variant,upstream_gene_variant,upstream_gene_variant,upstream_gene_variant,upstream_gene_variant	MAP3K6,MAP3K6,MAP3K6,MAP3K6,MAP3K6,MAP3K6,MAP3K6,MAP3K6	ENSG00000142733,ENSG00000142733,ENSG00000142733,ENSG00000142733,ENSG00000142733,ENSG00000142733,ENSG00000142733,ENSG00000142733	protein_coding,protein_coding,protein_coding,protein_coding,protein_coding,retained_intron,retained_intron,retained_intron	14,10,13,15,-1,-1,-1,-1	p.Asn622Lys,p.Asn345Lys,p.Asn614Lys,p.Asn622Lys,.,.,.,.	2135,1037,2103,2106,-1,-1,-1,-1	4136,2530,4309,4309,-1,-1,-1,-1	1866,1035,1842,1866,-1,-1,-1,-1	3867,2394,3843,3867,-1,-1,-1,-1	622,345,614,622,-1,-1,-1,-1	1288,797,1280,1288,-1,-1,-1,-1	rs35659744	.;YES;.	ENSG00000142733;ENSG00000142733;ENSG00000142733	ENST00000374040;ENST00000493901;ENST00000357582	ENSP00000363152;ENSP00000419591;ENSP00000350195	p.Asn614Lys;p.Asn622Lys;p.Asn622Lys	.;.;.	alternative2;principal3;principal3	MAP3K6;MAP3K6;MAP3K6	614;622;622	0.1316;.;0.1289	NC_000001.11:g.27360975G>T
1	27688633	G	A	0.307341	missense_variant,missense_variant,missense_variant,missense_variant,upstream_gene_variant,upstream_gene_variant,upstream_gene_variant	MAP3K6,MAP3K6,MAP3K6,MAP3K6,MAP3K6,MAP3K6,MAP3K6	ENSG00000142733,ENSG00000142733,ENSG00000142733,ENSG00000142733,ENSG00000142733,ENSG00000142733,ENSG00000142733	protein_coding,protein_coding,protein_coding,protein_coding,retained_intron,retained_intron,retained_intron	9,5,8,10,-1,-1,-1	p.Thr455Ile,p.Thr178Ile,p.Thr447Ile,p.Thr455Ile,.,.,.	1633,535,1601,1604,-1,-1,-1	4136,2530,4309,4309,-1,-1,-1	1364,533,1340,1364,-1,-1,-1	3867,2394,3843,3867,-1,-1,-1	455,178,447,455,-1,-1,-1	1288,797,1280,1288,-1,-1,-1	rs1138294	.;YES;.	ENSG00000142733;ENSG00000142733;ENSG00000142733	ENST00000374040;ENST00000493901;ENST00000357582	ENSP00000363152;ENSP00000419591;ENSP00000350195	p.Thr447Ile;p.Thr455Ile;p.Thr455Ile	.;Domain of unknown function DUF4071;Domain of unknown function DUF4071	alternative2;principal3;principal3	MAP3K6;MAP3K6;MAP3K6	447;455;455	0.0699;.;0.063	.
1	27709020	T	C	0.233698	missense_variant,missense_variant,missense_variant	CD164L2,CD164L2,CD164L2	ENSG00000174950,ENSG00000174950,ENSG00000174950	protein_coding,protein_coding,protein_coding	2,2,2	p.Met76Val,p.Met76Val,p.Met76Val	367290293	9931457947	226226226	525522516	76,76,76	174173171
1	27878527	T	G	0.173289	missense_variant,missense_variant,downstream_gene_variant,downstream_gene_variant	AHDC1,AHDC1,AHDC1,AHDC1	ENSG00000126705,ENSG00000126705,ENSG00000126705,ENSG00000126705	protein_coding,protein_coding,processed_transcript,processed_transcript	5,6,-1,-1	p.Thr34Pro,p.Thr34Pro,.,.	697,1069,-1,-1	6334,6438,-1,-1	100,100,-1,-1	4812,4812,-1,-1	34,34,-1,-1	1603,1603,-1,-1	rs758473342	.;.;YES;.;.	ENSG00000126705;ENSG00000126705;ENSG00000126705;ENSG00000126705;ENSG00000126705	ENST00000247087;ENST00000644989;ENST00000374011;ENST00000642416;ENST00000642245	ENSP00000247087;ENSP00000495665;ENSP00000363123;ENSP00000494394;ENSP00000495072	p.Thr34Pro;.;p.Thr34Pro;.;.	.;.;.;.;.	principal1;principal1;principal1;principal1;principal1	AHDC1;AHDC1;AHDC1;AHDC1;AHDC1	34;34;34;34;34	.;.;.;0.0676;0.0668	NC_000001.11:g.27552016T>G
1	28209366	A	G	0.482356	missense_variant,missense_variant,missense_variant,upstream_gene_variant,downstream_gene_variant,downstream_gene_variant,downstream_gene_variant,intron_variant,intron_variant,non_coding_transcript_exon_variant,non_coding_transcript_exon_variant	THEMIS2,THEMIS2,THEMIS2,THEMIS2,THEMIS2,THEMIS2,THEMIS2,THEMIS2,THEMIS2,THEMIS2,THEMIS2	ENSG00000130775,ENSG00000130775,ENSG00000130775,ENSG00000130775,ENSG00000130775,ENSG00000130775,ENSG00000130775,ENSG00000130775,ENSG00000130775,ENSG00000130775,ENSG00000130775	protein_coding,protein_coding,protein_coding,processed_transcript,protein_coding,protein_coding,processed_transcript,protein_coding,protein_coding,processed_transcript,processed_transcript	4,5,3,-1,-1,-1,-1,3,2,2,2	p.Lys511Glu,p.Lys382Glu,p.Lys258Glu,.,.,.,.,.,.,.,.	1535,1172,774,-1,-1,-1,-1,-1,-1,-1,-1	2687,2336,1926,-1,-1,-1,-1,-1,-1,-1,-1	1531,1144,772,-1,-1,-1,-1,-1,-1,-1,-1	1932,1545,1173,-1,-1,-1,-1,-1,-1,-1,-1	511,382,258,-1,-1,-1,-1,-1,-1,-1,-1	643,514,390,-1,-1,-1,-1,-1,-1,-1,-1	rs3766400	.;YES	ENSG00000130775;ENSG00000130775	ENST00000328928;ENST00000373921	ENSP00000329862;ENSP00000363031	p.Lys382Glu;p.Lys511Glu	.;CABIT domain	.;principal1	THEMIS2;THEMIS2	382;511	0.0585;0.0522	.
1	28564279	A	G	0.370802	missense_variant,3_prime_UTR_variant,upstream_gene_variant,upstream_gene_variant,upstream_gene_variant,upstream_gene_variant,downstream_gene_variant,intron_variant,intron_variant	ATPIF1,ATPIF1,DNAJC8,DNAJC8,DNAJC8,DNAJC8,RP5-1092A3.4,ATPIF1,ATPIF1	ENSG00000130770,ENSG00000130770,ENSG00000126698,ENSG00000126698,ENSG00000126698,ENSG00000126698,ENSG00000270605,ENSG00000130770,ENSG00000130770	protein_coding,protein_coding,protein_coding,processed_transcript,processed_transcript,processed_transcript,antisense,protein_coding,protein_coding	3,2,-1,-1,-1,-1,-1,2,2	p.Arg63Gly,.,.,.,.,.,.,.,.	262,-1,-1,-1,-1,-1,-1,-1,-1	599,-1,-1,-1,-1,-1,-1,-1,-1	187,-1,-1,-1,-1,-1,-1,-1,-1	216,-1,-1,-1,-1,-1,-1,-1,-1	63,-1,-1,-1,-1,-1,-1,-1,-1	71,-1,-1,-1,-1,-1,-1,-1,-1	rs9508	.	ENSG00000130770	ENST00000497986	ENSP00000435579	p.Arg63Gly	.	.	ATP5IF1	63	0.0814	.	ATP5IF1	ENSG00000130770	.	FUNCTION: Endogenous F(1)F(o)-ATPase inhibitor limiting ATP depletion when the mitochondrial membrane potential falls below a threshold and the F(1)F(o)-ATP synthase starts hydrolyzing ATP to pump protons out of the mitochondrial matrix. Required to avoid the consumption of cellular ATP when the F(1)F(o)-ATP synthase enzyme acts as an ATP hydrolase. Indirectly acts as a regulator of heme synthesi…	.	.	.
1	28800380	C	A	0.289065	missense_variant,missense_variant,non_coding_transcript_exon_variant	PHACTR4,PHACTR4,PHACTR4	ENSG00000204138,ENSG00000204138,ENSG00000204138	protein_coding,protein_coding,processed_transcript	6,7,8	p.Leu390Ile,p.Leu380Ile,.	1382,1399,-1	6112,6190,-1	1168,1138,-1	2139,2109,-1	390,380,-1	712,702,-1	rs61785974	.;YES	ENSG00000204138;ENSG00000204138	ENST00000373839;ENST00000373836	ENSP00000362945;ENSP00000362942	p.Leu380Ile;p.Leu390Ile	.;.	alternative2;principal4	PHACTR4;PHACTR4	380;390	0.0619;0.0633	.
[truncated: 15,324 more rows]
